# Supplementary material for: Mitigating the non-specific uptake of immunomagnetic microparticles enables the extraction of endothelium from human fat
Source: Commun Biol. 2021 Oct 20;4:1205. doi: 10.1038/s42003-021-02732-8 (PMC8528810; doi:10.1038/s42003-021-02732-8)
Supplement: Supplementary file 4 — Supplementary Data 1 [file 42003_2021_2732_MOESM4_ESM.xlsx]

## Sheet: Supplementary Data 1A
	Supplementary Data 1. Proteomic comparison of human adipose tissue-derived microvascular endothelial cells (HAMVECs) with endothelial cell (EC) controls representative of the predominant endothelial specializations, namely human umbilical vein ECs (HUVECs; macrovascular, venous), human coronary artery ECs (HCAECs; macrovascular, arterial), and human dermal microvascular ECs (HDMVECs; microvascula…
	Gene Name	Protein ID	Log2(LFQ of HCAECs_1)	Log2(LFQ of HCAECs_2)	Log2(LFQ of HCAECs_3)	Log2(LFQ of HDMVECs_1)	Log2(LFQ of HDMVECs_2)	Log2(LFQ of HDMVECs_3)	Log2(LFQ of HUVECs_1)	Log2(LFQ of HUVECs_2)	Log2(LFQ of HUVECs_3)	Log2(LFQ of HAMVECs_1)	Log2(LFQ of HAMVECs_2)	Log2(LFQ of HAMVECs_3)	Peptides (No.)	Unique Peptides (No.)	Sequence Coverage (%)	Molecular Weight (kDa)	Q-value	Score	Intensity	MS/MS count	Protein Name
	ILVBL	A1L0T0	28.6247	28.4443	28.7868	28.83	28.9666	28.975	28.819	28.7568	28.9233	28.6648	28.5545	28.6105	9	9	25.6	67.867	0	65.218	5821400000	153	Acetolactate synthase-like protein
	GTPBP10	A4D1E9	22.0711	NaN	NaN	NaN	NaN	NaN	NaN	23.2047	23.0719	NaN	NaN	NaN	2	2	6.7	42.932	0.0030338	2.5324	114910000	2	GTP-binding protein 10
	SMCHD1	A6NHR9	26.8741	27.2258	27.2926	27.0533	27.5845	27.2842	27.6789	27.5675	27.3903	26.567	26.6029	26.7691	10	10	5.8	226.37	0	25.382	1868500000	52	Structural maintenance of chromosomes flexible hinge domain-containing protein 1
	UNC119B	A6NIH7	23.8962	23.9161	23.613	23.7355	23.4621	24.1687	24.8478	24.4868	24.5224	NaN	23.7763	NaN	2	2	7.6	28.136	0.0019738	3.1981	214340000	7	Protein unc-119 homolog B
	SNRPG	P62308	28.1896	28.7614	28.4084	28.1465	28.4485	28.4469	28.631	28.8938	29.1153	27.4002	28.1974	28.2582	3	3	26.3	8.496	0	11.232	4197600000	77	Small nuclear ribonucleoprotein G
	EIF3C	Q99613	30.8906	31.123	30.9927	30.845	30.831	30.7628	30.9059	31.1561	31.2329	30.214	30.5093	30.7584	24	24	29.1	105.34	0	181.84	22204000000	482	Eukaryotic translation initiation factor 3 subunit C
	DDX39A	O00148	27.5767	27.9458	27.8609	27.896	28.294	28.2992	28.4924	28.3794	28.2933	25.7335	27.2378	27.6251	18	7	48.9	49.129	0	37.462	3025600000	63	ATP-dependent RNA helicase DDX39A
	PDLIM1	O00151	30.8633	30.9811	31.3065	30.8576	31.1515	31.8534	30.2748	30.5167	30.4151	31.2214	31.5905	31.3528	18	18	78.7	36.071	0	305.62	26641000000	350	PDZ and LIM domain protein 1
	ACOT7	O00154	30.0288	29.9054	30.3387	30.1494	30.2914	30.073	29.6476	29.6539	29.4537	29.8748	29.6974	30.2001	9	9	32.4	41.796	0	39.797	12167000000	197	Cytosolic acyl coenzyme A thioester hydrolase
	MYO1C	O00159	32.4376	32.2896	32.6297	32.6262	32.4064	32.7226	31.856	31.9407	31.9868	32.9528	32.8758	32.8579	48	48	51.1	121.68	0	323.31	68191000000	875	Unconventional myosin-Ic
	SNAP23	O00161	29.0158	28.9083	28.5137	28.2464	28.556	28.1731	28.799	28.9819	28.9127	28.3709	28.8867	28.4719	10	10	58.8	23.354	0	57.385	5137300000	76	Synaptosomal-associated protein 23
	LGALS9	O00182	24.5375	NaN	25.2581	24.7651	26.3465	27.1847	23.9652	23.4896	NaN	27.2591	27.5022	26.5438	3	3	9.3	39.518	0	21.14	732360000	13	Galectin-9
	AP3B1	O00203	29.1283	29.1316	29.3368	29.1417	29.1838	29.3304	29.1232	29.2437	29.0045	28.7724	28.7658	28.9485	15	15	16.6	121.32	0	34.655	6394800000	126	AP-3 complex subunit beta-1
	PSMD11	O00231	31.1612	31.1754	31.1014	31.0974	31.0724	31.0758	31.2149	31.2875	31.1249	30.889	30.8719	30.9325	26	26	56.2	47.463	0	128.12	26178000000	412	26S proteasome non-ATPase regulatory subunit 11
	SUPT5H	O00267	24.5368	24.4451	24.9101	25.0974	24.2022	24.9151	24.5117	24.4185	24.8802	NaN	NaN	23.3644	2	2	2	121	0.0024225	2.9405	234830000	3	Transcription elongation factor SPT5
	EIF3F	O00303	31.6513	31.7701	31.9697	31.8143	32.0175	31.876	31.8323	31.847	31.8954	31.0789	31.2428	31.676	11	11	52.9	37.563	0	162.91	39462000000	248	Eukaryotic translation initiation factor 3 subunit F
	PDE2A	O00408	NaN	NaN	26.9739	27.7704	28.349	29.0025	NaN	26.3148	24.4331	27.6869	27.4456	28.2205	11	11	19.3	105.72	0	73.663	1923700000	24	cGMP-dependent 3,5-cyclic phosphodiesterase
	IPO5	O00410	32.3908	32.6123	32.5825	31.9829	32.3573	32.5055	32.3991	32.6242	32.54	31.6999	31.8049	32.1587	38	36	49.8	123.63	0	323.31	64683000000	990	Importin-5
	GOLIM4	O00461	26.2441	25.4383	25.8469	25.6243	25.5492	25.3966	24.5361	25.2895	24.4308	24.9927	25.7006	25.085	2	2	3.9	81.879	0	9.8794	467660000	6	Golgi integral membrane protein 4
	DDX3X	O00571	31.4659	31.6819	31.7	31.6231	31.6679	31.5772	31.645	31.8575	31.8859	30.8196	31.1601	31.4171	25	24	45.8	73.243	0	253.24	35908000000	649	ATP-dependent RNA helicase DDX3X
	PODXL	O00592	28.7422	28.2002	28.5627	29.457	29.1479	29.1571	28.2211	28.4985	28.4713	28.9367	28.1759	29.1812	7	7	16.5	58.635	0	27.986	4995900000	52	Podocalyxin
	KPNA4	O00629	30.4611	30.6874	30.6348	30.7314	30.4618	30.4281	30.7259	30.7231	30.6054	30.0675	30.0448	30.3968	16	13	44.1	57.886	0	124.74	17577000000	282	Importin subunit alpha-3
	PPP6C	O00743	27.381	27.7649	27.664	27.6238	27.7715	27.8193	27.6043	27.381	27.7286	27.1565	27.0205	27.2395	5	5	27.5	35.144	0	32.229	2123500000	55	Serine/threonine-protein phosphatase 6 catalytic subunit
	MAN2B1	O00754	27.7564	27.3322	27.6928	27.4456	27.4837	27.763	27.2254	27.1721	26.351	27.8729	28.0866	27.6481	10	10	17.4	113.74	0	88.917	2255300000	48	Lysosomal alpha-mannosidase
	UBE2C	O00762	25.4604	26.0748	26.3271	26.1163	26.2956	26.4418	26.1913	26.5216	26.5585	NaN	NaN	25.9802	3	3	29.1	19.652	0	12.403	732650000	21	Ubiquitin-conjugating enzyme E2 C
	TXNDC9	O14530	26.767	27.0499	26.5439	26.5478	26.7647	26.8457	26.9558	27.1071	27.3935	26.415	25.9057	26.5521	4	4	17.3	26.534	0	9.9731	1269100000	40	Thioredoxin domain-containing protein 9
	COPE	O14579	30.3988	30.5332	30.6729	30.5892	30.3492	30.3691	30.39	30.3182	30.5345	30.0153	30.1271	30.2533	17	17	79.9	34.482	0	133.5	16366000000	256	Coatomer subunit epsilon
	CDC42EP2	O14613	26.706	27.1265	27.0659	26.7278	26.9151	26.2678	26.1499	26.1893	26.1756	26.5255	26.3589	26.792	3	3	26.2	22.483	0	23.377	1178300000	28	Cdc42 effector protein 2
	ABLIM1	O14639	24.8238	25.1053	25.6552	25.798	26.0104	26.3206	26.6559	25.8846	25.7262	26.6642	26.5623	26.3374	5	5	8.6	87.687	0	12.668	808580000	36	Actin-binding LIM protein 1
	PRMT5	O14744	28.2301	28.3018	28.4464	28.2856	28.3036	28.414	28.4913	28.5691	28.5303	27.7437	28.2058	28.1937	14	14	30.1	72.683	0	45.088	3897300000	90	Protein arginine N-methyltransferase 5
	TPP1	O14773	30.9342	30.5467	31.0292	31.2632	30.9227	30.5488	29.8509	30.0049	29.8291	32.422	31.6431	31.3324	8	8	28.1	61.247	0	257.7	24106000000	210	Tripeptidyl-peptidase 1
	TCERG1	O14776	28.3322	28.4638	28.4013	28.1581	28.502	28.5692	28.8013	28.8805	28.672	27.5239	28.2268	28.104	13	13	15.4	123.9	0	36.713	4237600000	90	Transcription elongation regulator 1
	HAT1	O14929	28.2087	28.2758	28.2611	28.0531	28.5509	28.2295	28.3537	28.9403	28.6564	26.0963	27.4948	27.8262	6	6	19.3	49.512	0	31.043	3357900000	56	Histone acetyltransferase type B catalytic subunit
	UBE2L6	O14933	25.6683	26.5214	26.6792	26.7111	26.9425	26.4892	26.4602	25.074	25.4061	27.3474	27.4024	27.213	3	3	22.2	17.769	0	61.018	1252100000	26	Ubiquitin/ISG15-conjugating enzyme E2 L6
	HGS	O14964	27.4612	27.548	28.0407	27.8312	27.6944	27.5454	27.2599	26.4789	26.8816	27.5646	27.4449	27.9163	7	7	13.8	86.191	0	71.361	2198900000	56	Hepatocyte growth factor-regulated tyrosine kinase substrate
	ARHGEF10	O15013	26.8995	26.8693	27.2123	26.9321	27.058	26.7221	26.534	25.755	25.6301	25.3329	25.6687	25.9774	5	5	5.3	151.61	0	13.796	1185100000	34	Rho guanine nucleotide exchange factor 10
	SPTBN2	O15020	25.0375	25.1275	24.3607	24.5769	25.3639	24.3148	NaN	NaN	NaN	25.2408	25.3944	25.7253	9	2	5.2	271.32	0.0070875	1.8484	304610000	2	Spectrin beta chain, non-erythrocytic 2
	SEC16A	O15027	27.3335	27.7487	27.8123	27.6384	27.5217	27.5797	27.6047	27.7997	27.9454	27.2973	26.9374	27.3721	9	9	6	233.51	0	54.773	2611800000	74	Protein transport protein Sec16A
	SYNM	O15061	25.7852	24.8067	NaN	26.5783	27.0932	27.8232	27.0652	26.487	25.6144	26.4343	26.1865	26.1158	10	10	10.2	172.77	0	22.642	1031700000	25	Synemin
	KIAA0355	O15063	24.4349	24.7648	24.6826	24.4973	24.78	25.4602	24.8014	25.3322	25.5109	23.3388	24.5139	23.6598	2	2	2.9	116.02	0.00028555	5.5505	360620000	16	Uncharacterized protein KIAA0355
	ANGPT2	O15123	21.7905	NaN	23.883	23.7492	25.6591	27.6767	23.0931	21.7535	21.7721	28.1171	24.6169	25.6669	6	6	11.9	56.919	0	27.422	679690000	24	Angiopoietin-2
	PGRMC2	O15173	29.6063	29.1643	29.3581	29.6029	29.1897	29.2243	28.8049	28.8797	28.9234	29.9662	29.5686	29.312	8	7	39.5	23.818	0	44.238	7415700000	112	Membrane-associated progesterone receptor component 2
	RER1	O15258	26.226	26.668	26.667	26.4677	25.9135	25.9629	26.7473	26.9072	26.8008	27.1517	26.8825	26.4316	4	4	24	22.958	0	10.046	1200200000	27	Protein RER1
	SPTLC2	O15270	26.9661	27.4623	27.6714	27.6302	27.7879	28.1348	27.8144	27.9557	27.783	26.9716	27.3903	27.4146	5	5	16.7	62.924	0	39.795	2479000000	75	Serine palmitoyltransferase 2
	PPM1G	O15355	29.1135	29.7331	29.4893	29.2507	29.6947	29.5092	29.7053	29.7322	29.7714	28.3357	28.8364	29.1146	10	10	27.1	59.271	0	83.218	7909500000	137	Protein phosphatase 1G
	EIF3D	O15371	29.7562	29.9066	30.0338	29.9762	29.9556	29.8798	29.9889	29.7074	29.8387	29.2821	29.3234	29.7135	16	16	41.6	63.972	0	103.59	10867000000	258	Eukaryotic translation initiation factor 3 subunit D
	BCAT2	O15382	28.6973	28.1507	28.3086	28.8069	28.393	28.3246	28.2198	27.6944	27.9747	29.6667	29.1402	28.6919	12	12	38.8	44.287	0	67.159	4424800000	82	Branched-chain-amino-acid aminotransferase, mitochondrial
	STX7	O15400	26.7634	26.1504	26.5426	27.2026	27.0919	26.8169	25.9631	25.7709	26.289	27.5272	26.6783	26.8255	4	4	29.9	29.815	0	30.449	1141300000	41	Syntaxin-7
	CD3EAP	O15446	25.4623	25.8548	24.9769	24.8139	25.4736	25.0261	25.543	25.9172	25.6891	24.3992	24.4187	25.1018	2	2	4.9	54.985	0.00026205	4.0262	482450000	23	DNA-directed RNA polymerase I subunit RPA34
	TAPBP	O15533	27.4721	26.5718	26.6161	26.3832	27.0739	26.7576	25.8581	26.6562	25.9846	28.5245	27.8749	27.6019	6	6	23.7	47.625	0	18.76	1716000000	32	Tapasin
	TTI1	O43156	24.8883	24.9971	24.7878	24.1806	24.9913	25.3542	25.458	25.1076	24.6379	NaN	24.3641	23.453	3	3	4.4	122.07	0	13.78	323670000	15	TELO2-interacting protein 1 homolog
	RRP8	O43159	25.798	25.652	25.9586	NaN	24.6698	24.0237	25.1288	26.2338	25.6769	24.1822	24.8022	24.4946	3	3	8.1	50.714	0	7.022	465460000	12	Ribosomal RNA-processing protein 8
	CYB5B	O43169	28.7514	28.8139	29.1083	28.9216	28.7477	28.732	28.6894	28.8193	28.3733	28.2683	28.5755	28.3722	4	4	50.7	16.332	0	55.161	4604600000	101	Cytochrome b5 type B
	PRPF4	O43172	28.4275	28.3492	28.6611	27.9495	28.5165	28.4685	28.7058	28.7658	28.5955	27.6901	28.2553	28.073	10	10	23.6	58.449	0	16.778	4175800000	66	U4/U6 small nuclear ribonucleoprotein Prp4
	PHGDH	O43175	28.7502	28.3012	28.5518	29.6296	29.061	28.4514	30.7799	30.8661	30.7668	27.169	28.5006	28.781	15	15	40.9	56.65	0	151.24	9706500000	168	D-3-phosphoglycerate dehydrogenase
	NDUFS4	O43181	28.3378	28.8501	28.8343	28.7483	28.7169	28.7831	28.1088	28.2114	27.8641	28.8473	28.9267	28.2922	3	3	24	20.108	0	53.087	4678700000	76	NADH dehydrogenase [ubiquinone] iron-sulfur protein 4, mitochondrial
	PSMD3	O43242	30.5766	30.6203	30.6162	30.5442	30.4251	30.6204	30.8722	30.7693	30.6809	30.2934	30.4811	30.3981	19	19	43.8	60.977	0	232.78	18762000000	334	26S proteasome non-ATPase regulatory subunit 3
	RBFOX2	O43251	23.4354	NaN	23.6098	25.0971	26.2674	25.3344	25.4541	24.9647	23.8568	NaN	NaN	NaN	4	4	9.2	41.373	0	7.6183	287650000	7	RNA binding protein fox-1 homolog 2
	ZW10	O43264	27.9634	28.0341	28.3183	28.0503	27.7213	28.2639	28.1257	28.2416	27.874	27.4332	27.5966	27.7253	10	10	20.3	88.828	0	44.769	3238400000	63	Centromere/kinetochore protein zw10 homolog
	TGFB1I1	O43294	28.4429	27.921	28.6124	28.2888	28.6139	28.4804	27.6718	27.6022	27.6445	28.5153	27.8059	28.2478	8	8	23	49.814	0	117.79	3476200000	127	Transforming growth factor beta-1-induced transcript 1 protein
	FIBP	O43427	NaN	23.3988	22.3459	22.1431	NaN	22.6028	23.1119	23.0137	23.3472	NaN	23.1478	NaN	3	3	7.4	41.878	0.0012601	3.4541	47172000	3	Acidic fibroblast growth factor intracellular-binding protein
	DNPH1	O43598	27.5018	27.5249	27.3485	27.3755	27.447	27.7048	26.7827	26.913	26.1883	27.8808	27.7468	27.9076	4	4	29.3	19.108	0	12.332	2040800000	30	2-deoxynucleoside 5-phosphate N-hydrolase 1
	SULT1B1	O43704	29.1801	29.6367	28.9196	28.0514	28.2549	27.1594	28.8622	28.8585	28.9228	27.2041	27.5566	26.5241	9	9	43.2	34.899	0	51.819	4855500000	88	Sulfotransferase family cytosolic 1B member 1
	ACTN4	O43707	33.5169	33.4203	33.7829	33.6436	33.7778	33.643	33.1286	33.3727	33.4365	33.7177	33.6825	33.5319	69	44	76.9	104.85	0	323.31	145610000000	1740	Alpha-actinin-4
	SLC25A20	O43772	NaN	NaN	NaN	23.5534	NaN	23.1712	NaN	NaN	NaN	23.9908	24.3114	24.1258	3	3	11.6	32.943	0.00028736	5.6489	60552000	7	Mitochondrial carnitine/acylcarnitine carrier protein
	NARS	O43776	30.6122	30.5557	30.4715	30.7868	30.5884	30.8364	30.8001	30.6953	30.7107	30.0734	30.14	30.5689	19	19	34.9	62.942	0	169.76	18174000000	315	Asparagine--tRNA ligase, cytoplasmic
	MYO1B	O43795	26.3965	25.6801	25.9137	28.5997	29.3309	29.2707	27.7735	27.4371	27.5016	29.2391	28.8836	29.3049	16	16	21	131.98	0	79.206	4085600000	94	Unconventional myosin-Ib
	STRN	O43815	25.8338	26.3053	25.8137	26.7859	26.8641	27.0543	26.3531	25.6191	25.2428	26.6241	26.6914	26.8847	7	6	13.3	86.131	0	9.0375	927270000	18	Striatin
	NRD1	O43847	28.3193	28.4374	28.5069	28.248	28.3305	28.3033	28.2453	28.0001	28.0409	27.9506	27.6897	28.0597	14	14	13.7	131.57	0	29.354	3599500000	94	Nardilysin
	TIMM8A	O60220	27.1277	27.2062	27.3255	26.9406	27.236	27.3708	26.7756	26.8158	26.6812	27.4682	27.1556	27.3145	2	2	22.7	10.998	0	11.863	1647100000	22	Mitochondrial import inner membrane translocase subunit Tim8 A
	SMARCA5	O60264	29.5356	29.4985	29.4195	29.4026	29.5137	29.6204	29.6381	30.0133	29.8953	28.5187	29.0979	29.1188	18	11	19.5	121.9	0	122.41	9118800000	194	SWI/SNF-related matrix-associated actin-dependent regulator of chromatin subfamily A member 5
	DFNA5	O60443	26.9913	26.6499	27.7826	27.3563	26.6776	26.4794	26.7571	25.8487	26.2917	27.6982	27.7679	27.6529	6	6	15.1	54.554	0	30.971	1587500000	65	Non-syndromic hearing impairment protein 5
	SYNCRIP	O60506	32.4886	32.6243	32.6813	32.6438	32.6506	32.6588	32.6721	32.6839	32.6803	31.5959	32.2209	32.3257	24	19	48.5	69.602	0	323.31	70027000000	710	Heterogeneous nuclear ribonucleoprotein Q
	EIF4E2	O60573	NaN	26.7099	NaN	NaN	NaN	NaN	26.6562	26.6553	26.5866	26.0729	26.1089	26.334	2	2	12.7	28.362	0.0012585	3.4397	1010400000	1	Eukaryotic translation initiation factor 4E type 2
	EXOC3	O60645	25.5956	25.2603	25.6782	26.0454	26.0932	26.287	25.7202	25.0566	25.8399	26.6561	26.168	26.2987	6	6	11.5	86.844	0	32.165	707490000	12	Exocyst complex component 3
	KPNA6	O60684	30.1984	30.407	30.546	30.3638	30.3239	30.4305	30.1891	30.3791	30.4517	29.6607	29.7755	30.0826	15	9	41.8	60.029	0	125	14345000000	319	Importin subunit alpha-7
	UGDH	O60701	30.9977	30.5846	30.6593	30.4279	30.4021	30.3061	30.4485	30.4488	30.322	30.2034	30.1652	30.4195	21	21	64.8	55.023	0	141.99	16937000000	312	UDP-glucose 6-dehydrogenase
	DPM1	O60762	28.1684	27.6036	27.611	28.7396	28.3272	28.4196	28.1045	28.0196	27.9202	28.3669	28.3153	28.687	8	8	37.3	29.634	0	28.812	3594000000	66	Dolichol-phosphate mannosyltransferase subunit 1
	TOM1	O60784	27.9326	27.795	28.1905	27.8398	27.8479	28.0192	27.7234	27.4097	27.485	28.4861	28.0322	28.0821	10	10	35.4	53.818	0	68.667	2843200000	60	Target of Myb protein 1
	HIST1H2BL	Q99880	35.071	35.3266	34.7875	34.8002	35.1452	34.9572	35.7579	35.7713	35.6018	33.5718	35.0312	34.2324	8	2	48.4	13.952	0	127.49	438060000000	955	Histone H2B type 1-L
	PQBP1	O60828	26.8054	27.1357	27.2604	26.2935	26.915	27.1417	27.0929	27.3679	26.9444	25.9997	26.3832	26.3289	3	3	25.3	30.472	0	22.535	1427500000	30	Polyglutamine-binding protein 1
	DIAPH2	O60879	27.8395	27.5866	28.5644	28.3193	28.8054	28.9674	27.6892	27.7833	27.7371	28.619	28.2743	28.5995	13	13	17.1	125.57	0	95.499	3690000000	77	Protein diaphanous homolog 2
	DNAJA2	O60884	27.8556	27.8869	27.5213	27.254	27.7476	27.7234	27.9223	28.6092	28.5841	27.1428	27.5142	27.2568	11	11	38.1	45.745	0	24.036	3086000000	47	DnaJ homolog subfamily A member 2
	PLXNA2	O75051	27.7882	27.5186	28.0335	27.7385	27.1838	27.3292	26.8148	26.711	27.1173	27.2864	26.9841	27.841	11	7	6.9	211.1	0	23.32	2082200000	94	Plexin-A2
	CPNE3	O75131	29.1321	29.3085	29.3671	29.5872	29.6006	29.856	29.2814	29.0553	29.0887	29.3041	29.2392	29.6143	13	12	30.2	60.13	0	44.046	7803100000	135	Copine-3
	PPP6R2	O75170	26.5916	NaN	NaN	NaN	NaN	NaN	27.6734	28.1241	NaN	NaN	NaN	NaN	1	1	0.8	104.94	0.0083169	1.7103	716140000	5	Serine/threonine-protein phosphatase 6 regulatory subunit 2
	NDUFS2	O75306	29.2158	29.1613	29.2533	29.2775	29.2688	29.1449	28.8361	28.6908	28.7426	29.373	29.4011	29.3648	9	9	28.3	52.545	0	50.933	7300400000	112	NADH dehydrogenase [ubiquinone] iron-sulfur protein 2, mitochondrial
	ZPR1	O75312	26.9833	27.2348	27.2712	26.8695	26.8145	26.9681	27.0095	27.104	26.8477	26.6355	26.3101	26.9238	4	4	10.5	50.925	0	19.084	1464000000	44	Zinc finger protein ZPR1
	GBAS	O75323	26.6713	25.9822	26.3763	27.2323	26.5094	26.2204	25.495	25.4543	26.0721	27.4895	26.6204	26.9173	3	3	18.9	33.742	0	19.584	1242500000	25	Protein NipSnap homolog 2
	TBCA	O75347	28.8078	28.7828	28.5704	28.8685	29.0038	28.6989	28.9252	29.2948	29.1759	28.7165	28.7863	28.589	7	7	43.5	12.855	0	66.076	5644600000	101	Tubulin-specific chaperone A
	VPS4B	O75351	28.943	28.9022	28.9788	29.2966	29.0854	29.1597	28.7524	28.6899	28.4769	29.1106	28.6527	29.0943	10	8	36.7	49.301	0	42.122	6330100000	120	Vacuolar protein sorting-associated protein 4B
	H2AFY	O75367	30.824	30.731	30.875	30.7672	30.8663	30.9045	30.6551	30.7964	30.6012	30.3404	30.6912	30.5954	12	12	47.6	39.617	0	122.31	20045000000	262	Core histone macro-H2A.1
	CS	O75390	32.1859	32.066	32.2568	32.1554	32.1363	32.3764	32.1285	32.1842	31.9525	32.4906	32.4743	32.3089	18	18	52.4	51.712	0	298.73	57748000000	518	Citrate synthase, mitochondrial
	SPAG7	O75391	26.0798	26.0716	26.269	26.3399	27.1467	25.5732	24.6329	26.1571	25.414	23.8989	NaN	24.9518	3	3	15.9	26.034	0	14.842	701410000	4	Sperm-associated antigen 7
	VPS26A	O75436	28.0136	28.0637	28.1047	28.5282	27.8474	28.0752	27.9102	27.6308	27.5168	28.466	28.1914	28.627	9	8	31.5	38.169	0	72.181	3132400000	52	Vacuolar protein sorting-associated protein 26A
	PSIP1	O75475	28.4744	28.9023	28.4985	28.3111	28.5301	28.9832	29.0396	29.1683	29.3624	27.1025	28.0585	27.917	8	7	17.4	60.103	0	29.853	5076200000	129	PC4 and SFRS1-interacting protein
	SUPT3H	O75486	23.9387	23.6515	23.9808	22.8038	NaN	NaN	23.3645	23.9268	NaN	NaN	NaN	23.5552	1	1	3	44.361	0.0023987	2.8073	93498000	11	Transcription initiation protein SPT3 homolog
	NDUFS3	O75489	29.8549	29.7301	29.9786	30.0752	29.8734	30.1	29.6978	29.6406	29.5712	30.2673	30.0597	29.9174	14	14	49.6	30.241	0	76.76	11971000000	223	NADH dehydrogenase [ubiquinone] iron-sulfur protein 3, mitochondrial
	HSBP1	O75506	28.979	28.3995	28.9942	28.7808	28.4878	28.5699	28.5689	28.3555	28.3482	29.2364	28.8763	29.3435	3	3	72.4	8.5435	0	100.5	5137400000	63	Heat shock factor-binding protein 1
	CSDE1	O75534	28.4026	28.2551	27.735	28.005	28.0127	28.066	28.483	28.7724	28.17	27.3942	27.8464	27.7378	15	15	22.1	88.884	0	35.115	3283200000	85	Cold shock domain-containing protein E1
	NPM3	O75607	27.491	27.9482	27.3148	27.3201	27.4151	28.0538	27.6536	28.2368	27.7842	25.6448	26.6199	26.8347	6	6	60.1	19.343	0	203.77	2515600000	59	Nucleoplasmin-3
	LYPLA1	O75608	29.4323	29.5893	29.8905	29.5136	29.408	29.6859	29.7424	29.7286	29.7366	28.9731	29.1644	29.5013	9	9	78.3	24.669	0	119.91	8581000000	157	Acyl-protein thioesterase 1
	RNASEH2A	O75792	23.73	24.7461	24.6415	24.1218	24.5716	25.0829	24.2442	24.6512	24.8197	NaN	23.5055	NaN	2	2	9	33.395	0.00028058	5.1961	239410000	3	Ribonuclease H2 subunit A
	EIF3J	O75822	28.4386	28.7574	28.6373	28.6444	28.5889	28.7525	28.6452	28.6733	28.5922	28.2972	28.3986	28.4056	7	7	34.5	29.062	0	47.053	4479600000	100	Eukaryotic translation initiation factor 3 subunit J
	CBR3	O75828	27.5098	27.4417	26.7553	26.5764	26.6443	26.5242	27.0832	27.2202	26.9737	27.1335	27.1082	26.8448	8	6	43.3	30.85	0	29.261	1762600000	32	Carbonyl reductase [NADPH] 3
	IDH1	O75874	30.9687	31.0758	31.2165	31.2285	31.264	31.5032	31.2031	30.9112	31.2457	30.8474	30.7508	30.8994	19	18	55.8	46.659	0	116.22	26607000000	386	Isocitrate dehydrogenase [NADP] cytoplasmic
	DYSF	O75923	31.1982	30.9321	32.3367	32.3057	31.522	31.9359	31.0861	31.1208	31.0641	32.6659	32.0039	32.3896	70	68	44.9	237.29	0	323.31	42263000000	767	Dysferlin
	BCAS2	O75934	27.7371	28.1119	28.0566	27.5766	27.9229	27.9876	27.772	28.2412	27.6836	26.4102	27.3968	27.276	8	8	57.8	26.131	0	75.7	2681700000	46	Pre-mRNA-splicing factor SPF27
	FLOT1	O75955	28.5417	28.1437	28.3339	28.5918	29.0222	29.5376	28.6221	28.7618	28.2885	29.1721	29.2682	28.8909	19	19	62.5	47.355	0	87.214	5126600000	140	Flotillin-1
	ATP5L	O75964	29.9955	29.978	30.0241	29.9997	29.8292	30.0904	29.5106	29.5855	29.7376	30.0335	30.0266	29.83	4	4	35.9	11.428	0	53.118	11103000000	178	ATP synthase subunit g, mitochondrial
	WFS1	O76024	26.8424	27.4986	26.1505	26.9068	27.1159	27.2063	26.1632	26.1979	26.3508	28.2914	27.5362	27.346	11	11	18.4	100.29	0	51.059	1600700000	47	Wolframin
	SNCG	O76070	25.5948	25.9808	25.5767	27.0799	26.8053	27.4507	25.2459	25.3441	23.8728	27.556	27.2474	26.6854	6	6	48.8	13.331	0	56.709	1031000000	28	Gamma-synuclein
	DDAH1	O94760	29.052	29.1265	29.2784	29.1621	29.4534	29.5783	28.8411	28.8971	29.1356	29.019	29.0687	29.2001	10	9	47	31.121	0	37.502	7294000000	144	N(G),N(G)-dimethylarginine dimethylaminohydrolase 1
	MTA2	O94776	28.1419	28.3519	28.0164	27.7042	28.4426	28.4707	28.0535	28.6674	28.6772	27.1945	27.5263	27.7505	13	11	23.7	75.022	0	28.01	3557000000	122	Metastasis-associated protein MTA2
	ALDH1A2	O94788	NaN	NaN	NaN	25.5345	26.4672	26.172	27.291	28.0097	27.7147	24.4049	25.3326	24.9091	7	4	16.2	56.723	0	16.889	1029700000	15	Retinal dehydrogenase 2
	STK10	O94804	26.3652	26.1915	27.4345	26.7929	26.3859	27.0284	23.817	25.5308	25.1302	27.1002	26.052	26.3965	8	7	13.6	112.13	0	21.7	946200000	35	Serine/threonine-protein kinase 10
	LTN1	O94822	25.7899	25.9444	26.1121	26.0523	26.2753	26.0273	26.2714	26.265	25.6656	24.444	25.4135	25.2931	6	6	5	200.55	0	12.484	776340000	34	E3 ubiquitin-protein ligase listerin
	TOMM70A	O94826	29.0558	29.0402	29.0881	29.1321	29.0598	29.3042	29.1977	29.123	29.2779	29.0253	28.9926	28.7651	15	15	41.4	67.454	0	73.464	6403200000	171	Mitochondrial import receptor subunit TOM70
	SEC24D	O94855	29.5729	29.3959	29.7027	29.509	29.3928	29.2425	29.1528	29.1777	28.9685	29.0368	29.0441	29.1458	15	13	23.5	113.01	0	42.862	7870600000	107	Protein transport protein Sec24D
	UFL1	O94874	28.5966	28.5113	29.0068	28.8213	28.7329	28.64	28.3521	28.2501	28.2219	28.6559	28.5513	28.763	17	17	27.1	89.594	0	111.46	4663300000	115	E3 UFM1-protein ligase 1
	SORBS2	O94875	29.4909	29.019	30.2858	30.6876	30.5298	30.6028	27.8774	27.9361	28.1214	31.0227	29.9235	30.4964	14	14	15.5	124.11	0	87.363	12175000000	210	Sorbin and SH3 domain-containing protein 2
	SASH1	O94885	25.3917	25.7684	25.846	25.4328	25.3118	25.6189	25.0336	25.2655	25.3013	24.9405	24.8056	25.1225	3	3	2.2	136.65	0.0023855	2.7535	432920000	17	SAM and SH3 domain-containing protein 1
	SUN1	O94901	27.774	27.532	27.3738	27.8502	27.5777	27.8358	27.7924	27.3111	27.155	26.067	27.075	27.0392	5	5	11.3	90.063	0	23.187	2002400000	32	SUN domain-containing protein 1
	ERLIN2	O94905	27.9167	27.7083	28.0323	28.09	27.4451	27.5506	27.5443	27.5765	27.3388	28.1266	28.184	28.2775	10	8	32.4	37.839	0	26.858	2692300000	43	Erlin-2
	PRPF6	O94906	27.2106	27.7437	27.6486	27.4152	27.2506	27.6941	27.8205	27.9226	27.7244	26.8306	27.3192	27.0803	13	13	17.5	106.92	0	30.051	2218100000	39	Pre-mRNA-processing factor 6
	ABLIM3	O94929	24.6735	25.5614	25.9719	26.007	25.569	25.5955	23.6298	NaN	NaN	25.2284	25.6003	26.0368	2	2	3.7	77.801	0.00029317	6.0075	524710000	17	Actin-binding LIM protein 3
	USP19	O94966	24.0119	24.3539	NaN	24.7505	25.0553	25.0213	24.7492	25.1214	24.7717	NaN	NaN	NaN	2	2	2	145.65	0.00027988	5.1716	246400000	9	Ubiquitin carboxyl-terminal hydrolase 19
	AP2A2	O94973	29.1973	29.2862	29.3969	29.712	29.3225	29.6714	29.5605	29.5366	29.2537	29.9034	29.6463	29.7123	27	20	43	103.96	0	163.01	9226400000	187	AP-2 complex subunit alpha-2
	UBR5	O95071	25.9445	26.163	26.1171	26.0224	25.9642	26.4696	26.715	26.4242	26.7744	25.1485	25.8738	25.8618	4	4	2.4	309.35	0	18.946	876600000	28	E3 ubiquitin-protein ligase UBR5
	AGFG2	O95081	24.5351	24.9561	24.5164	24.8587	25.3717	25.6107	24.6384	24.6012	NaN	24.0276	24.4017	24.6305	1	1	1.9	48.962	0.0023663	2.6552	329330000	17	Arf-GAP domain and FG repeat-containing protein 2
	SCAF4	O95104	26.363	26.2725	26.6053	25.9675	26.6818	26.846	26.8271	26.8955	26.7794	24.7788	25.846	25.7096	4	3	6.6	125.87	0	24.028	1084500000	27	Splicing factor, arginine/serine-rich 15
	LETM1	O95202	29.9392	29.854	30.1142	29.8417	29.8466	30.0201	29.8794	29.787	29.6189	30.3557	30.1004	30.0181	17	17	35.2	83.353	0	87.117	11647000000	208	LETM1 and EF-hand domain-containing protein 1, mitochondrial
	SNX4	O95219	26.0571	25.9559	26.3456	25.7894	25.9168	26.1434	25.821	25.8477	26.2771	25.4712	25.4769	25.4472	2	2	5.3	51.908	0	7.214	1037400000	19	Sorting nexin-4
	VAPB	O95292	27.9841	28.0515	28.4924	28.2661	28.1669	28.3346	27.5083	27.867	27.826	28.118	27.7513	27.966	4	3	19.8	27.228	0	16.729	3114600000	75	Vesicle-associated membrane protein-associated protein B/C
	NDUFA10	O95299	28.5761	28.5523	28.6719	28.8283	28.4141	28.8979	28.251	28.676	28.4542	29.362	29.0313	28.8668	11	11	42	40.75	0	53.773	5236100000	109	NADH dehydrogenase [ubiquinone] 1 alpha subcomplex subunit 10, mitochondrial
	FKBP9	O95302	28.4153	27.4425	28.231	28.5575	28.2158	28.0143	27.8579	27.5511	27.3965	29.2077	28.8616	28.3235	10	10	19.1	63.083	0	34.711	5047600000	90	Peptidyl-prolyl cis-trans isomerase FKBP9
	PAPSS2	O95340	30.2431	30.3719	30.0287	29.9975	30.142	30.1673	30.3103	30.0526	29.9775	28.9554	29.4841	29.5172	20	19	48.4	69.5	0	89.135	12984000000	306	Bifunctional 3-phosphoadenosine 5-phosphosulfate synthase 2
	SMC2	O95347	28.5808	28.5776	28.7636	27.8609	28.9232	28.8585	29.2037	29.4905	29.6149	26.509	26.3973	28.5872	21	21	25.7	135.65	0	87.294	5420100000	86	Structural maintenance of chromosomes protein 2
	IPO7	O95373	31.3946	31.5666	31.7094	31.4345	31.5219	31.5024	31.6349	31.5624	31.6866	30.5284	30.8389	31.4509	32	31	44.1	119.52	0	314.07	34370000000	654	Importin-7
	SVIL	O95425	25.3939	25.2417	25.6614	26.6749	26.8679	26.6506	NaN	24.7476	26.0054	26.2894	26.3165	25.9816	9	9	5.6	247.74	0	14.535	691380000	19	Supervillin
	CTDNEP1	O95476	24.8694	25.1569	25.8916	24.5705	24.8045	24.4284	24.0331	24.2929	24.1063	NaN	24.8642	24.9819	1	1	9	28.377	0	8.2118	340260000	3	CTD nuclear envelope phosphatase 1
	CDS2	O95674	26.7886	26.7452	27.2421	26.7812	27.1845	27.3416	26.1479	26.7114	26.3758	27.1956	27.077	27.0154	3	3	12.8	51.417	0	19.846	1432000000	27	Phosphatidate cytidylyltransferase 2
	DDX58	O95786	28.3271	27.2227	28.5781	27.9367	27.7075	27.9569	27.2058	27.1595	27.1128	28.8332	28.6856	28.4083	13	13	17.7	106.6	0	37.145	3051100000	64	Probable ATP-dependent RNA helicase DDX58
	STAU1	O95793	28.3464	28.5333	28.4374	28.5464	28.4726	28.3148	28.5746	28.5195	28.501	27.6794	27.9414	28.3979	11	11	24.4	63.182	0	67.653	3911800000	92	Double-stranded RNA-binding protein Staufen homolog 1
	BAG2	O95816	26.8995	27.8359	26.1225	25.7293	25.0078	25.3279	22.9652	25.2901	24.6184	27.7267	26.1335	25.9469	6	6	43.6	23.772	0	27.935	902630000	29	BAG family molecular chaperone regulator 2
	FADS2	O95864	28.0045	28.5231	28.6985	28.1812	28.6085	28.574	28.5367	28.7738	29.081	26.9298	27.2102	27.6857	7	7	20	52.259	0	22.07	3992600000	88	Fatty acid desaturase 2
	DDAH2	O95865	29.5659	29.1915	29.4317	30.2129	29.7864	30.1691	29.5921	29.4849	29.4211	30.1568	30.1477	29.5773	12	11	64.2	29.644	0	65.045	10085000000	140	N(G),N(G)-dimethylarginine dimethylaminohydrolase 2
	MBD3	O95983	25.8813	26.3369	26.5626	26.5213	26.8886	27.1471	26.3973	26.8486	26.3265	25.2994	25.5067	26.1931	5	5	30.2	32.844	0	12.857	1086500000	38	Methyl-CpG-binding domain protein 3
	PEX11B	O96011	27.4662	26.8618	27.0735	27.3541	27.1503	27.3422	27.0627	27.0429	26.8791	27.9829	27.6185	27.7083	5	5	21.2	28.431	0	12.137	2027100000	43	Peroxisomal membrane protein 11B
	ACTL6A	O96019	28.5888	28.6898	28.8898	28.8798	28.9931	29.0139	29.1422	28.7974	29.141	28.1112	28.5069	28.7325	9	9	30.3	47.46	0	33.148	5773700000	84	Actin-like protein 6A
	GLUD1	P00367	30.6078	30.7637	30.9639	31.331	30.7878	30.6255	30.304	30.5425	30.4835	31.5453	31.0424	31.1451	21	21	47.5	61.397	0	189.14	21362000000	387	Glutamate dehydrogenase 1, mitochondrial
	CYB5R3	P00387	32.3246	32.0576	32.6785	33.1097	33.0161	32.9342	31.8764	31.9473	31.9198	33.2113	32.6803	33.2742	17	17	74.4	34.234	0	323.31	73534000000	721	NADH-cytochrome b5 reductase 3
	PNP	P00491	33.1395	32.698	33.1094	32.8304	33.2361	33.0674	32.3275	32.2632	32.2979	32.7188	32.1494	32.8299	20	20	76.5	32.118	0	323.31	81327000000	797	Purine nucleoside phosphorylase
	GOT2	P00505	31.2399	31.3175	31.3302	31.2339	31.0022	31.1146	30.9723	30.8442	30.8478	31.5038	31.1564	31.7789	21	21	65.3	47.517	0	191.5	28041000000	357	Aspartate aminotransferase, mitochondrial
	PGK1	P00558	34.1444	34.3176	34.4301	34.1668	34.3092	34.3288	34.1503	34.2371	34.3093	33.9487	33.9831	34.0464	29	29	74.8	44.614	0	323.31	221410000000	1373	Phosphoglycerate kinase 1
	AK1	P00568	30.6964	30.8686	30.9957	31.0774	30.7733	30.5472	30.576	30.399	30.4208	31.175	30.9755	30.8872	10	9	58.2	21.635	0	70.665	21483000000	290	Adenylate kinase isoenzyme 1
	CST3	P01034	24.8043	24.6476	24.8778	25.3453	24.2244	24.0155	24.6472	24.3324	24.4212	25.5886	25.2259	25.5808	1	1	11.6	15.799	0.00026295	4.0677	347380000	9	Cystatin-C
	TFRC	P02786	27.8899	28.6107	28.1705	27.6232	28.0751	28.3544	27.9214	28.5731	28.5905	27.502	27.205	27.6164	9	9	15.7	84.87	0	28.397	3305500000	75	Transferrin receptor protein 1
	FTL	P02792	29.4187	29.2012	29.661	30.3406	29.0645	29.3633	28.4243	28.9974	28.7845	30.7893	29.9137	31.2009	6	6	41.1	20.019	0	44.959	10330000000	120	Ferritin light chain
	FTH1	P02794	29.4715	29.8187	29.7074	30.1114	29.0432	29.2272	28.4399	28.7874	28.4537	30.9997	29.7655	31.4748	9	9	49.2	21.225	0	85.328	10832000000	142	Ferritin heavy chain
	MT-ATP8	P03928	24.6724	24.1857	23.7427	24.3582	24.7009	24.7395	24.474	24.6759	24.5865	25.5539	25.4742	25.5638	2	2	39.7	7.9916	0.0024414	3.0623	531560000	45	ATP synthase protein 8
	GBA	P04062	29.8271	28.8934	29.7977	29.9427	29.301	29.0631	29.0072	28.7796	28.9754	30.379	29.8164	30.0034	10	10	34.1	59.716	0	89.613	8758000000	135	Glucosylceramidase
	CSTB	P04080	31.0026	31.173	31.2546	31.8615	31.3982	31.3132	29.9836	30.406	30.2922	31.7168	31.2652	31.8224	5	5	77.6	11.139	0	91.659	26760000000	219	Cystatin-B
	PRNP	P04156	24.7706	NaN	NaN	25.5155	24.8808	24.285	24.5709	24.7021	24.2689	26.3485	25.1821	25.6688	2	2	9.5	27.661	0.00030294	6.6828	346680000	7	Major prion protein
	SOD2	P04179	28.9604	28.9362	29.3397	28.4325	29.8806	30.3016	28.4942	28.6032	28.5203	31.1339	29.9352	29.956	9	9	64.4	24.722	0	76.339	9323000000	80	Superoxide dismutase [Mn], mitochondrial
	GAPDH	P04406	35.5324	35.7697	35.6548	35.7805	35.7426	35.6505	35.7979	35.5153	35.647	35.2871	35.3352	35.5307	23	22	80.9	36.053	0	323.31	617620000000	2164	Glyceraldehyde-3-phosphate dehydrogenase
	HSPB1	P04792	34.5312	34.3023	34.5069	34.6019	34.7048	34.7722	34.5215	34.6026	34.6439	34.7702	34.7711	34.7476	20	20	87.3	22.782	0	323.31	291240000000	1287	Heat shock protein beta-1
	GNAI2	P04899	31.3231	31.0217	31.3792	31.6105	31.1165	31.2421	30.8861	30.8708	30.9205	31.6917	31.1883	31.7036	19	11	63.1	40.45	0	215.6	29674000000	616	Guanine nucleotide-binding protein G(i) subunit alpha-2
	APP	P05067	27.1504	27.3767	27.3692	27.2434	27.0478	26.4437	26.9232	27.0272	27.4063	28.1372	27.4706	27.7108	8	8	12.1	86.942	0	17.345	2387300000	41	Amyloid beta A4 protein	Gamma-secretase C-terminal fragment 50	C31
	ISG15	P05161	25.953	24.9023	26.0531	25.3659	24.1254	24.4821	25.0134	25.0429	NaN	26.5021	26.1354	26.5599	2	2	20	17.887	0	32.235	618400000	13	Ubiquitin-like protein ISG15
	EIF2S1	P05198	29.8106	29.7098	29.6601	29.4409	29.473	29.4589	29.7106	29.9181	29.7383	29.3588	29.4413	29.739	17	17	57.8	36.112	0	103.22	9329800000	197	Eukaryotic translation initiation factor 2 subunit 1
	ICAM1	P05362	29.5825	27.965	29.7105	29.5045	28.8992	28.2103	26.0689	26.3311	25.687	31.3971	29.8792	29.426	12	12	27.4	57.825	0	59.713	7342600000	128	Intercellular adhesion molecule 1
	RPLP0	P05388	32.6988	32.9715	33.0125	32.8035	32.9009	32.7166	32.9356	32.9794	33.1807	32.4775	32.5194	32.6842	16	16	58	34.273	0	276.38	89704000000	821	60S acidic ribosomal protein P0
	SSB	P05455	30.855	31.1907	31.2846	31.1579	31.0561	30.9987	31.25	31.2175	31.3456	30.3986	30.8326	30.8287	21	21	46.8	46.836	0	138.73	27766000000	493	Lupus La protein
	GSN	P06396	31.1772	30.8192	31.5656	31.8005	31.1347	30.9872	29.7754	30.1678	30.0322	32.2108	31.2357	31.367	22	22	40.4	85.696	0	291.79	27057000000	451	Gelsolin
	CDK1	P06493	29.1196	29.5867	29.5081	29.2646	29.631	29.6642	29.9771	29.7966	30.1816	28.2881	27.7044	29.2625	15	14	63.6	34.095	0	70.418	8596700000	138	Cyclin-dependent kinase 1
	ATP5B	P06576	34.2041	34.2402	34.3819	34.3044	34.2432	34.2993	34.0914	34.0524	34.1117	34.3952	34.2895	34.176	30	30	79	56.559	0	323.31	238130000000	2006	ATP synthase subunit beta, mitochondrial
	EIF4E	P06730	28.5076	28.4321	28.3012	28.3603	28.0524	28.4042	28.8349	28.9434	28.6685	28.0677	28.3713	28.0766	6	6	35	25.097	0	12.747	4092100000	119	Eukaryotic translation initiation factor 4E
	NPM1	P06748	32.6998	33.2785	32.2211	32.3831	32.8038	32.8153	33.4205	33.4149	34.2006	31.6743	32.8492	32.4777	10	10	44.6	32.575	0	323.31	103090000000	755	Nucleophosmin
	TPM3	P06753	31.7052	31.4792	31.2847	31.6984	31.5969	31.6181	31.5712	31.6959	31.506	32.067	32.0824	31.705	15	7	35.1	32.95	0	38.767	42100000000	231	Tropomyosin alpha-3 chain
	HEXA	P06865	28.0366	27.7211	28.1523	28.305	27.8827	28.1111	27.8113	27.9797	27.3315	28.6461	28.4675	28.5417	8	8	20.2	60.702	0	49.038	3196000000	59	Beta-hexosaminidase subunit alpha
	EPHX1	P07099	27.4816	27.1183	27.7443	28.7312	28.2718	28.6566	27.2843	27.3655	27.4815	29.2543	28.8941	28.474	11	11	25.5	52.948	0	23.889	3291600000	29	Epoxide hydrolase 1
	LDHB	P07195	33.2691	33.3684	33.1735	33.0799	32.7995	32.7598	33.3817	33.1264	33.3059	32.8937	32.9802	33.008	18	17	57.2	36.638	0	323.31	108380000000	1024	L-lactate dehydrogenase B chain
	GPX1	P07203	30.908	31.2818	31.624	31.8886	31.6639	31.3978	30.9836	30.7868	30.813	32.1232	31.728	32.0176	13	13	75.4	22.088	0	112.93	32545000000	332	Glutathione peroxidase 1
	H1F0	P07305	25.9424	26.0218	26.3282	26.574	26.5976	26.7772	27.4645	27.3214	26.8791	25.5193	26.6324	26.1111	5	5	21.1	20.863	0.00029223	5.9554	1283000000	40	Histone H1.0
	CTSD	P07339	31.5308	31.2628	31.5946	31.817	31.6811	31.6261	31.3719	31.0941	31.0317	32.8025	31.8474	32.3486	16	16	53.9	44.552	0	91.061	40790000000	410	Cathepsin D
	CAPN1	P07384	30.9402	30.5953	30.9207	31.0316	30.8836	30.8882	30.6226	30.3441	30.4196	30.7482	30.7241	30.9968	28	28	46.4	81.889	0	123.28	20269000000	271	Calpain-1 catalytic subunit
	PSAP	P07602	32.8361	32.4536	32.6341	32.6335	32.2627	32.1493	32.3693	32.4143	32.3526	33.3563	32.9923	32.9423	22	22	40.8	58.112	0	117.84	78381000000	641	Prosaposin
	EPRS	P07814	31.7942	31.8894	31.8955	31.9191	31.8206	31.8596	31.8765	31.8463	31.819	31.694	31.6765	31.812	49	49	42	170.59	0	265.33	43683000000	768	Bifunctional glutamate/proline--tRNA ligase
	CTSB	P07858	31.6027	30.9871	31.2411	31.9668	31.1955	30.6212	30.921	30.705	30.6073	32.937	32.4115	31.9864	14	14	52.8	37.821	0	311.75	40754000000	622	Cathepsin B
	HNRNPC	P07910	31.9556	32.0226	31.7183	31.557	31.8962	31.8495	32.0613	32.1167	32.1836	31.1659	31.4936	31.8586	13	13	30.1	33.67	0	67.497	48687000000	541	Heterogeneous nuclear ribonucleoproteins C1/C2
	UQCRH	P07919	28.0797	28.2993	28.3769	28.7797	28.511	27.9963	28.2368	27.8998	28.1437	28.9852	28.8537	28.7848	2	2	27.5	10.739	0	49.018	4009700000	53	Cytochrome b-c1 complex subunit 6, mitochondrial
	LYN	P07948	NaN	NaN	24.4566	25.285	26.0028	26.7883	23.6224	NaN	24.4469	24.5139	24.1889	24.7312	4	3	8.8	58.573	0.00028474	5.5082	300150000	11	Tyrosine-protein kinase Lyn
	RHOC	P08134	31.8726	31.8879	31.9759	32.0138	31.8543	31.6996	31.3472	31.5326	31.597	32.2563	31.6911	32.156	11	3	67.9	22.006	0	192.96	42514000000	541	Rho-related GTP-binding protein RhoC
	ABCB1	P08183	23.7923	24.0876	25.3831	NaN	NaN	NaN	NaN	NaN	NaN	23.7533	NaN	NaN	1	1	1.7	141.48	0	7.0413	79038000	2	Multidrug resistance protein 1
	HSP90AB1	P08238	34.2009	34.4365	34.226	34.2705	34.3168	34.1853	34.3709	34.5332	34.4684	33.6335	33.6694	34.1613	48	30	60.2	83.263	0	323.31	250220000000	1627	Heat shock protein HSP 90-beta
	SRPR	P08240	30.123	30.0038	29.8872	29.8458	30.2068	29.9224	30.2022	30.035	30.23	29.6394	29.7465	29.889	18	18	35.9	69.81	0	71.084	11924000000	211	Signal recognition particle receptor subunit alpha
	ASNS	P08243	26.8879	26.9485	27.0165	26.9228	26.6667	26.5409	27.1151	27.1688	27.2864	24.5304	25.5375	26.4163	5	5	10.5	64.369	0	12.432	1330500000	25	Asparagine synthetase [glutamine-hydrolyzing]
	PDHA1	P08559	28.859	28.5698	29.0404	29.031	28.5845	28.9478	28.7897	28.0735	28.2179	29.3704	29.293	29.1119	11	11	34.1	43.295	0	34.803	5566000000	133	Pyruvate dehydrogenase E1 component subunit alpha, somatic form, mitochondrial
	SNRNP70	P08621	29.2055	29.0191	28.9254	28.7701	29.0638	28.977	29.1856	29.285	29.2394	28.5539	29.0162	28.7089	9	9	22.2	51.556	0	32.747	6250000000	163	U1 small nuclear ribonucleoprotein 70 kDa
	RPS17	P08708	31.3351	31.5304	31.3558	31.2927	31.3972	31.1814	31.6551	31.4363	31.6167	30.889	31.0592	31.2605	10	10	53.3	15.55	0	248.37	32569000000	371	40S ribosomal protein S17
	SNRPA	P09012	28.74	29.0948	28.7543	28.5006	28.7273	28.8969	28.9262	29.2168	29.3529	27.8408	28.358	28.3956	8	7	37.9	31.279	0	51.465	5525100000	115	U1 small nuclear ribonucleoprotein A
	ACAA1	P09110	28.5357	28.5803	28.7024	28.9573	28.5169	28.4682	28.1339	28.1743	28.3569	28.9782	28.7367	28.6747	9	9	37.3	44.292	0	56.135	4745200000	135	3-ketoacyl-CoA thiolase, peroxisomal
	GSTP1	P09211	33.385	33.5072	33.5978	33.6521	33.575	33.7651	33.723	33.6076	33.7641	33.4611	33.5006	33.3625	13	13	66.7	23.356	0	323.31	141970000000	531	Glutathione S-transferase P
	HMGB1	P09429	31.9813	32.1053	31.6919	31.5491	31.9091	31.7489	32.2171	32.5598	32.2916	30.5998	31.5476	31.4282	10	9	35.8	24.893	0	105.27	49641000000	410	High mobility group protein B1
	ANXA4	P09525	29.8371	29.5259	30.2022	30.4235	30.0807	30.0558	28.7001	28.887	28.9659	31.5185	30.4795	30.8157	19	19	58.3	35.882	0	286.14	13052000000	260	Annexin A4
	DLD	P09622	28.8341	29.0551	29.0535	29.2071	29.3268	29.1337	28.9285	28.8264	28.939	29.7754	29.5186	29.1778	8	8	24.2	54.177	0	61.813	6974200000	194	Dihydrolipoyl dehydrogenase, mitochondrial
	HNRNPA1	P09651	32.5025	33.0681	32.8592	32.4616	32.7017	32.4722	32.6907	32.7532	32.945	31.5449	32.2762	32.3648	19	19	53.2	38.746	0	318.4	81076000000	698	Heterogeneous nuclear ribonucleoprotein A1
	SNRPA1	P09661	29.6567	30.0123	29.9894	29.5304	29.8286	30.1101	30.2342	30.2301	30.2481	28.8276	29.7658	29.4816	11	11	61.6	28.415	0	94.222	11189000000	194	U2 small nuclear ribonucleoprotein A
	PARP1	P09874	30.4885	31.1748	31.1836	30.8017	31.3831	31.2316	31.3523	31.5494	31.4675	29.5485	30.4614	30.735	36	36	46.7	113.08	0	203.11	26263000000	494	Poly [ADP-ribose] polymerase 1
	UCHL1	P09936	30.0711	30.2177	30.6306	32.8214	31.6656	31.7709	31.9835	32.6618	32.4112	33.6786	32.9982	31.816	13	13	77.1	24.824	0	323.31	57111000000	445	Ubiquitin carboxyl-terminal hydrolase isozyme L1
	H2AFV	Q71UI9	32.8252	32.4388	33.2085	32.2642	32.6944	32.6501	33.0108	33.3182	33.5892	30.9204	32.2582	32.2827	7	5	56.2	13.509	0	126.4	78898000000	254	Histone H2A.V
	HIST1H2AJ	Q99878	35.1154	35.2169	35.143	34.551	35.2959	35.3924	35.2264	36.1351	36.0362	34.2906	33.9633	34.8294	8	0	60.9	13.936	0	177.59	451660000000	663	Histone H2A type 1-J
	CBS	P0DN79	25.6787	25.7319	NaN	NaN	NaN	NaN	25.74	26.4072	26.1843	NaN	NaN	NaN	1	1	4.7	60.586	0.00028482	5.5097	347360000	8	Cystathionine beta-synthase
	RRAS	P10301	29.3359	28.6288	29.3066	29.7573	29.1325	28.6522	28.2571	28.2559	28.3005	30.3669	29.4616	29.8579	9	7	49.1	23.48	0	41.689	6917000000	112	Ras-related protein R-Ras
	HLA-A	P10316	29.1066	26.3853	29.4265	28.2998	28.2691	27.56	25.0632	25.4653	25.275	28.8484	29.3396	28.9123	13	0	49.6	40.976	0	29.174	3522200000	31	HLA class I histocompatibility antigen, A-69 alpha chain
	COX5B	P10606	29.7492	29.5308	29.3794	29.5122	29.6746	29.7659	29.5489	29.6526	29.2438	30.2387	30.1176	29.7302	7	7	30.2	13.696	0	26.5	9855500000	158	Cytochrome c oxidase subunit 5B, mitochondrial
	CTSA	P10619	29.5153	29.2155	29.4123	29.6564	29.2665	29.4079	29.1607	29.0478	28.9753	30.1606	30.0971	29.6945	7	7	21.9	54.465	0	71.875	8651600000	155	Lysosomal protective protein
	TFPI	P10646	24.3426	25.0587	24.6647	25.4318	25.8931	26.3129	26.2282	25.7892	25.9191	25.5362	25.5711	26.2676	2	2	8.9	35.015	0.0034594	2.3492	600820000	17	Tissue factor pathway inhibitor
	LAMC1	P11047	29.3419	28.8188	29.7127	29.6789	29.2336	29.0435	29.2385	29.1194	29.0867	30.3585	30.5523	29.7904	26	26	21.6	177.6	0	168.57	9041400000	175	Laminin subunit gamma-1
	ACP2	P11117	26.3544	26.168	26.164	26.8377	25.8039	26.3769	26.1427	25.6012	25.7645	27.3413	26.9036	26.7991	6	6	14.9	48.344	0	9.9596	951330000	24	Lysosomal acid phosphatase
	MAP2	P11137	25.6492	24.3812	25.8714	24.4124	26.2663	26.0379	23.9613	23.6564	23.737	26.1666	25.1423	25.7867	6	6	4.7	199.52	0	10.111	497480000	27	Microtubule-associated protein 2
	HSPA8	P11142	35.0353	35.3607	35.2353	35.0685	35.1925	35.198	35.1181	35.3609	35.4158	34.8273	34.6799	35.0865	41	30	72.1	70.897	0	323.31	450300000000	2677	Heat shock cognate 71 kDa protein
	SLC2A1	P11166	24.0858	24.205	23.9347	NaN	NaN	NaN	24.1204	24.4991	24.6756	NaN	NaN	NaN	1	1	2	54.083	0.0022108	3.1348	132510000	6	Solute carrier family 2, facilitated glucose transporter member 1
	PDHB	P11177	29.4565	29.4095	29.9093	29.6489	29.5829	29.6653	29.2625	29.3125	29.0153	29.921	29.8452	29.5179	11	11	34.8	39.233	0	54.254	9140000000	195	Pyruvate dehydrogenase E1 component subunit beta, mitochondrial
	PYGB	P11216	30.8237	30.9593	30.8081	31.0911	30.8997	31.0081	30.6411	30.5707	30.4118	30.9698	30.893	30.9957	28	22	42.5	96.695	0	158.27	21770000000	458	Glycogen phosphorylase, brain form
	LAMP1	P11279	28.5055	27.9319	28.7058	29.8655	27.9955	27.7455	27.2965	27.3306	28.0304	29.8009	28.9379	30.0301	6	6	13.7	44.882	0	84.607	5994500000	81	Lysosome-associated membrane glycoprotein 1
	ERG	P11308	28.7019	28.8369	28.8502	28.7221	28.7094	28.481	28.8862	28.9819	29.1324	27.8854	28.1588	28.3685	10	10	33.7	54.608	0	37.934	5090200000	79	Transcriptional regulator ERG
	TOP1	P11387	29.437	29.7231	29.6355	29.2694	29.4525	29.4439	29.8431	29.9235	29.8149	28.298	28.9534	29.0251	20	17	28.5	90.725	0	71.518	8749500000	175	DNA topoisomerase 1
	TOP2A	P11388	27.1451	27.7581	27.316	27.0288	27.912	28.1707	27.8667	28.0631	28.1118	24.4145	25.7723	26.9651	15	8	11.9	174.38	0	45.977	2246300000	67	DNA topoisomerase 2-alpha
	G6PD	P11413	31.7125	32.0488	31.8827	31.9567	31.7135	31.5034	31.3995	31.3605	31.3355	32.3679	31.7975	32.3097	30	30	66.2	59.256	0	175.14	43940000000	648	Glucose-6-phosphate 1-dehydrogenase
	PABPC1	P11940	33.0096	33.078	32.936	32.6263	32.7852	32.8753	32.7406	32.9256	32.7361	32.1702	32.3123	32.6667	26	8	52	70.67	0	323.31	83533000000	835	Polyadenylate-binding protein 1
	PCNA	P12004	30.2776	30.7367	30.6659	30.0567	30.6426	30.4546	30.6878	31.0683	30.938	28.5641	29.5326	30.184	13	13	64	28.768	0	121.69	16400000000	204	Proliferating cell nuclear antigen
	COX6A1	P12074	28.8628	28.8973	28.8172	28.9427	28.8506	28.5878	28.477	28.5203	28.76	29.3963	29.3694	29.2048	2	2	45.9	12.155	0	12.033	5151700000	51	Cytochrome c oxidase subunit 6A1, mitochondrial
	SLC25A6	P12236	32.28	32.0777	32.2134	32.2188	32.1705	32.2018	32.6972	32.4915	32.6458	31.9412	32.5193	32.0925	19	5	60.4	32.866	0	134.44	61400000000	621	ADP/ATP translocase 3
	TPR	P12270	29.8227	29.9997	30.1646	29.9331	30.1527	30.0913	30.2778	30.2442	30.1267	29.2353	29.9952	29.5804	41	41	22.6	267.29	0	252.44	12430000000	259	Nucleoprotein TPR
	ANXA3	P12429	30.9677	31.0854	31.2547	30.3335	29.5243	29.8105	29.6715	29.6208	30.0877	31.5874	31.1582	31.314	19	19	62.8	36.375	0	268.33	19207000000	305	Annexin A3
	ACTN1	P12814	35.1739	34.6891	35.0077	35.2908	34.759	34.5926	34.5972	34.4154	34.4784	35.6206	35.2928	35.2125	73	45	81.6	103.06	0	323.31	381750000000	3395	Alpha-actinin-1
	PEPD	P12955	29.931	29.7404	30.1104	30.1654	30.2003	30.4925	29.9621	29.9658	29.7356	30.169	30.3316	30.1328	13	13	37.3	54.548	0	165.42	12908000000	196	Xaa-Pro dipeptidase
	XRCC6	P12956	33.0057	33.2807	33.37	32.9999	33.2961	33.2154	33.3785	33.5116	33.4769	32.2781	32.9777	32.8376	39	39	52.2	69.842	0	304.69	110990000000	1198	X-ray repair cross-complementing protein 6
	XRCC5	P13010	32.6189	32.7311	32.9932	32.8392	32.9344	32.9902	33.1081	33.0708	33.0657	31.9762	32.7042	32.5342	35	35	57.5	82.704	0	323.31	88453000000	1118	X-ray repair cross-complementing protein 5
	RNH1	P13489	32.3848	32.3223	32.2797	32.3443	32.5148	32.8484	31.9468	32.0577	32.0559	32.6649	32.5227	32.4694	23	23	75.9	49.973	0	323.31	63455000000	654	Ribonuclease inhibitor
	ICAM2	P13598	30.5817	31.1484	30.8364	30.5455	30.0806	29.7418	31.0021	31.0858	31.1128	30.3873	30.7524	30.5607	6	6	21.1	30.654	0	121.48	20307000000	309	Intercellular adhesion molecule 2
	EEF2	P13639	34.996	35.0453	34.8057	34.7387	34.7851	34.8173	34.9463	35.0625	35.094	34.4227	34.5355	34.865	58	57	72.6	95.337	0	323.31	379450000000	3759	Elongation factor 2
	ETFA	P13804	30.509	30.4891	30.8634	30.9803	30.7761	31.0427	30.4252	30.1826	30.2889	31.4887	31.3057	30.8605	13	13	55.9	35.079	0	83.722	20379000000	355	Electron transfer flavoprotein subunit alpha, mitochondrial
	MTHFD2	P13995	27.4402	27.9869	27.2562	26.7297	27.7382	27.5862	27.4092	27.187	27.8009	25.1274	25.2008	27.0016	5	5	25.4	37.895	0	27.241	1986800000	57	Bifunctional methylenetetrahydrofolate dehydrogenase/cyclohydrolase, mitochondrial
	HNRNPL	P14866	31.9946	32.1295	32.2969	31.8489	32.1733	32.2493	32.1589	32.3866	32.4038	31.2452	31.9092	31.7788	17	17	53.1	64.132	0	323.31	58388000000	496	Heterogeneous nuclear ribonucleoprotein L
	AKR1B1	P15121	30.7358	31.2562	30.5191	30.6982	29.9435	29.6292	29.7343	30.1187	30.0984	31.3067	30.5417	31.1341	15	14	74.4	35.853	0	99.587	17460000000	271	Aldose reductase
	PVR	P15151	27.4815	27.395	27.625	27.6905	27.7713	26.9772	26.84	27.8294	28.0762	29.7807	28.4451	28.5082	6	6	17	45.302	0	24.821	3115900000	94	Poliovirus receptor
	GSPT1	P15170	29.0564	29.0511	28.9541	28.6073	28.8617	28.9551	29.1508	29.2667	29.321	28.9376	28.7362	29.1963	13	8	33.7	55.755	0	40.12	6245300000	130	Eukaryotic peptide chain release factor GTP-binding subunit ERF3A
	ARSA	P15289	26.5404	26.1286	26.5273	27.0685	26.321	26.5843	25.6046	24.8341	24.6273	27.797	26.58	25.9438	4	4	11.4	53.588	0	10.714	1068300000	26	Arylsulfatase A
	B4GALT1	P15291	26.5868	26.0218	26.2915	25.0051	26.2859	26.3015	26.0725	26.0779	25.8942	24.8434	25.2566	25.1672	3	3	11.1	43.92	0.00029351	6.0134	855180000	19	Beta-1,4-galactosyltransferase 1
	UCHL3	P15374	29.0205	28.9145	29.2614	29.0576	29.1667	28.905	28.7443	28.484	28.5339	29.2552	28.9019	29.3437	9	9	59.6	26.182	0	50.39	6029300000	89	Ubiquitin carboxyl-terminal hydrolase isozyme L3
	NQO1	P15559	30.4673	31.2185	30.6054	31.4389	30.2373	29.951	29.301	28.8811	28.5316	31.7191	30.4063	31.0357	12	12	55.5	30.867	0	173.03	17307000000	270	NAD(P)H dehydrogenase [quinone] 1
	GNS	P15586	29.9545	29.8212	30.3692	30.5359	29.6688	29.8228	29.6953	29.6924	29.479	30.7441	30.5673	30.4394	13	13	31.3	62.081	0	113.06	12892000000	200	N-acetylglucosamine-6-sulfatase
	RPS2	P15880	31.8065	31.7226	31.1335	31.3414	31.4945	31.4938	32.0641	32.1862	31.9975	31.2109	31.5147	31.4602	15	15	49.8	31.324	0	107.39	38550000000	436	40S ribosomal protein S2
	RPA2	P15927	29.0945	29.6567	29.443	29.0436	29.4322	29.6904	29.0664	29.1778	29.2816	27.8339	28.6744	28.6203	5	5	30.7	29.247	0	63.014	6760100000	126	Replication protein A 32 kDa subunit
	CD44	P16070	30.5929	30.2287	29.5757	30.445	27.9866	28.195	26.6155	27.4727	27.9837	30.0709	28.3495	29.5322	8	8	10.9	81.537	0	23.144	7607500000	49	CD44 antigen
	ITGB4	P16144	NaN	NaN	NaN	26.0178	24.658	26.2217	NaN	NaN	23.8295	24.7261	23.0934	23.8038	2	2	1.3	202.16	0.00026781	4.3781	200660000	3	Integrin beta-4
	ACADS	P16219	26.5138	27.2662	27.1838	26.8028	27.612	28.1694	25.6655	26.0347	26.0876	27.6415	27.524	26.4089	5	5	20.1	44.297	0	51.737	1592500000	24	Short-chain specific acyl-CoA dehydrogenase, mitochondrial
	HIST1H1B	P16401	31.6516	31.7399	31.2459	30.8884	32.0394	31.924	31.9564	32.4048	32.2734	29.3561	31.1778	30.6639	9	9	23	22.58	0	63.5	39526000000	268	Histone H1.5
	HIST1H1C	P16403	31.9747	32.2774	31.5539	31.3249	32.352	32.3216	32.6157	33.0205	32.8802	29.4429	31.4983	31.1969	10	3	27.7	21.364	0	55.828	54487000000	243	Histone H1.2
	STMN1	P16949	30.6917	31.1371	31.141	30.8924	31.6472	31.3105	31.2152	31.5552	31.2373	30.1207	30.8351	30.3393	11	8	37.6	17.302	0	88.993	25873000000	328	Stathmin
	ITGA2	P17301	29.7319	29.7715	30.0589	29.8785	29.7041	29.8944	29.3997	29.2794	29.4469	29.8911	29.844	30.177	22	22	26	129.29	0	137.13	11849000000	290	Integrin alpha-2
	DDX5	P17844	31.167	31.3723	31.4119	31.0418	31.3969	31.132	31.5786	31.4797	31.4774	30.0832	30.8412	30.9919	28	20	49.8	69.147	0	298.51	29090000000	504	Probable ATP-dependent RNA helicase DDX5
	PFKL	P17858	30.3823	30.2002	30.5066	30.6345	30.5963	30.5972	30.3811	30.2376	30.0648	30.5822	30.6089	30.5055	23	19	39.5	85.018	0	170.37	16667000000	255	ATP-dependent 6-phosphofructokinase, liver type
	GM2A	P17900	27.0647	26.864	26.5898	27.3076	26.7646	26.7982	26.5658	26.985	26.7266	27.9955	27.7664	28.2785	3	3	33.7	20.838	0	23.655	1886600000	41	Ganglioside GM2 activator
	LGALS3	P17931	29.6841	29.5431	29.5145	30.7018	30.0856	30.223	28.6775	28.4386	28.1262	31.2976	30.4494	30.8061	7	7	31.2	26.152	0	52.896	12512000000	207	Galectin-3
	TCP1	P17987	31.1748	31.151	30.8575	31.1529	31.0809	31.1713	31.7241	31.4603	31.503	30.6009	31.0137	31.178	29	29	67.6	60.343	0	200.05	29529000000	495	T-complex protein 1 subunit alpha
	RPL35A	P18077	29.7403	29.6103	29.0856	29.3523	29.6199	29.2865	29.8408	29.9697	29.8978	29.0649	29.5406	29.1278	4	4	22.7	12.538	0.00028321	5.3307	9111000000	57	60S ribosomal protein L35a
	RPL7	P18124	31.8975	31.8962	31.564	31.5825	31.7772	31.7891	31.9188	32.1181	32.0635	31.1724	31.5778	31.5685	19	19	54	29.225	0	92.907	41997000000	546	60S ribosomal protein L7
	SON	P18583	27.0072	27.4297	27.7071	26.5169	27.1988	27.1285	26.9088	27.4323	27.2422	25.803	26.668	26.4836	8	8	6.1	263.83	0	14.224	1753800000	17	Protein SON
	RPL17	P18621	31.3111	31.6844	31.3134	31.4202	31.3808	31.256	31.5185	31.8539	31.8881	31.1263	31.1551	31.2718	11	11	52.2	21.397	0	116.47	33422000000	376	60S ribosomal protein L17
	RCC1	P18754	28.9477	29.0542	28.9801	28.419	29.0948	29.295	29.4363	29.5314	29.3474	28.1866	28.8266	28.6203	11	11	44.2	44.969	0	65.505	6306900000	87	Regulator of chromosome condensation
	LIG1	P18858	25.4574	26.0372	26.1828	26.0244	26.1185	26.1256	26.8531	26.7396	26.4572	24.441	25.6124	25.8114	4	4	6.1	101.73	0	10.504	764110000	20	DNA ligase 1
	ATP5J	P18859	28.4371	28.2301	28.2587	28.1737	28.1909	28.1022	28.2809	28.4613	28.1412	28.9848	28.8613	28.4317	4	4	47.2	12.587	0	26.462	4136300000	77	ATP synthase-coupling factor 6, mitochondrial
	NCL	P19338	32.318	32.7749	32.6505	32.1173	32.6173	32.6039	32.8588	32.9436	33.1132	31.434	32.2515	32.1409	26	26	32.7	76.613	0	323.31	73338000000	753	Nucleolin
	TRIM21	P19474	25.5474	26.2107	26.6317	25.4244	24.6815	25.1528	25.5505	25.3117	24.9596	26.1902	26.4843	26.2423	4	4	12.6	54.169	0	12.442	632590000	8	E3 ubiquitin-protein ligase TRIM21
	CSNK2A2	P19784	28.4283	28.4297	28.6076	28.3027	28.5978	28.6791	28.2403	28.4599	28.3506	27.9851	28.0788	28.2649	7	7	25.4	41.213	0	38.421	4186500000	96	Casein kinase II subunit alpha
	EIF2S2	P20042	29.8029	30.0534	29.9126	29.7174	29.9373	29.7928	30.0758	29.9939	29.7966	29.3594	29.3981	29.6678	18	18	50.2	38.388	0	155.97	10497000000	216	Eukaryotic translation initiation factor 2 subunit 2
	ANXA7	P20073	30.0916	30.3502	30.3275	30.5011	30.7897	30.7201	30.2673	30.2489	30.4073	30.2295	30.2273	30.3487	15	15	31.8	52.739	0	120.22	15917000000	207	Annexin A7
	BTF3	P20290	30.0465	30.5679	30.5263	30.0798	30.5422	30.4799	30.3661	30.611	30.3704	29.1507	29.3955	30.0556	7	7	50	22.168	0	254.8	15493000000	268	Transcription factor BTF3
	MX1	P20591	25.9185	25.3227	29.1786	NaN	24.4956	24.5923	24.5556	23.8277	24.4598	26.6079	26.7568	27.1743	8	8	15.9	75.519	0	19.873	965930000	24	Interferon-induced GTP-binding protein Mx1
	COX5A	P20674	31.2431	31.3144	31.6268	31.3633	31.4937	31.7078	30.9381	31.0762	30.9632	31.7128	31.5358	31.3359	7	7	52.7	16.762	0	78.292	31066000000	217	Cytochrome c oxidase subunit 5A, mitochondrial
	LMNB1	P20700	31.0464	31.3178	31.2331	30.7756	31.3861	31.4469	31.6276	31.7423	31.61	29.8568	31.1233	30.3971	31	30	51.9	66.408	0	323.31	29507000000	518	Lamin-B1
	ATP6V1B2	P21281	29.8499	30.0097	30.2853	30.0844	29.9807	30.0057	29.5932	29.623	29.5122	30.3899	29.9513	30.3781	16	16	44	56.5	0	122.72	13884000000	267	V-type proton ATPase subunit B, brain isoform
	S1PR1	P21453	26.0404	25.7136	25.5852	25.1533	25.1193	25.492	24.3679	24.7519	24.2813	24.0552	24.7714	25.5046	1	1	2.4	42.81	0.0028195	2.5963	440990000	17	Sphingosine 1-phosphate receptor 1
	NT5E	P21589	31.6448	30.7293	31.7496	32.1985	31.4741	31.4524	30.3383	30.2751	30.3213	31.9047	31.3646	31.7249	21	21	45.8	63.367	0	214.93	30448000000	503	5-nucleotidase
	VDAC1	P21796	31.2597	30.9705	31.0868	31.7938	31.1318	31.1878	31.5348	31.1705	31.1461	31.7375	31.7789	31.7753	16	16	72.4	30.772	0	89.33	34005000000	447	Voltage-dependent anion-selective channel protein 1
	SDHB	P21912	28.5314	28.4972	28.958	28.5156	28.6977	28.7002	28.8366	28.7832	28.8756	28.3323	28.5013	28.2559	7	7	26.4	31.629	0	18.752	4826900000	108	Succinate dehydrogenase [ubiquinone] iron-sulfur subunit, mitochondrial
	COMT	P21964	30.2163	30.2673	30.8824	31.1589	30.5332	30.5902	30.3536	29.8591	30.111	31.2282	30.7969	31.0145	15	15	66.8	30.037	0	112.39	18338000000	282	Catechol O-methyltransferase
	GART	P22102	30.5709	30.8933	30.8788	30.4982	30.8654	31.1045	30.9452	30.8643	30.7205	29.8417	30.2174	30.4724	26	26	37.2	107.77	0	145.94	20336000000	390	Trifunctional purine biosynthetic protein adenosine-3
	PAICS	P22234	31.2056	31.5745	31.525	31.3389	31.5509	31.5318	31.6608	31.6583	31.6594	30.3218	31.0918	31.2537	24	24	67.8	47.079	0	285.61	32008000000	441	Multifunctional protein ADE2
	FDXR	P22570	29.6379	30.1055	30.4392	29.3027	29.2022	29.3418	28.4564	28.896	28.9702	29.7953	30.1025	30.0042	24	24	54.4	53.836	0	121.42	9450800000	221	NADPH:adrenodoxin oxidoreductase, mitochondrial
	UQCRC2	P22695	30.963	30.7975	31.105	31.1591	30.867	31.0251	30.4535	30.5849	30.4098	31.2355	31.0143	30.9816	15	15	50.6	48.442	0	244.26	22568000000	308	Cytochrome b-c1 complex subunit 2, mitochondrial
	TCEA1	P23193	27.3257	27.5792	27.3167	26.9187	27.6851	27.5815	28.2089	28.2615	28.0571	NaN	26.9495	25.8814	9	9	37.9	33.969	0	32.042	1996400000	41	Transcription elongation factor A protein 1
	SFPQ	P23246	32.18	32.2368	32.0015	31.7938	32.1818	32.1387	32.3196	32.5409	32.4483	31.2277	31.9051	31.7232	23	23	33.7	76.149	0	252.76	52734000000	608	Splicing factor, proline- and glutamine-rich
	TUBG1	P23258	28.9354	29.0876	29.3419	28.8271	29.2688	29.311	29.0602	29.1225	29.1133	28.3851	28.5929	28.7369	12	12	50.8	51.169	0	124.24	6405900000	115	Tubulin gamma-1 chain
	WARS	P23381	32.4939	32.0572	33.1464	32.3578	33.2822	33.5938	32.2376	31.9095	31.9313	33.2092	33.2233	32.9492	31	31	76	53.165	0	323.31	82989000000	1018	Tryptophan--tRNA ligase, cytoplasmic
	SP100	P23497	29.0513	28.8621	29.0702	28.7445	28.6165	28.3152	28.4756	28.1764	28.3114	28.934	28.8062	28.8409	4	2	6.3	100.42	0	25.561	4900300000	97	Nuclear autoantigen Sp-100
	TNFSF4	P23510	24.3964	24.0063	23.6213	NaN	22.4939	NaN	23.6463	23.9604	23.8597	NaN	NaN	23.2995	1	1	8.2	21.05	0.0024079	2.86	118710000	3	Tumor necrosis factor ligand superfamily member 4
	EIF4B	P23588	29.1329	29.2385	28.5075	28.3427	28.8369	28.9399	29.1895	29.6322	29.5515	28.5379	28.4551	28.5589	9	9	17.3	69.15	0	125.13	6304800000	170	Eukaryotic translation initiation factor 4B
	ATP2B4	P23634	27.7691	27.4143	27.9412	28.1063	27.7742	27.7679	27.2744	27.2853	27.4394	28.4821	27.9396	28.0563	8	5	9.2	137.92	0	33.93	2580500000	89	Plasma membrane calcium-transporting ATPase 4
	DTYMK	P23919	28.3637	28.3083	28.1317	27.8544	28.5439	28.3237	28.2347	28.7638	28.6356	27.8866	27.6878	27.7292	13	13	62.7	23.819	0	36.095	3794100000	95	Thymidylate kinase
	RRM1	P23921	28.8568	29.6988	29.7238	29.0352	29.3728	29.2432	29.4379	29.6961	29.4702	26.8763	27.8355	28.6248	22	22	42.4	90.069	0	71.311	7052100000	129	Ribonucleoside-diphosphate reductase large subunit
	COX7A1	P24310	NaN	NaN	25.0897	26.0436	25.9423	26.006	NaN	NaN	NaN	27.0349	26.0186	26.1674	1	1	16.5	9.1174	0.00026015	3.8888	430870000	10	Cytochrome c oxidase subunit 7A1, mitochondrial
	EDNRB	P24530	24.5827	25.0536	25.0908	25.4157	24.986	25.4458	24.4794	24.1875	NaN	24.0082	NaN	24.2951	2	2	4.8	49.643	0.00076046	3.5113	265200000	10	Endothelin B receptor
	EEF1B2	P24534	31.8219	31.9966	32.0122	31.942	31.8916	31.8018	32.1383	31.9486	32.3451	31.6954	31.5211	31.8974	11	9	56.4	24.763	0	243.99	44972000000	279	Elongation factor 1-beta
	ATP5F1	P24539	29.9193	29.7984	29.822	29.8526	29.64	29.6381	29.6462	30.0259	29.9847	30.0683	30.1594	30.0246	11	11	39.1	28.908	0	89.838	11405000000	216	ATP synthase F(0) complex subunit B1, mitochondrial
	ACP1	P24666	28.8092	28.6822	28.4989	28.361	28.5894	28.6838	28.4023	28.8819	28.5027	27.7777	28.3993	27.9534	4	4	27.8	18.042	0	36.318	4413100000	44	Low molecular weight phosphotyrosine protein phosphatase
	ACAT1	P24752	30.1666	30.3016	30.6016	30.2112	30.6942	30.7567	30.1123	30.2256	30.2291	31.0562	31.0666	30.6262	13	13	40	45.199	0	134.22	17199000000	387	Acetyl-CoA acetyltransferase, mitochondrial
	ADRBK1	P25098	25.3036	25.8064	24.6077	NaN	25.9532	25.766	25.6392	26.0233	25.5677	NaN	NaN	NaN	6	6	11	79.573	0	26.858	416140000	8	Beta-adrenergic receptor kinase 1
	RPS12	P25398	32.0659	32.053	31.9032	31.8601	31.9819	31.987	32.2528	32.2963	32.3771	31.2829	31.6586	31.7729	9	9	71.2	14.515	0	82.341	47512000000	346	40S ribosomal protein S12
	ITGA3	P26006	28.5898	28.4144	28.6996	28.66	28.7782	28.6427	26.5364	27.2107	27.0451	29.1791	28.5084	28.8287	10	10	10.9	116.61	0	35.584	3921200000	65	Integrin alpha-3
	PTX3	P26022	28.0826	28.5474	28.0349	28.4658	27.4363	27.7792	26.7645	27.1244	27.0772	28.6326	27.7831	28.9099	9	9	31.5	41.975	0	28.743	2963100000	55	Pentraxin-related protein PTX3
	IVD	P26440	28.787	28.4525	28.7037	27.9718	28.241	28.3743	27.8005	27.6818	27.8029	28.9083	28.7696	28.2327	5	5	21.7	46.319	0	61.988	3849400000	68	Isovaleryl-CoA dehydrogenase, mitochondrial
	HMGB2	P26583	27.9614	28.1191	27.1894	27.6744	28.1684	28.0913	28.382	28.9144	28.4926	26.3599	27.6803	27.5886	6	5	32.1	24.033	0	20.293	3152200000	106	High mobility group protein B2
	PTBP1	P26599	32.8299	32.9783	32.9591	32.7536	33.0214	33.015	33.2237	33.2135	33.2443	31.8929	32.7912	32.591	20	18	64	57.221	0	323.31	98832000000	1069	Polypyrimidine tract-binding protein 1
	VARS	P26640	31.2189	31.1302	31.271	31.1228	31.1625	31.3227	31.0603	30.8436	30.5316	31.2633	31.189	31.2705	39	39	49.4	140.47	0	317.84	27868000000	574	Valine--tRNA ligase
	EEF1G	P26641	32.9004	32.874	32.7368	32.6405	32.4756	32.3638	32.5343	32.6191	32.6411	32.4963	32.5397	32.7624	28	28	76	50.118	0	280.92	73977000000	792	Elongation factor 1-gamma
	AK4	P27144	26.7747	27.3058	27.3862	27.3431	27.2259	27.6863	26.6544	26.6172	26.1183	28.471	27.8583	28.0834	6	6	43.9	25.268	0	12.398	2072200000	48	Adenylate kinase 4, mitochondrial
	MAPK3	P27361	28.9801	28.9145	28.9796	29.1661	29.1833	28.959	28.8106	28.7927	28.6879	29.1746	29.1977	29.0756	20	15	77	43.135	0	80.464	6103600000	145	Mitogen-activated protein kinase 3
	COL8A1	P27658	25.0515	24.7411	24.9024	NaN	22.3055	22.5692	NaN	22.6744	24.1478	24.0133	NaN	24.9007	2	2	3.9	73.363	0.0023998	2.8178	173410000	14	Collagen alpha-1(VIII) chain
	RPA1	P27694	27.1285	27.7737	27.8612	27.5797	27.9424	28.3083	28.1336	28.2236	28.142	26.2489	27.378	27.2739	8	8	20.6	68.137	0	33.033	2581400000	45	Replication protein A 70 kDa DNA-binding subunit
	APEX1	P27695	30.7365	30.7941	30.9553	30.6408	30.9179	30.9522	31.0849	30.9904	31.2113	30.0947	30.7274	30.5789	15	15	56.9	35.554	0	300.02	22799000000	292	DNA-(apurinic or apyrimidinic site) lyase
	CAD	P27708	30.7106	30.687	30.7669	30.6585	30.8284	30.8197	30.8992	30.9028	30.7476	30.0854	30.2944	30.6394	50	50	29.8	242.98	0	197.12	19968000000	410	CAD protein
	MAP4	P27816	32.3567	32.3615	32.6076	32.7341	32.5077	32.4869	32.0867	32.0842	32.2602	32.9046	32.4093	32.4935	46	46	50.3	121	0	323.31	66191000000	1110	Microtubule-associated protein 4
	PIK3R1	P27986	25.5062	25.857	26.174	25.925	26.1563	26.0643	25.215	24.968	24.7609	25.9251	25.1219	26.2273	2	2	4.4	83.597	0	11.912	633620000	21	Phosphatidylinositol 3-kinase regulatory subunit alpha
	SSFA2	P28290	23.4614	23.9495	23.2044	23.4576	23.0865	23.8292	24.785	24.8038	25.1407	NaN	23.3108	22.4518	6	6	5.4	138.38	0.00027248	4.7065	165280000	6	Sperm-specific antigen 2
	NDUFS1	P28331	30.3986	30.1806	30.2969	30.2308	30.2175	30.4471	30.0574	30.1846	30.1369	30.5493	30.5388	30.3139	27	27	52.3	79.467	0	156.85	15261000000	289	NADH-ubiquinone oxidoreductase 75 kDa subunit, mitochondrial
	GRN	P28799	28.1601	27.1947	27.4468	28.3148	27.2464	26.469	26.6843	26.5895	26.9801	29.0084	28.3938	28.2467	8	8	17	63.544	0	29.914	2535000000	55	Granulins
	MPG	P29372	25.2859	26.0466	25.6367	24.1779	25.6798	26.1608	26.3971	26.8834	25.3742	NaN	24.3485	24.4067	3	3	14.1	32.868	0	10.198	709980000	11	DNA-3-methyladenine glycosylase
	NOS3	P29474	26.7341	27.5046	28.1935	27.1902	26.7397	27.6142	26.4045	27.6566	26.7979	24.7056	26.1077	25.5099	8	8	11.7	133.29	0	40.953	1615800000	39	Nitric oxide synthase, endothelial
	RBMS1	P29558	27.2573	27.2457	27.0714	27.255	27.395	27.1204	26.8813	26.7934	26.979	27.0158	26.979	27.2497	2	2	7.4	44.505	0	13.736	1687100000	51	RNA-binding motif, single-stranded-interacting protein 1
	PML	P29590	29.8187	29.4855	29.8499	29.9292	30.1405	30.3534	29.1306	29.1479	29.0917	30.6537	30.6484	30.2224	20	20	36.5	97.55	0	169.3	11882000000	263	Protein PML
	BLVRB	P30043	28.2235	28.3651	28.5246	28.1176	28.5592	28.3773	27.4435	27.8709	27.5605	28.7056	28.0876	28.6457	7	7	54.4	22.119	0	56.249	4053200000	69	Flavin reductase (NADPH)
	PRDX5	P30044	31.613	31.4511	32.0104	31.9556	31.8255	32.0817	31.2805	31.2758	31.3337	32.3691	32.1132	31.9342	13	13	56.5	22.086	0	141.63	42053000000	490	Peroxiredoxin-5, mitochondrial
	DDT	P30046	29.79	30.1205	30.001	30.0113	30.1762	30.0823	29.63	29.7525	29.674	29.9163	29.9468	30.1246	9	9	56.8	12.712	0	87.56	11551000000	194	D-dopachrome decarboxylase
	RPL12	P30050	31.7961	31.8561	31.9844	31.7011	31.8294	31.7801	31.8503	32.0129	31.9138	31.2012	31.4511	31.6155	7	7	58.8	17.818	0	323.31	41647000000	345	60S ribosomal protein L12
	PPP2R1B	P30154	27.3603	27.7347	27.6184	27.2221	28.0039	27.6715	27.5352	27.8588	27.592	26.1943	26.4643	27.1197	14	6	34.3	66.213	0	19.522	2261900000	64	Serine/threonine-protein phosphatase 2A 65 kDa regulatory subunit A beta isoform
	HLA-C	P30508	27.0854	26.8738	28.3535	28.1922	28.081	27.6294	26.3375	26.3898	26.6913	28.0496	28.1157	27.9421	11	0	42.1	40.885	0	72.608	2257800000	49	HLA class I histocompatibility antigen, Cw-12 alpha chain
	HMOX2	P30519	29.9728	29.9679	30.0873	29.8025	29.8688	29.9859	29.6883	29.9258	30.0288	30.308	30.1428	30.3312	10	10	45.9	36.032	0	69.563	12250000000	171	Heme oxygenase 2
	TSPO	P30536	29.7207	28.7901	29.3584	30.2613	28.7856	29.0511	29.0738	28.8477	28.7824	30.8557	29.8528	30.5485	3	3	33.7	18.828	0	40.543	9200000000	122	Translocator protein
	CLIP1	P30622	26.7801	26.7962	27.2748	27.4165	26.9642	26.9391	26.064	26.4725	26.5184	26.943	26.6267	27.1174	13	10	10.1	162.24	0	23.484	1268100000	35	CAP-Gly domain-containing linker protein 1
	MAT2A	P31153	30.4299	30.4099	30.3377	30.2524	30.1559	30.0088	30.0898	30.5847	30.4063	29.4542	29.6603	30.1953	16	16	42.8	43.66	0	111.96	14110000000	216	S-adenosylmethionine synthase isoform type-2
	PRKAR2B	P31323	28.1362	28.6576	28.6508	27.6388	27.3644	26.9876	27.7232	27.6701	27.234	27.6775	27.4861	27.6663	10	7	33.7	46.302	0	61.878	2814000000	93	cAMP-dependent protein kinase type II-beta regulatory subunit
	ATIC	P31939	30.6504	31.2699	31.0371	30.9141	31.3323	31.2542	30.7671	30.9324	31.0097	30.6016	30.4636	30.6681	24	24	51.2	64.615	0	220.72	23786000000	451	Bifunctional purine biosynthesis protein PURH
	HNRNPH3	P31942	29.4989	29.7136	29.4776	28.986	29.5389	29.8436	30.1216	30.0346	29.6969	28.3234	29.3431	29.0571	9	8	39.9	36.926	0	127.98	9074500000	190	Heterogeneous nuclear ribonucleoprotein H3
	HNRNPH1	P31943	31.0135	30.8757	30.8017	30.7535	31.0485	30.9805	31.2754	31.2852	31.0181	29.7709	30.6747	30.3716	15	9	47.2	49.229	0	164.68	22627000000	267	Heterogeneous nuclear ribonucleoprotein H
	SFN	P31947	24.3204	24.5363	23.1919	23.7422	23.7048	23.7073	24.8072	25.0688	25.4195	24.4828	24.6498	23.9753	4	1	13.3	27.774	0.0058088	1.9339	317940000	41	14-3-3 protein sigma
	STIP1	P31948	31.9397	32.169	31.8719	31.9008	31.952	32.1929	32.3541	32.4061	32.3077	31.5443	31.8771	31.8116	33	33	51.7	62.639	0	275.97	50424000000	608	Stress-induced-phosphoprotein 1
	GBP1	P32455	28.823	28.2072	28.1446	27.5119	27.9143	27.3962	28.0443	28.1692	27.819	28.7994	28.4653	28.4251	11	9	25.8	67.93	0	47.256	3595700000	82	Interferon-induced guanylate-binding protein 1
	KIF5B	P33176	30.6839	30.9371	30.9736	30.958	31.0009	30.9975	30.8696	31.0169	30.9278	30.6966	30.7425	30.703	33	28	43.8	109.68	0	264.64	21815000000	438	Kinesin-1 heavy chain
	CSTF2	P33240	28.4642	28.6814	28.8345	28.3238	28.7368	28.67	28.8028	28.6366	28.633	27.6328	28.3069	28.0726	11	4	28.8	60.959	0	80.605	4774100000	127	Cleavage stimulation factor subunit 2
	DUT	P33316	29.2771	29.9723	29.711	29.2654	29.8755	29.6768	29.9517	30.2925	30.2073	27.4212	28.37	29.3592	9	9	45.6	26.563	0	87.502	9834800000	193	Deoxyuridine 5-triphosphate nucleotidohydrolase, mitochondrial
	KDELR2	P33947	26.0964	24.0655	24.9099	25.8063	23.9845	24.3722	23.3318	NaN	22.6542	25.5125	25.2211	26.2101	1	1	8	24.422	0.00030211	6.6321	347220000	11	ER lumen protein-retaining receptor 2
	MCM7	P33993	29.3153	30.0903	30.0428	29.7831	30.2546	30.366	30.4777	30.4683	30.4331	27.2467	28.8507	29.5414	23	23	38.5	81.307	0	118.16	12261000000	248	DNA replication licensing factor MCM7
	SHMT1	P34896	NaN	23.5594	23.5868	23.5219	23.732	24.6535	24.2914	25.8313	24.871	23.6049	23.832	22.8808	4	3	11	53.082	0.00030148	6.5863	239680000	5	Serine hydroxymethyltransferase, cytosolic
	NF2	P35240	26.899	26.0352	26.9111	26.5072	25.8396	26.1735	25.1611	24.493	24.8064	26.883	26.6255	26.7009	4	4	9.1	69.689	0	18.209	977040000	8	Merlin
	RPA3	P35244	28.8885	29.8886	29.6916	29.0073	29.913	29.917	29.5772	29.6016	29.4978	28.2417	28.7599	28.7136	7	7	86.8	13.569	0	79.853	8040400000	84	Replication protein A 14 kDa subunit
	RFC4	P35249	26.3316	27.5712	27.3871	27.1911	27.6132	27.6781	27.6218	27.7701	27.9354	26.8382	26.4932	26.7874	8	8	25.1	39.681	0	21.243	2169500000	36	Replication factor C subunit 4
	RFC1	P35251	25.428	26.0632	26.7117	25.8603	26.4878	26.3192	26.5213	25.9229	26.4947	24.7228	25.0541	25.1073	3	3	3	128.25	0	12.13	749110000	32	Replication factor C subunit 1
	GTF2F1	P35269	24.8597	24.9937	24.8633	25.1381	24.9855	25.3794	25.6057	26.2702	25.3203	24.5649	24.9045	25.001	3	3	7.5	58.24	0	22.894	556460000	6	General transcription factor IIF subunit 1
	TIE1	P35590	25.2304	24.96	23.969	23.8105	24.0029	24.3468	26.1176	26.4031	26.0464	22.5463	25.1686	22.7783	7	7	6.8	125.09	0	13.583	427040000	23	Tyrosine-protein kinase receptor Tie-1
	FUS	P35637	30.0588	30.0849	29.9091	29.6915	30.1415	29.845	30.1945	30.5526	30.4753	28.8276	29.9345	29.6125	10	8	22.8	53.425	0	85.364	12289000000	159	RNA-binding protein FUS
	NUP214	P35658	28.2024	28.362	28.2461	27.9275	28.2692	28.4734	28.5883	28.5984	28.4318	27.7498	27.8262	27.9282	14	14	10.5	213.62	0	31.372	4032900000	106	Nuclear pore complex protein Nup214
	DEK	P35659	29.2667	29.4507	29.4289	29.144	29.4499	29.6287	29.6403	29.9994	29.8591	27.7389	28.9153	28.8638	13	13	30.7	42.674	0	45.475	7865600000	154	Protein DEK
	GLRX	P35754	27.9732	28.4741	27.8178	28.8609	28.1276	28.6288	27.7601	27.8218	27.6652	28.4579	28.1711	28.428	4	4	50.9	11.776	0	20.015	3449400000	66	Glutaredoxin-1
	HMGCL	P35914	28.0001	27.7062	28.2778	28.1955	27.8714	27.5941	26.9747	27.6126	26.6122	28.8389	28.4194	28.3004	5	5	16.3	34.36	0	28.879	2904600000	46	Hydroxymethylglutaryl-CoA lyase, mitochondrial
	FLT4	P35916	23.6117	NaN	24.2441	24.8341	26.9272	27.3234	24.3345	23.694	23.0698	23.6199	25.4845	25.3606	3	3	3.7	152.76	0	7.5002	487560000	10	Vascular endothelial growth factor receptor 3
	ATP6V1E1	P36543	29.4312	29.296	29.7711	29.5094	29.3973	29.4724	28.9856	29.1839	28.7484	29.9023	29.37	29.9376	7	7	36.7	26.145	0	69.277	8051700000	133	V-type proton ATPase subunit E 1
	RPL4	P36578	33.0993	33.3988	33.3606	33.1556	33.2781	33.1817	33.2707	33.3865	33.3235	32.604	32.9186	33.0406	28	28	51.3	47.697	0	240.26	107860000000	984	60S ribosomal protein L4
	PGM1	P36871	27.9904	28.3464	28.6047	28.2243	27.9737	28.0583	27.3699	27.523	27.3323	28.1217	28.187	27.7481	11	11	29.2	61.448	0	47.552	3108200000	103	Phosphoglucomutase-1
	GPX4	P36969	27.7478	27.4275	27.8025	28.0008	27.4005	27.7047	27.1832	26.9276	27.0238	28.9813	27.7956	28.1556	6	6	37.6	22.174	0	15.973	2558100000	34	Phospholipid hydroperoxide glutathione peroxidase, mitochondrial
	HSD17B2	P37059	NaN	23.9293	24.4646	26.4969	26.8879	28.2973	24.6893	23.5097	NaN	27.3634	29.642	27.6466	7	7	18.9	42.785	0	21.999	1628000000	36	Estradiol 17-beta-dehydrogenase 2
	SRP14	P37108	30.3159	31.1849	30.8878	30.1761	30.8262	30.4424	31.0637	31.2522	31.2717	29.5932	30.5638	29.9956	7	7	62.5	14.57	0	85.522	19565000000	156	Signal recognition particle 14 kDa protein
	HPCAL1	P37235	29.4255	29.6539	29.8244	29.9994	29.4817	29.1049	29.1185	28.7753	29.0612	29.9514	29.527	29.9897	8	8	47.7	22.313	0	20.91	8106700000	110	Hippocalcin-like protein 1
	ETFB	P38117	30.0044	29.9321	29.9121	30.337	29.9484	30.465	29.4477	29.7056	29.6414	30.9784	30.6201	30.2745	14	14	55.3	27.843	0	84.868	13371000000	272	Electron transfer flavoprotein subunit beta
	ATP6V1A	P38606	30.4058	30.4583	30.6281	30.5762	30.5167	30.4205	30.0792	30.007	30.115	30.7641	30.3679	30.7992	19	19	44.6	68.303	0	231.99	16416000000	373	V-type proton ATPase catalytic subunit A
	RPL3	P39023	31.5437	31.5754	31.2292	31.0748	31.4036	31.418	31.7561	31.8551	31.6792	30.4959	31.2439	31.2318	16	16	42.4	46.108	0	153.61	32932000000	376	60S ribosomal protein L3
	COL18A1	P39060	27.6416	26.6302	27.0803	26.3305	26.7032	26.231	26.6604	26.9917	26.9671	27.7157	27.3005	27.1225	7	7	6.9	178.19	0	37.214	1515200000	35	Collagen alpha-1(XVIII) chain
	MPV17	P39210	25.9191	25.9991	26.3319	26.2753	26.8903	26.8059	26.3265	26.4893	26.0452	26.7029	26.4966	26.8589	2	2	25	19.733	0	33.774	1149400000	33	Protein Mpv17
	ANP32A	P39687	30.132	30.5309	30.4336	30.1123	30.5586	30.4711	30.878	30.6239	30.9687	29.6286	30.3545	29.807	10	8	45.4	28.585	0	171.98	16127000000	210	Acidic leucine-rich nuclear phosphoprotein 32 family member A
	CCT6A	P40227	32.5067	32.7187	32.5703	32.466	32.5052	32.5571	32.6201	32.6848	32.7586	31.965	32.2007	32.2753	24	19	52.5	58.024	0	213.99	70710000000	865	T-complex protein 1 subunit zeta
	PSMB10	P40306	25.618	25.4949	26.6931	25.9591	26.4017	26.2371	NaN	NaN	NaN	26.6319	25.9393	25.2908	3	3	22	28.936	0	15.438	560330000	15	Proteasome subunit beta type-10
	STAT3	P40763	30.4132	30.5292	30.7105	30.4299	30.4463	30.5166	30.329	30.3331	30.1928	29.9586	30.279	30.3275	18	18	34.5	88.067	0	179.18	16101000000	264	Signal transducer and activator of transcription 3
	USP8	P40818	26.2523	26.7372	26.6867	26.2058	26.4089	26.7861	26.6134	26.032	26.0575	25.3419	26.135	25.6214	6	6	9.6	127.52	0	9.3711	1055700000	11	Ubiquitin carboxyl-terminal hydrolase 8
	RFC5	P40937	24.8397	25.977	24.4478	24.1869	25.4492	25.9051	26.4497	26.6564	26.7572	NaN	22.9778	NaN	3	3	12.4	38.496	0	9.4015	611420000	15	Replication factor C subunit 5
	HADHA	P40939	32.0736	31.8324	32.2738	32.3614	32.0174	32.1702	31.7968	31.6934	31.7565	32.9955	32.4194	32.394	34	34	59.4	82.999	0	323.31	57724000000	933	Trifunctional enzyme subunit alpha, mitochondrial
	BUD31	P41223	26.8042	27.0106	27.5862	26.6644	27.3073	27.2016	27.3837	27.3682	27.6451	25.6008	26.3376	26.6783	4	4	26.4	17	0	12.582	1613300000	50	Protein BUD31 homolog
	UBA7	P41226	24.7237	24.7184	25.6482	25.4629	26.1052	26.1686	24.9996	24.6667	24.6015	25.347	25.0571	24.8387	3	3	5.4	111.69	0	12.594	452730000	9	Ubiquitin-like modifier-activating enzyme 7
	ECI1	P42126	28.0788	28.076	28.3419	28.4144	28.2694	28.3025	27.7993	27.9494	27.5366	28.0828	28.488	28.1401	6	6	29.5	32.816	0	37.005	3441300000	78	Enoyl-CoA delta isomerase 1, mitochondrial
	TMPO	P42167	29.1575	29.4034	29.3695	28.8451	29.2477	29.3956	29.3525	29.7075	29.5312	27.5641	28.6629	28.3291	14	6	42.3	50.67	0	23.191	6976100000	117	Lamina-associated polypeptide 2, isoforms beta/gamma
	AKR1C3	P42330	29.8982	29.1129	29.2657	29.3702	29.4363	29.9662	27.4073	27.6495	27.6697	30.3054	29.4739	29.3903	12	6	51.1	36.853	0	76.519	7427500000	143	Aldo-keto reductase family 1 member C3
	EPS15	P42566	27.1495	26.4003	26.4752	27.5042	27.4392	27.9857	26.9877	27.3896	26.6003	26.7965	26.6857	26.8032	13	13	19.3	98.655	0	30.441	1604500000	31	Epidermal growth factor receptor substrate 15
	CASP3	P42574	28.545	28.7026	28.65	27.8557	28.2502	28.4153	28.4626	28.9032	28.8884	28.0014	27.6798	28.2325	8	8	31.8	31.608	0	35.918	4505900000	76	Caspase-3
	RPS27	P42677	25.8427	25.83	24.8439	25.3806	25.5998	25.3954	26.1689	26.3991	26.4284	24.6161	25.4591	25.2599	5	2	41.7	9.461	0.0002751	4.868	659600000	44	40S ribosomal protein S27
	RPL35	P42766	26.2972	25.9579	25.1871	26.034	25.7313	25.6629	26.5037	27.3341	27.1657	26.0045	26.3537	26.2456	1	1	8.1	14.551	0	14.295	1041600000	46	60S ribosomal protein L35
	CDKN2A	P42771	26.0733	NaN	25.6856	27.0713	25.9569	25.9435	NaN	NaN	NaN	28.1476	26.6244	26.0917	4	4	34	16.532	0	15.745	780240000	29	Cyclin-dependent kinase inhibitor 2A
	MATR3	P43243	31.7975	32.0974	32.1389	31.7652	32.0757	32.0116	32.2574	32.2685	32.2216	30.8755	31.6544	31.4785	27	27	39.8	94.622	0	323.31	47053000000	640	Matrin-3
	RANBP1	P43487	30.5702	31.0752	30.7881	30.3389	30.8121	31.1988	30.9311	31.5457	31.4407	29.7128	29.9686	30.1228	7	7	59.7	23.31	0	145.83	22912000000	167	Ran-specific GTPase-activating protein
	PSMC4	P43686	31.0819	31.3644	31.3144	31.0156	31.3533	31.1949	31.2256	31.2821	31.3352	30.8948	30.8848	31.0119	22	22	73	47.366	0	160.44	28216000000	453	26S protease regulatory subunit 6B
	CBX5	P45973	27.8513	27.8019	28.2115	27.9708	28.5419	28.5489	28.5453	28.6978	28.4457	26.9179	27.6669	27.4775	5	4	32.5	22.225	0	16.554	3726500000	74	Chromobox protein homolog 5
	RANGAP1	P46060	30.8813	30.9366	30.8644	30.5807	30.9862	30.8141	31.0307	31.1876	31.2759	30.3272	30.7466	30.7189	30	30	63.4	63.541	0	252.68	23310000000	433	Ran GTPase-activating protein 1
	NSF	P46459	29.8257	29.6514	29.9745	29.9136	29.7252	29.9024	29.5867	29.2699	29.5053	29.872	29.9241	30.0149	22	22	40.6	82.593	0	87.81	11330000000	232	Vesicle-fusing ATPase
	RPL5	P46777	31.1941	31.4339	30.9256	31.0355	31.175	30.9555	31.3818	31.4053	31.5607	30.5643	30.9753	30.8403	17	17	47.5	34.362	0	108.06	28107000000	425	60S ribosomal protein L5
	RPS5	P46782	32.8057	32.9146	32.461	32.5241	32.6718	32.6031	32.676	32.8596	33.0088	32.0422	32.3864	32.4533	13	13	63.7	22.876	0	239.78	74449000000	337	40S ribosomal protein S5
	RPS10	P46783	31.9558	32.0173	31.8606	31.6762	31.6511	31.8635	31.8282	31.9832	31.7649	31.3491	31.3573	31.7088	8	8	43	18.898	0	130.22	46004000000	555	40S ribosomal protein S10
	GNPDA1	P46926	28.739	28.9301	29.1073	29.0377	28.4946	28.3912	28.1543	28.4494	28.0334	29.5002	28.7952	29.1773	10	6	49.8	32.668	0	49.181	5039200000	73	Glucosamine-6-phosphate isomerase 1
	UTRN	P46939	29.4874	29.4715	29.6698	29.6907	29.7889	29.8815	29.6023	29.5416	29.5255	29.7693	29.8614	29.6756	37	36	15	394.46	0	119.54	9894200000	274	Utrophin
	IQGAP1	P46940	34.0068	33.9171	34.1074	34.1545	33.9741	34.0493	33.7461	33.7168	33.6631	34.225	33.879	33.9526	91	86	63.9	189.25	0	323.31	185560000000	2360	Ras GTPase-activating-like protein IQGAP1
	PSMD8	P48556	29.5748	29.3606	29.1188	29.0966	29.2382	29.6522	29.8257	29.7451	29.7974	29.1898	29.374	29.2355	13	13	51.1	39.611	0	137.45	8809200000	188	26S proteasome non-ATPase regulatory subunit 8
	PRRC2A	P48634	27.4172	27.4467	27.1788	27.2134	27.9828	27.6687	27.0138	27.3915	27.3402	26.3305	26.4941	26.5543	9	8	7	228.86	0	11.746	1814100000	27	Protein PRRC2A
	GSS	P48637	28.9576	28.5956	29.2473	29.3058	29.3588	29.3922	28.5	28.5734	28.811	29.0954	28.7787	29.1271	9	9	27	52.384	0	38.603	6248500000	117	Glutathione synthetase
	CCT5	P48643	32.607	32.8052	32.4707	32.6178	32.6098	32.689	32.6865	32.841	32.8154	32.1634	32.3048	32.4903	31	31	72.1	59.67	0	323.31	75593000000	947	T-complex protein 1 subunit epsilon
	NES	P48681	33.5467	33.6309	33.6168	33.2104	33.0217	32.6563	33.361	33.5976	33.6293	33.3119	33.1099	33.3046	58	58	45.2	177.44	0	323.31	124150000000	1576	Nestin
	CSNK1A1	P48729	27.7156	27.5174	27.6604	27.4438	27.4683	27.391	27.6714	27.585	27.7515	27.3446	27.3593	27.5118	8	8	28.5	38.914	0	17.904	2255500000	85	Casein kinase I isoform alpha
	PXN	P49023	29.9361	29.978	30.1875	30.2152	30.2923	30.287	29.7359	29.6918	29.6554	30.6974	30.1126	30.2465	16	16	52.1	64.505	0	135.38	12794000000	234	Paxillin
	ALDH9A1	P49189	29.2723	29.4127	29.5006	29.6283	29.1979	29.2095	29.0241	28.8858	28.9186	29.5266	29.3727	29.4095	12	12	26.1	53.801	0	55.417	7325900000	158	4-trimethylaminobutyraldehyde dehydrogenase
	RPL34	P49207	28.5056	27.9559	27.2823	27.6119	27.8257	27.8817	28.6208	28.7598	28.5999	27.6979	28.1981	27.8677	6	6	40.2	13.293	0	10.439	3457300000	73	60S ribosomal protein L34
	NASP	P49321	29.9083	30.1355	30.0417	29.5687	30.0329	30.1647	30.4818	30.7184	30.5627	28.5102	29.6683	29.3899	16	16	26.8	85.237	0	196.3	13228000000	319	Nuclear autoantigenic sperm protein
	FASN	P49327	34.2183	34.4567	34.4664	34.0497	34.8226	34.9372	34.5428	34.5971	34.4625	33.1547	33.6357	34.078	106	106	61.2	273.42	0	323.31	255460000000	3036	Fatty acid synthase
	ARRB1	P49407	27.3557	27.3392	27.877	27.2312	27.9057	28.6235	26.9312	27.1376	26.4695	28.2736	28.033	28.1147	9	9	22.5	47.065	0	36.804	2444400000	58	Beta-arrestin-1
	TUFM	P49411	31.8136	31.7989	31.7892	31.4957	31.6638	31.6972	31.4867	31.6895	31.6985	31.912	32.1143	31.8886	25	25	61.7	49.541	0	295.52	40889000000	611	Elongation factor Tu, mitochondrial
	SRP9	P49458	29.792	29.5866	29.9361	29.4274	29.9466	29.7573	30.1096	30.2775	30.262	28.7959	29.63	29.1108	5	5	53.5	10.112	0	23.995	10226000000	110	Signal recognition particle 9 kDa protein
	UBE2A	P49459	25.8791	25.934	26.2509	26.0905	26.3092	26.521	26.001	26.2544	26.3394	25.3513	25.434	25.9346	2	2	17.8	17.315	0.00027571	4.9131	764880000	17	Ubiquitin-conjugating enzyme E2 A
	AARS	P49588	30.7541	30.9497	30.7132	31.0698	31.032	31.102	31.1096	31.1889	31.0735	30.1047	30.7819	30.6249	30	30	44	106.81	0	323.31	22554000000	487	Alanine--tRNA ligase, cytoplasmic
	HARS2	P49590	NaN	24.5419	25.0627	26.3707	25.8269	25.7582	24.4205	24.641	25.6006	26.3159	25.3566	26.4538	9	2	19.4	56.888	0.00030111	6.5428	577330000	13	Probable histidine--tRNA ligase, mitochondrial
	CASP4	P49662	27.7634	27.8257	28.0868	28.1978	28.1347	28.2753	27.5948	27.5328	27.6424	28.2728	28.021	28.1386	9	9	26.3	43.262	0	67.796	3012600000	90	Caspase-4
	ACADVL	P49748	30.1055	30.1202	30.178	29.9127	29.8743	30.3133	29.4755	29.6708	29.6275	30.794	30.6258	30.182	25	25	45.6	70.389	0	161.12	13302000000	299	Very long-chain specific acyl-CoA dehydrogenase, mitochondrial
	YLPM1	P49750	27.5194	27.3274	27.9307	27.4241	27.7583	27.4852	27.3307	27.383	27.3713	26.5124	27.0541	26.611	7	7	5.6	219.98	0	19.095	2034200000	54	YLP motif-containing protein 1
	RBM25	P49756	29.2351	29.4099	29.3496	28.7139	29.3395	29.1136	29.2167	29.4714	29.3066	28.4899	28.9101	28.9467	10	10	16.4	100.18	0	57.779	7394000000	157	RNA-binding protein 25
	RANBP2	P49792	29.2061	29.4309	29.6134	29.2692	29.5369	29.5098	29.5934	29.7004	29.6556	28.6161	29.1745	29.1227	32	32	15.8	358.2	0	107.68	8519000000	202	E3 SUMO-protein ligase RanBP2
	SULT1E1	P49888	29.3668	24.6893	24.7682	21.9099	21.0107	21.8229	NaN	22.6634	23.458	21.9861	NaN	NaN	8	8	35	35.126	0	31.404	824200000	25	Estrogen sulfotransferase
	NT5C2	P49902	26.9039	25.945	26.1535	27.4491	26.4912	27.4172	26.4694	24.546	24.6814	28.2044	26.8137	27.7388	5	5	13.4	64.969	0	12.649	1412900000	18	Cytosolic purine 5-nucleotidase
	MMP14	P50281	27.8269	27.0027	27.2029	26.888	26.2651	26.2918	26.7412	26.8011	25.9544	27.829	27.32	27.4519	5	5	11.3	65.893	0	34.609	1621500000	39	Matrix metalloproteinase-14
	GDI2	P50395	33.2226	33.3324	33.44	33.3161	33.2167	33.2888	33.0897	33.1276	32.9813	33.0721	33.0135	33.1733	39	29	86.5	50.663	0	323.31	109400000000	1157	Rab GDP dissociation inhibitor beta
	EMD	P50402	27.1254	26.7938	26.9733	26.6955	26.5303	26.367	26.1002	26.8975	26.1338	27.2027	26.9601	26.8858	6	6	34.6	28.994	0	39.833	1284200000	44	Emerin
	SERPINB8	P50452	28.0819	28.2056	28.2742	27.6598	27.4326	27.0045	27.5707	27.7758	27.8419	27.5018	27.5655	27.8964	9	6	28.9	42.766	0	25.35	2584600000	82	Serpin B8
	ST13	P50502	30.4669	30.5511	30.2311	30.544	30.4581	30.5329	30.7713	31.0205	30.8668	30.2728	30.3907	30.5996	9	9	27.4	41.331	0	55.424	18751000000	210	Hsc70-interacting protein
	METAP2	P50579	27.6516	28.123	28.1121	28.0215	27.92	28.0833	28.0127	28.1197	28.4186	27.4157	27.6781	27.6718	12	12	41.8	52.891	0	49.147	2959700000	53	Methionine aminopeptidase 2
	CCT4	P50991	32.1607	32.3316	32.2611	32.1691	32.2423	32.2663	32.364	32.3503	32.4109	31.7692	31.887	32.2706	24	24	53.4	57.924	0	285.5	56088000000	680	T-complex protein 1 subunit delta
	DUSP3	P51452	27.8603	27.7292	28.1449	28.0533	27.7209	27.8358	27.0558	26.9717	27.3198	28.5151	27.7389	28.2635	5	5	37.3	20.478	0	23.528	2621300000	71	Dual specificity protein phosphatase 3
	SSR4	P51571	30.0428	29.7962	29.9392	29.9578	29.5127	29.406	29.2529	29.1941	28.9884	29.8423	29.6392	29.9751	4	4	30.6	18.998	0	23.142	9508300000	116	Translocon-associated protein subunit delta
	TPMT	P51580	24.4985	24.6697	24.5351	NaN	23.6579	23.9855	23.351	24.0044	22.7896	24.8086	24.5517	24.5518	2	2	7.3	28.18	0.0028156	2.5886	208690000	17	Thiopurine S-methyltransferase
	CAV2	P51636	28.9563	28.9033	29.1983	29.0506	28.8955	29.1622	28.172	27.9006	27.7343	29.2994	28.8677	29.2866	3	3	29.6	18.291	0	24.327	5503500000	78	Caveolin-2
	ALDH3A2	P51648	26.2508	27.2152	27.2154	26.7108	26.7296	27.071	26.0234	26.1867	25.5464	27.1295	26.568	27.1554	4	4	11.3	54.847	0	9.7735	1189600000	34	Fatty aldehyde dehydrogenase
	SGSH	P51688	29.1384	28.5448	29.0599	29.3184	28.5948	28.2595	28.4907	28.3504	27.6619	30.3824	29.8477	29.1873	12	12	37.8	56.695	0	63.059	6240200000	73	N-sulphoglucosamine sulphohydrolase
	BMX	P51813	28.0236	28.2947	27.8264	26.471	26.8585	27.2602	28.2806	27.7415	27.6027	25.8456	27.7399	26.1651	12	12	22.7	78.01	0	44.77	2240700000	70	Cytoplasmic tyrosine-protein kinase BMX
	HDGF	P51858	29.6603	29.8016	30.087	29.7985	29.802	29.7546	29.9311	29.8084	29.9805	29.4576	29.6394	29.5923	14	13	62.5	26.788	0	154.24	10915000000	104	Hepatoma-derived growth factor
	CCNH	P51946	25.5536	25.8258	25.7401	25.7624	25.3552	25.8973	25.049	25.2967	24.892	24.5321	25.4455	25.2186	2	2	11.5	37.643	0	10.497	506580000	16	Cyclin-H
	HNRNPM	P52272	32.836	33.1157	33.0233	32.5868	33.0894	33.1416	33.3135	33.3948	33.1288	31.9662	32.7598	32.4696	40	40	70	77.515	0	323.31	102730000000	1141	Heterogeneous nuclear ribonucleoprotein M
	KPNA2	P52292	30.7796	31.2538	31.1715	30.755	31.1034	30.8812	31.1752	31.257	31.3693	29.349	29.7589	30.4998	17	17	45.7	57.861	0	227.94	23067000000	313	Importin subunit alpha-1
	KPNA1	P52294	29.4367	29.8334	29.9268	29.5279	29.857	29.9278	29.7571	29.5243	29.6827	28.811	29.1013	29.51	13	7	37.5	60.221	0	95.999	9474000000	181	Importin subunit alpha-5
	RAP1GDS1	P52306	29.7037	29.7267	29.8832	29.7999	29.7977	29.694	29.8483	29.6625	29.933	29.3945	29.3133	29.5904	17	17	42	66.316	0	138.94	9982400000	217	Rap1 GTPase-GDP dissociation stimulator 1
	MSH6	P52701	27.2983	27.0687	27.6014	27.3625	27.8091	28.0047	28.4959	28.0814	27.8663	25.6112	26.952	27.0816	10	10	11	152.78	0	27.529	2326600000	51	DNA mismatch repair protein Msh6
	SMS	P52788	28.8916	29.087	29.2996	29.0557	29.0281	28.5292	29.0462	28.8437	28.9669	28.0598	28.4063	28.5558	13	13	44.5	41.268	0	89.421	5641000000	107	Spermine synthase
	AKR1C2	P52895	NaN	NaN	NaN	24.114	NaN	25.2276	NaN	NaN	NaN	24.2794	24.8636	26.6007	7	2	32.2	36.735	0.00028703	5.6341	190990000	3	Aldo-keto reductase family 1 member C2
	CAPZA1	P52907	31.04	31.0032	31.2228	31.643	31.2805	31.417	31.0113	30.8853	31.0507	31.4423	31.022	31.3357	8	7	46.5	32.922	0	60.032	27494000000	253	F-actin-capping protein subunit alpha-1
	CTSC	P53634	28.7144	28.6154	28.042	28.2084	27.6505	27.6295	29.0883	29.3028	28.957	28.3052	29.1708	28.2641	9	9	23.8	51.853	0	45.226	5024800000	97	Dipeptidyl peptidase 1
	SMTN	P53814	25.4806	25.1482	24.9539	24.5222	24.8133	24.953	24.3043	NaN	23.6695	24.6848	24.1013	25.2913	8	8	11.5	99.058	0	12.803	277800000	19	Smoothelin
	HSPA2	P54652	23.438	22.6992	NaN	NaN	24.7377	25.0318	24.762	25.4713	25.6505	23.081	24.1465	NaN	12	1	16.3	70.02	0.0012491	3.3743	228500000	5	Heat shock-related 70 kDa protein 2
	ATP1B3	P54709	30.0646	29.7535	30.0945	29.8946	29.8304	30.0208	29.5257	29.5974	29.5897	29.9207	29.7639	30.2195	9	9	37.3	31.512	0	51.814	10992000000	156	Sodium/potassium-transporting ATPase subunit beta-3
	NAPA	P54920	29.1411	29.3388	29.4725	29.705	29.0993	29.0522	28.6814	28.6816	28.8153	29.5886	29.2353	29.6028	14	14	60	33.232	0	124.49	6674700000	128	Alpha-soluble NSF attachment protein
	EIF5	P55010	29.9113	30.2171	30.2591	29.8078	29.9408	30.0396	30.3858	30.3405	30.5145	29.3058	29.4616	29.6419	13	13	31.6	49.222	0	61.37	12961000000	241	Eukaryotic translation initiation factor 5
	SLC12A2	P55011	26.9916	26.6618	27.3657	27.9032	27.8299	27.5015	25.3343	26.2472	25.4757	28.0252	26.5731	27.1604	7	7	8.3	131.45	0	21.559	1643700000	63	Solute carrier family 12 member 2
	CSE1L	P55060	32.4694	32.5683	32.7188	32.5672	32.7113	32.7803	32.9381	32.8501	32.8106	31.7651	32.2524	32.5248	42	42	60.4	110.42	0	323.31	67950000000	928	Exportin-2
	HADHB	P55084	31.0211	30.7516	31.1603	31.1421	30.9303	31.0471	30.7813	30.8281	30.4791	31.7659	31.4541	31.081	27	27	61.8	51.294	0	209.43	25421000000	444	Trifunctional enzyme subunit beta, mitochondrial
	NAP1L1	P55209	32.1143	32.4326	32.5478	32.274	32.299	32.16	32.4577	32.6097	32.8145	31.9801	31.8113	32.0741	13	11	55.8	45.374	0	187.24	58691000000	435	Nucleosome assembly protein 1-like 1
	CASP9	P55211	NaN	NaN	NaN	NaN	NaN	NaN	24.304	NaN	24.3126	24.6267	25.0342	NaN	1	1	6	46.28	0	19.596	104820000	2	Caspase-9
	CASP6	P55212	25.6164	25.6765	25.969	25.4577	25.6926	25.7256	25.5614	25.1729	25.3887	25.9193	25.7292	26.1201	3	3	10.9	33.31	0	8.6712	592030000	38	Caspase-6
	ADAR	P55265	29.804	29.9527	29.9613	29.914	29.8769	29.9786	29.9944	29.872	29.8617	29.322	29.6702	29.7716	23	23	23.1	136.06	0	89.389	11254000000	211	Double-stranded RNA-specific adenosine deaminase
	LAMB2	P55268	25.3501	25.1904	24.961	25.4661	25.7452	26.8992	24.8644	24.7824	23.6858	26.8286	26.5484	25.8196	3	3	3.3	195.98	0	12.271	681960000	11	Laminin subunit beta-2
	CDH13	P55290	26.3617	25.9496	27.284	26.2692	26.7819	26.0303	24.0076	23.993	24.5714	28.2677	29.2366	27.5044	8	8	14.4	78.286	0	38.297	1556700000	35	Cadherin-13
	TPD52	P55327	NaN	NaN	NaN	24.8752	26.5177	28.1472	25.0419	26.0876	25.123	24.0808	25.0719	25.053	2	2	11.2	24.327	0	9.0858	640660000	10	Tumor protein D52
	CTBP2	P56545	27.5898	27.7688	27.8238	27.666	28.2037	28.3673	28.2243	28.2341	27.6992	26.7759	27.4652	27.4612	8	6	32.8	48.944	0	69.459	2869800000	51	C-terminal-binding protein 2
	NUP107	P57740	27.3588	27.6403	27.8792	27.5764	27.7512	28.0101	28.0999	27.871	27.775	26.7595	27.5315	27.21	8	8	12.5	106.37	0	56.39	2540800000	84	Nuclear pore complex protein Nup107
	CD81	P60033	28.9916	28.7982	29.6382	29.8139	29.855	29.4821	28.5866	28.5099	28.6793	29.2704	29.0209	29.7257	3	3	25	25.809	0	55.105	6925800000	87	CD81 antigen
	TPI1	P60174	33.4758	33.7837	33.4561	33.5198	33.5556	33.7344	33.7427	33.9903	34.0512	33.3131	33.5406	33.4171	19	19	75.5	30.791	0	323.31	150950000000	967	Triosephosphate isomerase
	EIF3E	P60228	30.3551	30.2755	30.2658	30.0017	30.2137	30.241	30.4046	30.2781	30.338	29.4251	29.8727	30.1534	18	18	49	52.22	0	68.33	14505000000	432	Eukaryotic translation initiation factor 3 subunit E
	EIF4A1	P60842	33.4598	33.5525	33.2901	33.4253	33.4636	33.2854	33.629	33.6277	33.4512	32.9333	33.0517	33.3956	28	17	77.1	46.153	0	323.31	130360000000	1118	Eukaryotic initiation factor 4A-I
	RPS20	P60866	31.3618	31.5102	31.0978	30.9832	31.2138	31.0486	31.0554	31.5366	31.4442	30.7912	30.9702	30.9264	6	6	46.2	13.373	0	61.419	27697000000	286	40S ribosomal protein S20
	RAB8A	P61006	27.0013	27.0759	27.3922	27.2852	27.2445	27.6191	28.0138	27.6275	27.512	26.932	27.2318	26.9619	4	3	21.7	23.668	0	21.853	2239400000	70	Ras-related protein Rab-8A
	SRP54	P61011	29.5985	29.7786	29.7809	29.4838	29.7562	29.627	29.6134	29.7902	29.6407	29.1023	29.2157	29.5385	13	13	31.7	55.704	0	72.856	9454900000	199	Signal recognition particle 54 kDa protein
	RAB5B	P61020	NaN	26.5302	NaN	26.6968	27.0737	27.2893	26.1478	26.5671	25.4777	26.9751	26.5908	26.6772	5	2	27.9	23.707	0.00029308	6.0074	998280000	17	Ras-related protein Rab-5B
	CKS1B	P61024	24.6194	25.4796	25.6868	24.9775	25.1028	25.6075	25.4537	26.5099	26.9395	NaN	NaN	24.6746	1	1	32.9	9.6601	0.00029129	5.8989	586120000	3	Cyclin-dependent kinases regulatory subunit 1
	UBE2N	P61088	31.2964	31.6834	31.5858	31.4264	31.8345	31.8113	31.6231	31.6114	31.8123	30.8634	31.1364	31.1616	9	9	71.7	17.138	0	63.106	35549000000	294	Ubiquitin-conjugating enzyme E2 N
	ACTR3	P61158	32.9389	32.8735	33.146	32.9463	32.9079	32.7908	32.7808	32.7993	32.7622	33.048	32.9657	32.9724	22	22	72.7	47.371	0	265.49	91635000000	739	Actin-related protein 3
	COPS2	P61201	30.4238	30.4977	30.4708	30.2338	30.3287	30.3847	30.4347	30.4768	30.2327	30.0025	30.0158	29.9832	17	17	46.5	51.596	0	113.33	14819000000	228	COP9 signalosome complex subunit 2
	ABCE1	P61221	30.5953	30.7944	30.712	30.8101	30.5886	30.6328	30.7008	30.7248	30.6635	30.1642	30.2215	30.6111	22	22	45.7	67.314	0	323.31	19006000000	397	ATP-binding cassette sub-family E member 1
	VBP1	P61758	29.122	29.3514	29.5906	29.3598	29.6609	29.6145	29.7815	29.502	29.6719	28.9083	29.0144	29.2042	7	7	41.6	22.658	0	110.33	8228300000	142	Prefoldin subunit 3
	NPC2	P61916	28.253	27.9334	27.757	27.9392	28.0958	28.2949	28.2236	28.3777	28.1229	28.9339	29.1499	28.4861	7	7	61.6	16.57	0	24.022	5104700000	119	Epididymal secretory protein E1
	HNRNPK	P61978	33.2703	33.7366	33.5669	33.2735	33.7201	33.6388	33.9047	33.8099	33.8939	32.562	33.4408	33.1665	24	24	57.2	50.976	0	319	151130000000	1463	Heterogeneous nuclear ribonucleoprotein K
	YWHAG	P61981	32.2881	32.1112	32.3588	32.3819	32.2558	32.2868	32.0646	32.0718	32.1132	32.6258	32.3725	32.4571	14	9	58.3	28.302	0	323.31	57499000000	300	14-3-3 protein gamma
	RRAS2	P62070	27.2903	27.263	27.4895	27.8842	27.708	27.5222	26.7212	26.3213	26.7618	27.99	27.4149	27.7659	3	1	19.1	23.399	0.00025994	3.8817	1934000000	54	Ras-related protein R-Ras2
	RPS7	P62081	30.9678	30.8744	30.5691	31.1941	30.8934	31.2178	31.3646	31.1788	31.3344	31.1267	30.7649	31.0699	10	10	54.6	22.127	0	101.54	25802000000	349	40S ribosomal protein S7
	PPP1CA	P62136	32.0028	32.1003	32.1153	31.9588	32.1297	32.2793	31.905	31.9918	32.0073	31.656	31.839	31.9303	19	5	66.4	37.512	0	209.52	49890000000	619	Serine/threonine-protein phosphatase PP1-alpha catalytic subunit
	PSMC1	P62191	30.8987	30.9997	30.9048	30.8877	30.7285	30.8012	30.7386	30.7124	30.8653	30.5637	30.6288	30.7676	21	21	54.5	49.184	0	254.51	21678000000	386	26S protease regulatory subunit 4
	RPS13	P62277	32.7566	33.0002	32.6468	32.5127	32.6981	32.5666	32.7359	33.0277	33.1391	32.4082	32.4693	32.4098	14	14	56.3	17.222	0	64.581	77485000000	533	40S ribosomal protein S13
	LSM6	P62312	25.6195	25.8564	24.9983	24.8956	25.4243	25.3753	25.936	26.3008	26.1011	24.8909	25.5303	25.4005	4	4	67.5	9.1275	0	25.167	517070000	33	U6 snRNA-associated Sm-like protein LSm6
	RPL7A	P62424	31.8208	31.8827	31.5717	31.4965	31.6988	31.6873	31.9378	31.9735	31.9251	31.1521	31.5432	31.4535	18	18	52.3	29.995	0	117.27	41039000000	553	60S ribosomal protein L7a
	POLR2G	P62487	25.9451	26.7274	26.6741	26.0697	26.4409	26.4356	26.1686	26.1877	26.0044	25.641	25.4048	25.1438	3	3	23.3	19.294	0	9.3829	923680000	20	DNA-directed RNA polymerase II subunit RPB7
	RAB11A	P62491	29.043	28.6966	29.0772	29.0169	28.8968	29.2038	28.7793	28.4694	28.8024	29.6087	29.0056	29.655	12	2	62	24.393	0	129.19	7219700000	146	Ras-related protein Rab-11A
	RPL23A	P62750	30.6042	30.5373	29.7213	30.0331	30.1483	30.1953	30.5456	31.0069	31.153	29.9151	30.3638	30.0305	8	8	33.3	17.695	0	32.13	16550000000	239	60S ribosomal protein L23a
	HIST1H4A	P62805	34.4326	34.7637	34.7637	34.486	34.7696	34.7171	34.9728	35.0463	35.0592	33.7216	34.3584	34.2796	13	13	61.2	11.367	0	236.89	310150000000	821	Histone H4
	RPL23	P62829	31.8674	32.1619	32.0137	31.8227	32.0644	32.1359	32.3219	32.2695	32.3995	31.3875	31.701	31.7716	9	9	52.1	14.865	0	84.751	49609000000	306	60S ribosomal protein L23
	RPS25	P62851	31.7055	31.9701	31.7658	31.6248	31.7105	31.82	31.9906	32.1862	31.8891	31.4168	31.5711	31.4861	7	7	32.8	13.742	0	35.573	41493000000	158	40S ribosomal protein S25
	RPS26	P62854	29.1597	29.3548	28.5733	28.974	28.8927	28.5049	29.4868	30.1022	30.0795	28.662	28.9417	28.8415	4	4	37.4	13.015	0	29.372	8304600000	172	40S ribosomal protein S26
	RPS28	P62857	30.2889	30.6508	30.4529	30.4786	30.4923	30.4273	30.6319	30.7646	31.319	29.999	30.1183	29.8148	3	3	36.2	7.8409	0	25.527	16510000000	65	40S ribosomal protein S28
	POLR2L	P62875	26.2421	25.8802	26.1289	26.0378	26.327	25.9103	26.525	26.3827	26.4222	25.4643	25.7127	26.0915	2	2	29.9	7.645	0.00027412	4.8141	932520000	16	DNA-directed RNA polymerases I, II, and III subunit RPABC5
	RPL10A	P62906	32.4945	32.5169	32.3874	32.1713	32.1153	32.3776	32.205	32.3627	32.0969	31.7727	31.9544	32.189	13	13	57.1	24.831	0	143.1	61788000000	646	60S ribosomal protein L10a
	SKP1	P63208	29.3152	29.3596	29.5327	29.4719	29.2884	29.4282	29.4992	29.3272	29.7175	28.9173	29.0467	29.2599	7	7	50.3	18.658	0	69.224	8488300000	197	S-phase kinase-associated protein 1
	GNB2L1	P63244	31.8875	31.9127	31.8453	32.0728	32.0969	32.0195	32.4094	32.2194	32.1989	31.0842	31.6866	31.6962	20	20	71.3	35.076	0	323.31	46556000000	458	Guanine nucleotide-binding protein subunit beta-2-like 1
	CSNK2B	P67870	28.5177	28.4897	28.3426	28.2996	28.3315	28.2961	28.661	28.7862	28.5949	28.2992	28.4285	28.1593	6	6	45.6	24.942	0	33.038	4263000000	79	Casein kinase II subunit beta
	ACTC1	P68032	34.5299	34.239	34.7205	34.7542	34.5261	34.2772	33.9099	34.0465	33.9491	34.3588	34.3053	34.4863	20	0	58.9	42.019	0	96.744	273820000000	343	Actin, alpha cardiac muscle 1
	SIRPB1	Q5TFQ8	23.5345	23.3415	23.2335	25.4081	25.0502	26.0391	23.6562	23.6847	24.9498	25.4537	23.9845	23.6798	4	4	14.1	43.359	0.00028935	5.7847	351630000	10	Signal-regulatory protein beta-1 isoform 3
	EIF4G2	P78344	30.3474	30.4235	30.6593	30.3976	30.302	30.3932	30.6944	30.5227	30.521	29.8376	30.1743	30.2664	29	29	43.3	102.36	0	215.77	15836000000	285	Eukaryotic translation initiation factor 4 gamma 2
	CCT2	P78371	32.4322	32.7356	32.4917	32.4323	32.5834	32.5247	32.7176	32.7659	32.8115	31.9231	32.1943	32.3664	35	35	75.3	57.488	0	323.31	73318000000	960	T-complex protein 1 subunit beta
	NUCB2	P80303	29.4572	28.8969	29.1772	29.0262	28.7138	28.7995	29.3456	29.2716	29.1834	28.7601	28.8316	28.5946	8	8	26	50.195	0	50.615	6256300000	123	Nucleobindin-2
	MRPS25	P82663	26.7138	26.8509	27.025	26.4301	26.7951	26.9608	26.702	26.8875	27.0282	26.1414	26.3993	26.1853	4	4	30.1	20.116	0	8.6781	1206200000	24	28S ribosomal protein S25, mitochondrial
	MRPS36	P82909	26.7912	27.0136	27.2274	27.1405	27.2084	27.0703	26.4297	26.4813	26.9269	27.8658	27.3758	27.1962	5	5	68.9	11.466	0	19.183	1680500000	57	28S ribosomal protein S36, mitochondrial
	LACTB	P83111	27.9868	27.7423	28.2874	27.9958	28.0544	27.9644	27.1247	27.002	26.6409	28.8568	28.3481	28.3619	7	7	21.6	60.693	0	20.092	2921500000	55	Serine beta-lactamase-like protein LACTB, mitochondrial
	RPL24	P83731	31.2194	31.3233	31.4078	31.2973	31.1651	30.9815	31.566	31.3618	31.5968	30.8971	31.0275	31.1207	5	5	30.6	17.779	0	21.934	28571000000	163	60S ribosomal protein L24
	CBX1	P83916	23.8361	NaN	NaN	24.7779	24.3191	NaN	25.9312	24.5704	26.1608	NaN	24.4534	24.1239	2	1	24.3	21.418	0.0002611	3.9644	203780000	2	Chromobox protein homolog 1
	SRSF3	P84103	30.804	31.2716	31.3752	31.1582	31.1269	31.2173	31.3972	31.62	31.7942	30.0115	30.8989	30.689	6	5	35.4	19.329	0	77.766	26678000000	188	Serine/arginine-rich splicing factor 3
	H3F3A	P84243	31.1667	31.0056	30.0764	30.3963	31.1547	31.0457	31.8023	31.843	31.8279	30.1702	31.1379	30.4624	6	1	48.5	15.328	0	78.16	27849000000	258	Histone H3.3
	DAB2	P98082	28.8131	28.7384	28.9355	28.8646	29.2134	29.0044	28.7203	28.4707	28.408	28.9419	28.5874	28.8926	11	11	19.9	82.447	0	35.086	5284900000	96	Disabled homolog 2
	RBM3	P98179	30.7565	31.5775	31.2691	30.4743	31.4845	31.6923	31.369	31.7508	31.7306	29.783	30.5379	30.6139	5	5	49	17.17	0	153.79	29170000000	252	RNA-binding protein 3
	HDLBP	Q00341	31.726	31.5466	31.6266	31.6193	31.4971	31.4873	31.5274	31.5959	31.5696	31.2072	31.4712	31.3764	47	47	43.3	141.45	0	276.25	36421000000	749	Vigilin
	CDK5	Q00535	25.868	25.7936	25.9007	25.3371	25.3813	25.9045	26.1421	26.3315	26.1829	25.5356	25.3259	24.9482	4	3	14.4	33.304	0.00028433	5.4338	754240000	34	Cyclin-dependent-like kinase 5
	REEP5	Q00765	28.9361	28.4291	28.5457	28.4994	28.2904	28.6608	28.026	27.9751	27.7528	29.1188	28.6526	28.6302	4	4	20.1	21.493	0	8.6314	4286200000	73	Receptor expression-enhancing protein 5
	SPTBN1	Q01082	32.9	32.7662	33.1448	33.4939	33.6968	33.8442	32.8905	32.8834	32.9357	33.4568	33.3166	33.3186	112	105	60.7	274.61	0	323.31	114080000000	1842	Spectrin beta chain, non-erythrocytic 1
	SET	Q01105	31.5885	32.0021	31.7765	31.5408	31.8173	31.9392	31.8674	31.7916	31.8641	30.7971	31.5604	31.2437	9	9	39	33.488	0	203.76	38881000000	301	Protein SET
	SRSF2	Q01130	28.6335	28.9052	28.9815	28.6818	29.0462	28.7962	29.1317	29.2018	29.2771	27.3568	28.6603	28.4072	5	5	22.2	25.476	0	142.18	5266800000	87	Serine/arginine-rich splicing factor 2
	HMGCS1	Q01581	28.6216	28.6769	29.1429	28.1315	29.4103	29.5804	28.6804	29.0892	29.1839	26.2349	27.3343	28.2089	16	15	41.2	57.293	0	62.849	5541200000	112	Hydroxymethylglutaryl-CoA synthase, cytoplasmic
	DR1	Q01658	27.1182	27.2922	27.2188	27.3704	27.4641	27.2775	27.3064	27.4882	27.7434	26.1446	26.4865	26.9544	3	3	34.7	19.443	0	29.602	2043200000	56	Protein Dr1
	CDR2	Q01850	23.8098	23.0443	NaN	NaN	NaN	23.5425	23.5151	23.9139	24.1254	NaN	NaN	NaN	1	1	5.7	51.855	0.00028977	5.8044	95839000	3	Cerebellar degeneration-related protein 2
	PLCB3	Q01970	28.3951	28.4637	28.5715	28.5302	28.2716	27.9787	28.0694	28.1871	28.0916	28.0059	27.9124	27.9498	11	11	14.4	138.8	0	105.68	3835800000	140	1-phosphatidylinositol 4,5-bisphosphate phosphodiesterase beta-3
	OGDH	Q02218	30.937	30.9981	31.27	31.5489	31.2022	31.1627	30.7288	30.8553	30.7568	31.6863	31.3558	31.4209	35	35	47.5	115.93	0	186.2	27986000000	557	2-oxoglutarate dehydrogenase, mitochondrial
	HIST1H1A	Q02539	NaN	22.462	23.7501	NaN	NaN	23.5566	24.9833	25.0633	26.8757	NaN	NaN	22.5369	7	4	30.7	21.842	0	8.4227	307320000	10	Histone H1.1
	TOP2B	Q02880	29.0587	29.2285	29.1625	28.8489	29.1346	29.1707	29.3305	29.2704	29.1847	28.1698	28.8363	28.8063	22	15	15.7	183.26	0	54.673	6812200000	146	DNA topoisomerase 2-beta
	AKAP12	Q02952	32.3286	31.8894	32.4647	33.2171	32.7645	33.0237	31.3896	32.0675	32.2295	33.4194	32.2637	33.4337	62	62	48.5	191.48	0	323.31	73133000000	1165	A-kinase anchor protein 12
	CAV1	Q03135	32.0662	31.792	32.5205	32.6721	31.9355	31.7645	31.6865	32.0146	31.6589	33.0291	32.7766	32.6327	9	9	57.9	20.471	0	120.73	55982000000	357	Caveolin-1
	LMNB2	Q03252	29.5408	29.5772	29.2131	29.3148	29.5982	29.4845	29.958	29.9864	29.7999	29.312	29.7286	29.084	23	22	30.5	69.948	0	96.344	9241300000	221	Lamin-B2
	TAP1	Q03518	26.483	NaN	27.3228	25.9067	26.6374	26.597	NaN	NaN	NaN	27.3322	26.7571	26.0912	5	5	12.7	87.217	0	14.141	838480000	7	Antigen peptide transporter 1
	TAP2	Q03519	26.1557	24.7044	26.5253	25.2121	25.7406	25.2646	24.2025	24.5671	NaN	26.1063	26.6594	25.7011	5	4	9	75.663	0.0002956	6.1575	524910000	15	Antigen peptide transporter 2
	CEBPZ	Q03701	27.5283	27.3583	27.4241	27.2153	27.0599	27.4637	27.2894	27.5445	27.1599	26.2717	26.8589	27.0381	11	11	13.7	120.97	0	31.772	1804100000	32	CCAAT/enhancer-binding protein zeta
	GLO1	Q04760	30.7193	31.0539	30.9434	30.9349	30.9737	31.1403	31.2802	31.6127	31.4644	30.7109	30.8336	30.8147	10	10	54.9	20.777	0	45.476	25615000000	295	Lactoylglutathione lyase
	AKR1C1	Q04828	NaN	NaN	NaN	24.8595	24.8931	27.0197	NaN	NaN	NaN	NaN	24.2938	24.4697	9	0	35.6	36.788	0	7.5247	347050000	2	Aldo-keto reductase family 1 member C1
	PTPN12	Q05209	28.435	28.3684	28.6165	28.3183	28.3919	28.326	28.3574	28.4315	28.254	27.9434	28.1414	27.848	7	7	12.8	88.105	0	58.751	3819800000	76	Tyrosine-protein phosphatase non-receptor type 12
	SRSF11	Q05519	28.0638	28.3663	28.507	28.0537	28.2554	28.2418	28.5461	28.3695	28.5943	27.5257	28.0088	28.1255	6	6	16.9	53.542	0	23.576	3793500000	106	Serine/arginine-rich splicing factor 11
	CTDSPL2	Q05D32	23.6845	24.0985	NaN	23.6536	24.6962	24.0763	24.6723	24.646	23.8321	NaN	NaN	NaN	2	2	5.8	52.998	0.0002613	3.99	151420000	3	CTD small phosphatase-like protein 2
	PPAT	Q06203	NaN	NaN	NaN	25.1638	24.6258	NaN	25.3832	25.3325	24.691	NaN	24.9819	NaN	3	3	6.6	57.398	0.00026788	4.3846	292150000	4	Amidophosphoribosyltransferase
	GFPT1	Q06210	29.458	29.5886	29.4345	29.1791	29.1545	29.3236	29.2721	29.2589	29.3784	28.6209	28.6336	29.3068	16	16	26.6	78.806	0	128.06	8296200000	242	Glutamine--fructose-6-phosphate aminotransferase [isomerizing] 1
	PSME1	Q06323	30.613	30.7105	31.0285	30.7189	30.9817	31.2725	30.5279	30.5142	30.2564	31.0958	31.095	30.7863	15	15	55.8	28.723	0	103.54	21712000000	320	Proteasome activator complex subunit 1
	APLP2	Q06481	27.4447	27.2289	27.2785	27.3417	27.5971	27.5914	26.5129	26.7142	26.4966	27.7992	26.8473	27.6225	5	5	9.8	86.955	0	50.854	2007600000	52	Amyloid-like protein 2
	RING1	Q06587	25.5476	25.9186	25.7296	25.7253	25.9624	26.041	25.6351	25.6362	25.7365	25.4514	25.3318	24.837	3	3	10.1	42.429	0.0002805	5.194	674780000	3	E3 ubiquitin-protein ligase RING1
	TJP1	Q07157	28.7256	28.7952	29.0552	28.7797	29.1989	29.4693	28.6458	28.8239	28.8167	28.3137	28.5396	28.1224	14	14	12.2	195.46	0	44.215	5763700000	134	Tight junction protein ZO-1
	KHDRBS1	Q07666	30.4896	30.5825	30.8338	30.3447	30.672	30.6105	30.7704	30.9615	30.9304	29.7044	30.344	30.1167	9	8	19.6	48.227	0	177.29	17954000000	185	KH domain-containing, RNA-binding, signal transduction-associated protein 1
	BCL2L1	Q07817	27.7498	27.5542	27.9984	27.8538	27.8064	27.1726	26.6843	26.5398	26.9621	27.9001	27.5858	28.0658	3	3	20.6	26.049	0	39.878	2162200000	36	Bcl-2-like protein 1
	SRSF1	Q07955	30.085	30.3009	30.3215	30.1044	30.3312	30.3096	30.5065	30.516	30.5556	29.1726	30.0831	29.7908	15	14	45.6	27.744	0	70.319	18544000000	449	Serine/arginine-rich splicing factor 1
	ARHGAP1	Q07960	30.3385	30.442	30.714	30.7366	30.7826	30.7856	30.1598	30.2491	30.2089	30.4708	30.3513	30.548	17	17	59.9	50.435	0	142.95	17521000000	274	Rho GTPase-activating protein 1
	HDHD1	Q08623	28.1579	28.2518	28.587	28.3217	28.5734	28.5569	28.477	28.4806	28.5369	27.7206	28.1391	27.9823	8	8	55.7	25.249	0	34.327	4027200000	91	Pseudouridine-5-phosphatase
	CD47	Q08722	NaN	NaN	NaN	NaN	NaN	NaN	NaN	NaN	NaN	27.3168	26.8643	26.7376	1	1	2.5	35.213	0.0095798	1.6505	293330000	3	Leukocyte surface antigen CD47
	PPID	Q08752	27.1468	27.4678	27.4037	27.0486	27.3872	27.5137	27.864	28.0366	27.8297	26.9453	26.9545	27.3103	7	7	19.7	40.763	0	15.392	2418000000	116	Peptidyl-prolyl cis-trans isomerase D
	NSUN2	Q08J23	29.5286	29.9359	29.941	29.4655	29.718	29.736	29.5463	29.5797	29.5532	28.6121	29.1751	29.4075	22	22	39.6	86.47	0	93.476	9034500000	201	tRNA (cytosine(34)-C(5))-methyltransferase
	RBBP4	Q09028	30.1714	30.2739	30.2159	29.8434	30.2634	30.3548	30.347	30.7831	30.4902	28.9513	29.802	29.6953	13	7	44.5	47.655	0	96.36	14021000000	211	Histone-binding protein RBBP4
	AHNAK	Q09666	35.9391	36.0969	36.222	36.4544	36.1392	36.1891	35.4352	35.7088	35.7249	36.3342	35.9102	36.2851	290	290	74	629.09	0	323.31	796720000000	7906	Neuroblast differentiation-associated protein AHNAK
	GALNT1	Q10472	27.4589	27.4249	27.2704	27.8654	27.2385	27.2152	27.9243	27.9993	27.938	27.2044	27.5789	27.5637	7	7	16.5	64.218	0	12.454	2276500000	30	Polypeptide N-acetylgalactosaminyltransferase 1
	BST1	Q10588	25.9887	24.9816	26.4041	27.4212	26.6589	25.6182	24.9613	25.1638	22.7705	29.8824	27.2806	26.8286	6	6	23	35.724	0	20.343	1647300000	34	ADP-ribosyl cyclase/cyclic ADP-ribose hydrolase 2
	ASPH	Q12797	29.9163	29.3207	29.8615	30.0859	29.5575	29.0798	28.6078	28.2724	28.6414	30.4805	30.3731	30.0091	18	18	31.4	85.862	0	102.34	9439700000	198	Aspartyl/asparaginyl beta-hydroxylase
	SMARCB1	Q12824	26.0022	25.7799	25.9104	26.1069	25.8036	25.8947	26.5277	26.5012	26.2354	25.8413	26.0817	26.0983	2	2	11.4	44.141	0	8.1441	862860000	8	SWI/SNF-related matrix-associated actin-dependent regulator of chromatin subfamily B member 1
	GRSF1	Q12849	28.7643	29.2782	29.3815	28.8759	29.1135	29.1179	28.8307	29.116	29.128	27.913	28.1141	28.7386	9	9	30	53.126	0	73.348	5815000000	140	G-rich sequence factor 1
	ILF3	Q12906	31.6455	31.7775	31.6247	31.3732	31.7168	31.6193	32.0151	32.1138	32.1739	31.1812	31.7685	31.4196	32	28	37.5	95.337	0	320.47	41135000000	667	Interleukin enhancer-binding factor 3
	EPS8	Q12929	NaN	NaN	NaN	NaN	24.1488	23.806	NaN	NaN	NaN	NaN	21.7756	NaN	2	2	3.6	91.88	0.00026021	3.9028	33080000	5	Epidermal growth factor receptor kinase substrate 8
	BNIP2	Q12982	26.5109	26.2401	26.7621	26.4389	26.4176	26.2531	26.121	26.1314	26.1289	26.5602	26.5337	26.6127	4	4	18.2	36.017	0	15.959	1017300000	27	BCL2/adenovirus E1B 19 kDa protein-interacting protein 2
	ECH1	Q13011	27.8902	28.2545	28.5225	28.2127	28.1809	28.4761	27.5587	27.4356	27.4028	28.5812	28.6203	28.1947	7	7	30.8	35.816	0	45.587	4249500000	137	Delta(3,5)-Delta(2,4)-dienoyl-CoA isomerase, mitochondrial
	ACACA	Q13085	28.9242	29.0195	29.3299	28.9615	29.2388	29.3133	29.2671	29.2521	29.1825	28.2935	28.3777	28.9494	31	31	17.9	265.55	0	85.021	6540800000	133	Acetyl-CoA carboxylase 1
	CHAF1A	Q13111	NaN	23.8052	NaN	NaN	23.661	NaN	NaN	23.8148	24.6385	NaN	NaN	NaN	1	1	2.7	106.92	0	15.662	78567000	1	Chromatin assembly factor 1 subunit A
	MTAP	Q13126	29.2456	29.6076	29.6404	29.5558	29.5295	29.6567	29.2735	29.5455	29.5261	29.0955	28.5618	29.216	7	7	39.6	31.236	0	65.149	9093700000	122	S-methyl-5-thioadenosine phosphorylase
	HNRNPA0	Q13151	28.8295	28.7141	28.4282	28.6354	28.2567	28.7695	28.943	28.8953	28.8421	27.8616	28.3914	28.3684	7	7	23.9	30.84	0	47.418	5278900000	84	Heterogeneous nuclear ribonucleoprotein A0
	PRDX4	Q13162	30.2724	29.9647	30.0921	30.2734	30.0125	29.8649	29.7524	29.8638	29.7418	30.43	30.2997	30.377	12	9	61.6	30.54	0	83.061	13461000000	259	Peroxiredoxin-4
	CBX3	Q13185	29.3945	29.4944	29.6637	29.3497	29.6165	29.4941	29.6259	29.8515	29.859	28.4118	29.1735	29.0267	7	5	52.5	20.811	0	84.66	9780400000	214	Chromobox protein homolog 3
	STX5	Q13190	24.7766	23.5009	NaN	23.5673	NaN	23.1245	23.2939	NaN	23.9346	25.7515	25.5259	25.4214	1	1	7.3	39.672	0	19.862	211200000	7	Syntaxin-5
	PSMD2	Q13200	32.2854	32.4703	32.4715	32.2837	32.2086	32.1153	32.2419	32.3094	32.3208	32.0858	32.0592	32.2676	40	40	64	100.2	0	323.31	57016000000	941	26S proteasome non-ATPase regulatory subunit 2
	SRSF9	Q13242	28.3817	28.4619	28.7865	28.2886	28.7045	28.8053	28.7094	29.165	29.0274	27.6404	28.1784	28.083	9	8	36.2	25.542	0	21.929	5196100000	83	Serine/arginine-rich splicing factor 9
	SRSF6	Q13247	26.0833	26.1985	25.3622	25.0705	25.9133	25.6584	26.6583	26.7997	26.3583	24.7139	26.0135	25.3775	4	3	9.3	39.586	0.00028868	5.7458	837100000	44	Serine/arginine-rich splicing factor 6
	TRIM28	Q13263	31.663	31.8015	31.9619	31.7213	31.7269	31.6874	31.9187	31.8944	31.9794	30.8064	31.4895	31.3985	25	25	58.1	88.549	0	312.42	39505000000	548	Transcription intermediary factor 1-beta
	G3BP1	Q13283	31.7905	31.8957	31.5445	31.4345	31.503	31.5189	31.5365	31.8636	31.7881	30.833	30.7316	31.3513	14	13	42.5	52.164	0	249.62	38232000000	412	Ras GTPase-activating protein-binding protein 1
	PABPC4	Q13310	29.6705	29.7908	29.832	29.5067	29.5605	29.4907	29.4134	29.8453	29.7441	29.1172	29.1052	29.3031	18	9	33.1	70.782	0	37.872	9574300000	152	Polyadenylate-binding protein 4
	MTA1	Q13330	26.3264	26.7892	26.7558	26.6125	27.0554	27.002	26.4418	26.4071	26.4107	26.3325	26.1921	25.8698	7	5	12.7	80.785	0	18.629	1104700000	31	Metastasis-associated protein MTA1
	NNT	Q13423	28.9096	28.4433	29.0227	29.101	28.5569	28.7002	28.1288	27.8883	28.1983	29.4978	28.986	28.7891	18	18	21.5	113.89	0	58.8	4725600000	132	NAD(P) transhydrogenase, mitochondrial
	PPIG	Q13427	26.3415	26.3401	26.2665	26.4129	26.2119	26.517	26.6449	26.303	26.3506	24.9747	26.0578	25.7186	2	2	2.9	88.616	0.00027709	4.9643	981360000	11	Peptidyl-prolyl cis-trans isomerase G
	SF3B2	Q13435	30.4517	30.598	30.622	30.1506	30.5172	30.577	30.4666	30.7629	30.5407	29.782	30.1095	30.2265	26	26	39.4	100.23	0	211.67	17085000000	331	Splicing factor 3B subunit 2
	PDAP1	Q13442	28.0376	28.1589	27.8796	27.9111	28.0464	27.9774	28.0173	28.3525	28.2706	27.8731	27.8637	27.7697	6	6	27.6	20.63	0	53.7	3156800000	71	28 kDa heat- and acid-stable phosphoprotein
	ADAM15	Q13444	27.0964	26.9946	27.8771	27.4766	27.3016	27.3293	26.6947	26.7233	26.522	27.9745	27.1387	27.7258	6	6	9.8	92.958	0	36.8	2107400000	49	Disintegrin and metalloproteinase domain-containing protein 15
	TCIRG1	Q13488	27.405	26.5527	26.5479	26.8638	26.9475	26.4056	26.3737	26.1297	26.0686	27.5527	26.916	27.577	7	7	10.2	92.967	0	14.796	1279900000	28	V-type proton ATPase 116 kDa subunit a isoform 3
	PICALM	Q13492	29.2155	29.1736	29.4255	29.2902	29.443	29.405	28.8782	28.8416	28.6911	29.0823	28.8474	29.3654	11	11	26.2	70.754	0	100.03	6673500000	114	Phosphatidylinositol-binding clathrin assembly protein
	ASAH1	Q13510	26.9688	26.633	NaN	27.422	28.1458	28.1059	NaN	NaN	NaN	28.2864	28.1622	27.7482	9	9	30.9	44.659	0	39.852	1909400000	16	Acid ceramidase
	CAMK2D	Q13557	27.0574	27.4881	27.5486	27.8449	28.0462	28.1525	27.8884	27.2823	27.1106	28.0308	28.0568	27.8805	5	2	15.2	56.369	0	25.798	2490200000	62	Calcium/calmodulin-dependent protein kinase type II subunit delta
	MTMR2	Q13614	26.3589	26.2809	26.4029	26.2339	26.1273	25.9196	25.8688	25.2134	25.5283	25.8846	26.556	26.5541	4	4	7.6	73.38	0	16.638	870520000	14	Myotubularin-related protein 2
	RAB31	Q13636	23.6824	NaN	23.1046	24.9131	24.0109	24.0005	23.9019	23.4957	NaN	24.8886	24.6369	24.7249	3	1	18.6	21.569	0	7.3587	192230000	7	Ras-related protein Rab-31
	RAB32	Q13637	27.2372	27.0621	26.7743	26.7537	26.3635	26.6246	25.7318	26.0875	25.771	27.3308	26.4411	26.9304	5	5	35.6	24.997	0	25.889	1176400000	30	Ras-related protein Rab-32
	FHL1	Q13642	27.4467	26.5367	26.6682	27.7701	27.7598	28.5305	26.3023	26.1547	25.8646	28.4676	28.0024	27.46	6	6	26.9	36.263	0	55.149	2093500000	68	Four and a half LIM domains protein 1
	MOGS	Q13724	30.8913	30.5951	30.87	30.8154	30.5988	30.5863	30.5946	30.4443	30.4299	31.1064	31.0049	30.7445	25	25	43.7	91.916	0	164.79	20563000000	383	Mannosyl-oligosaccharide glucosidase
	SPTAN1	Q13813	33.1128	32.954	33.206	33.443	33.8222	34.0165	33.1748	33.1527	33.1141	33.5734	33.5546	33.3368	129	129	60.6	284.54	0	323.31	128160000000	2257	Spectrin alpha chain, non-erythrocytic 1
	BLMH	Q13867	27.4032	27.0054	27.7458	27.4647	27.2972	27.417	28.232	27.758	28.2903	27.5074	27.8124	27.7324	10	10	26.2	52.562	0	47.055	2333000000	50	Bleomycin hydrolase
	TUBB2A	Q13885	32.8648	32.5573	33.0854	33.6671	33.1866	32.9952	32.7803	32.4778	32.6336	33.8766	33.281	33.7247	29	1	71.2	49.906	0	113.72	108930000000	321	Tubulin beta-2A chain
	BYSL	Q13895	28.2919	28.493	28.4002	27.993	28.205	28.3815	28.5292	28.6362	28.408	26.5803	27.6593	28.0512	10	10	31.6	49.601	0	33.583	3750000000	136	Bystin
	IDI1	Q13907	28.2585	28.8711	28.7137	28.5265	29.0416	29.1886	28.5079	28.6574	28.441	27.6106	27.5772	28.4771	6	6	44.1	26.319	0	33.324	4575800000	125	Isopentenyl-diphosphate Delta-isomerase 1
	CBFB	Q13951	26.2182	26.0716	26.0821	26.3762	25.8702	25.5066	26.8948	26.5732	26.7087	NaN	23.5296	25.9184	5	5	29.7	21.508	0	22.759	793770000	16	Core-binding factor subunit beta
	CKAP5	Q14008	29.7541	29.8187	30.132	29.5433	29.8271	29.9712	29.7848	29.8998	29.9001	29.1575	29.3102	29.5721	38	38	23.9	225.49	0	124.82	10245000000	267	Cytoskeleton-associated protein 5
	HNRNPD	Q14103	32.3725	32.8258	32.9908	32.6385	32.8033	32.7796	32.8082	32.9896	32.8714	31.7464	32.4698	32.2455	13	12	27	38.434	0	104.91	79301000000	474	Heterogeneous nuclear ribonucleoprotein D0
	SCARB2	Q14108	30.2464	29.604	29.9571	30.1561	29.6847	29.7065	29.5991	29.3238	29.4436	30.2311	30.1554	30.1369	8	8	25.3	54.29	0	74.535	11342000000	125	Lysosome membrane protein 2
	EIF3A	Q14152	32.0229	32.1089	31.9648	31.8204	31.9773	32.0175	32.0919	32.1189	32.0961	31.1742	31.5522	31.7403	43	43	34	166.57	0	249.75	46937000000	821	Eukaryotic translation initiation factor 3 subunit A
	ARHGEF7	Q14155	28.1916	28.3588	28.5745	28.391	28.7419	29.1338	28.1581	28.1174	27.8382	28.3834	28.635	28.3316	10	9	19.1	90.011	0	32.255	4289300000	80	Rho guanine nucleotide exchange factor 7
	UBAP2L	Q14157	29.9636	30.049	30.1022	29.9262	30.0427	30.0899	30.2087	30.087	30.0951	29.5935	29.5619	29.8677	14	14	18.8	114.53	0	112.31	12652000000	249	Ubiquitin-associated protein 2-like
	SCRIB	Q14160	27.753	28.0694	28.0336	27.6773	27.8498	28.0858	27.7204	27.9125	28.0934	27.206	27.4394	27.6584	11	10	10.6	174.88	0	33.435	2568900000	48	Protein scribble homolog
	SCARF1	Q14162	26.3689	26.371	26.6231	26.3947	26.5842	26.6196	25.5148	26.2041	25.5785	26.462	26.0292	26.4418	2	2	4.3	87.386	0.00029326	6.0085	844310000	3	Scavenger receptor class F member 1
	DPYSL3	Q14195	31.3655	31.1042	30.917	30.9222	29.8424	29.7046	31.2961	31.1849	31.0958	30.7951	30.3726	30.556	23	20	60.7	61.963	0	204.66	22195000000	353	Dihydropyrimidinase-related protein 3
	ICT1	Q14197	24.1305	25.6001	25.61	23.2558	NaN	23.7528	25.7181	25.3855	25.8247	25.1595	24.8065	25.3378	1	1	6.8	23.63	0	7.5209	370990000	15	Peptidyl-tRNA hydrolase ICT1, mitochondrial
	DYNC1H1	Q14204	34.1001	33.9515	34.1367	34.2156	34.1368	34.1164	34.0075	33.926	33.8992	34.2796	34.1319	34.2616	192	192	51.9	532.4	0	323.31	205780000000	3575	Cytoplasmic dynein 1 heavy chain 1
	FLOT2	Q14254	28.9408	28.7712	29.5586	29.6423	29.6891	30.3345	29.1809	29.203	29.3508	29.8151	29.9622	29.8821	16	16	44.9	47.064	0	59.487	8886000000	139	Flotillin-2
	TRIM25	Q14258	29.8435	29.879	30.2006	30.1648	30.1151	30.1535	29.7654	29.7952	29.5883	30.5903	30.3542	30.1521	16	16	31.7	70.973	0	163.92	13035000000	288	E3 ubiquitin/ISG15 ligase TRIM25
	FLNC	Q14315	33.4565	33.5432	33.6603	33.8518	33.7051	33.5372	32.4315	32.8173	32.8613	33.7854	33.677	33.9207	114	100	61.7	291.02	0	323.31	134840000000	2133	Filamin-C
	GNA13	Q14344	27.4817	27.3957	27.6903	27.6388	27.61	27.6158	27.1487	27.0022	26.6955	28.1343	27.5623	27.7199	6	6	18.6	44.049	0	20.125	2112100000	73	Guanine nucleotide-binding protein subunit alpha-13
	RBM39	Q14498	28.7204	29.2595	29.2557	28.7458	29.1462	29.1519	29.4014	29.3266	29.5818	27.9523	28.9287	28.6568	16	16	41.9	59.379	0	122.95	6543300000	131	RNA-binding protein 39
	HLTF	Q14527	24.7128	25.3292	24.8936	24.6975	25.3581	25.1321	25.7828	25.8375	25.3545	NaN	25.018	NaN	1	1	2.3	113.93	0	15.574	395180000	7	Helicase-like transcription factor
	PDIA5	Q14554	29.7267	28.8655	29.2464	29.8946	29.371	29.3905	29.0334	28.8921	29.1198	30.8245	30.1725	29.8471	21	21	50.3	59.594	0	121.04	9028700000	130	Protein disulfide-isomerase A5
	PRPSAP1	Q14558	26.579	26.5624	26.5269	26.6284	27.2812	27.3167	26.8934	27.2854	27.4241	25.4811	26.064	26.2356	8	7	32.9	39.393	0	36.154	1328100000	39	Phosphoribosyl pyrophosphate synthase-associated protein 1
	MCM6	Q14566	28.7024	29.3306	29.3764	28.7571	29.3911	29.5327	29.5595	29.4223	29.4565	26.6037	27.6726	28.474	18	18	26.8	92.888	0	58.263	5973300000	129	DNA replication licensing factor MCM6
	ITPR2	Q14571	26.4363	26.5757	26.3867	26.5196	26.6292	26.7941	27.4751	26.881	26.4847	25.7528	26.3184	25.7007	10	6	4.3	308.06	0	16.831	1118300000	34	Inositol 1,4,5-trisphosphate receptor type 2
	TRIP12	Q14669	28.8469	29.2172	29.273	28.669	29.1255	29.2092	29.298	29.1369	29.0818	28.2788	28.7298	28.6934	19	19	14.9	220.43	0	82.84	6455100000	156	E3 ubiquitin-protein ligase TRIP12
	MDC1	Q14676	25.591	26.2912	26.3195	25.5075	26.4291	26.3935	26.5786	26.5759	26.14	25.0931	24.5874	25.3628	2	2	1.6	226.66	0.00027762	5.0358	856020000	16	Mediator of DNA damage checkpoint protein 1
	MELK	Q14680	24.2791	24.6055	24.4928	24.3067	24.4368	24.6087	24.9392	25.0719	25.4422	NaN	NaN	NaN	2	2	6.8	74.641	0.00029806	6.299	240670000	9	Maternal embryonic leucine zipper kinase
	SMC1A	Q14683	27.11	27.5785	26.9397	26.7807	27.5362	27.8178	28.1185	28.0978	28.4713	24.9685	26.9449	26.5723	12	12	10.5	143.23	0	31.834	2102800000	70	Structural maintenance of chromosomes protein 1A
	BMS1	Q14692	26.8238	27.1142	26.8379	26.6891	26.9213	26.978	26.9827	27.3145	27.327	25.7154	25.9981	26.827	8	8	7.6	145.81	0	21.472	1601300000	26	Ribosome biogenesis protein BMS1 homolog
	USP10	Q14694	28.1402	28.1247	28.16	27.7889	28.1029	28.1982	27.8787	28.1199	27.8813	27.2112	27.5258	27.9179	10	10	17.7	87.133	0	49.988	2825300000	69	Ubiquitin carboxyl-terminal hydrolase 10
	GANAB	Q14697	33.4951	33.1499	33.4975	33.4182	33.2214	33.2112	32.9869	33.0331	33.0432	33.7173	33.5942	33.4197	51	51	67.9	106.87	0	323.31	120450000000	1601	Neutral alpha-glucosidase AB
	MVP	Q14764	33.222	33.1326	33.0299	33.2548	32.8005	32.2659	32.0555	31.9562	31.5438	33.9194	33.1957	33.4817	52	52	63.6	99.326	0	323.31	93794000000	1229	Major vault protein
	CHD4	Q14839	29.5678	29.7044	29.8667	29.4627	29.8896	30.0567	30.0444	29.987	30.0575	28.9094	29.3842	29.57	29	16	20.8	218	0	133.82	10325000000	246	Chromodomain-helicase-DNA-binding protein 4
	GPNMB	Q14956	26.4696	25.7194	25.9741	25.0809	26.1055	27.434	23.779	24.9416	24.7789	NaN	NaN	NaN	3	3	6.1	63.922	0.0040706	2.0929	702770000	5	Transmembrane glycoprotein NMB
	KPNB1	Q14974	33.2566	33.4189	33.4681	33.0764	33.3406	33.4127	33.4008	33.3555	33.4428	32.4409	32.8249	33.0901	40	40	61.6	97.169	0	323.31	116200000000	1105	Importin subunit beta-1
	NOLC1	Q14978	28.6436	28.9245	28.7347	28.3512	28.6543	29.0815	29.0793	29.1884	28.9492	27.0445	27.986	28.0621	5	5	11	73.602	0	13.945	5198300000	164	Nucleolar and coiled-body phosphoprotein 1
	NUMA1	Q14980	29.4025	29.5986	29.9943	29.7037	30.0581	29.9691	30.1509	30.2085	30.008	28.4464	29.4613	29.2103	36	36	25.4	238.26	0	167.79	10504000000	243	Nuclear mitotic apparatus protein 1
	WTAP	Q15007	26.008	25.9739	25.9526	25.3439	26.0568	25.2597	26.1728	26.5432	26.6516	25.2988	25.8852	25.2764	3	3	9.1	44.243	0.0002949	6.1279	729950000	23	Pre-mRNA-splicing regulator WTAP
	PSMD6	Q15008	29.5218	29.5635	29.6276	29.6549	29.5879	29.547	29.6253	29.6117	29.5098	29.2772	29.3539	29.5067	18	18	45.8	45.531	0	75.891	9071900000	221	26S proteasome non-ATPase regulatory subunit 6
	EFTUD2	Q15029	30.7967	30.8237	31.0596	30.7551	30.9856	30.8459	31.2005	31.2809	31.2393	30.2242	30.696	30.6342	36	35	51.2	109.43	0	262.77	22727000000	485	116 kDa U5 small nuclear ribonucleoprotein component
	RAB3GAP1	Q15042	27.9459	27.9504	28.0228	27.8895	27.6581	27.6887	27.4731	27.6821	27.3537	27.8258	27.3526	27.5669	9	9	11.7	110.52	0	27.683	2697400000	62	Rab3 GTPase-activating protein catalytic subunit
	OXA1L	Q15070	25.2393	25.1698	26.1048	23.9761	24.2277	24.7366	25.638	25.9731	25.6382	24.9443	24.6363	25.527	3	3	6.4	48.547	0.0002767	4.9519	542930000	12	Mitochondrial inner membrane protein OXA1L
	PAFAH1B3	Q15102	27.1985	27.2362	27.5373	27.2425	27.8274	27.9379	27.9678	28.0822	27.7453	27.4757	27.3462	27.4244	7	7	42.9	25.734	0	9.8659	2502000000	46	Platelet-activating factor acetylhydrolase IB subunit gamma
	PEA15	Q15121	30.8074	30.8414	30.6873	30.8114	30.7529	30.6452	30.3512	30.1022	30.2059	30.9963	30.3099	31.114	6	6	62.3	15.04	0	204.65	19489000000	320	Astrocytic phosphoprotein PEA-15
	PON2	Q15165	29.5714	28.8512	29.9144	30.2276	29.7837	29.4614	29.1826	28.6957	29.1026	30.7096	30.4083	30.1989	12	12	68.9	39.396	0	152.26	10174000000	195	Serum paraoxonase/arylesterase 2
	NONO	Q15233	31.0702	31.2288	30.9591	31.0824	31.1882	31.3351	31.5666	31.4823	31.464	30.4305	31.0557	30.8715	19	19	50.7	54.231	0	323.31	29413000000	441	Non-POU domain-containing octamer-binding protein
	RNPS1	Q15287	28.5424	28.6032	28.7003	28.3087	28.8807	28.7335	28.8069	29.0148	28.8849	27.0532	28.1513	28.175	6	6	25.6	34.208	0	34.958	4665100000	91	RNA-binding protein with serine-rich domain 1
	TMED2	Q15363	28.1045	27.533	27.5373	27.6342	26.9461	27.2507	28.6102	27.8686	28.586	28.3645	28.23	28.0471	5	5	30.8	22.761	0	19.319	3975800000	132	Transmembrane emp24 domain-containing protein 2
	PCBP1	Q15365	32.429	32.6459	32.4857	32.1431	32.6686	32.7585	32.5297	32.7809	33.0099	31.7794	32.0042	32.1841	20	14	87.4	37.497	0	323.31	71186000000	662	Poly(rC)-binding protein 1
	PCBP2	Q15366	32.1243	32.5532	32.5467	32.243	32.4645	32.5438	32.3966	32.4872	32.34	31.6356	31.7928	32.1349	19	12	68.2	38.58	0	233.42	58468000000	421	Poly(rC)-binding protein 2
	TCEB2	Q15370	29.5515	29.5728	29.6115	29.4411	29.6209	29.699	29.1126	29.2983	29.3795	29.081	29.02	29.2453	9	9	56.8	13.133	0	71.118	7862100000	56	Transcription elongation factor B polypeptide 2
	UBE3C	Q15386	26.9685	27.2452	27.3225	27.0989	27.1662	26.995	26.8393	26.627	26.0159	26.5982	26.9523	26.9795	8	8	9.6	123.92	0	17.258	1493600000	56	Ubiquitin-protein ligase E3C
	DHCR24	Q15392	27.9158	27.8839	28.2169	28.3473	28.733	28.6591	27.9485	27.7021	27.7076	27.5731	27.6271	27.8002	6	6	15.7	60.101	0	42.563	3114900000	66	Delta(24)-sterol reductase
	CNN3	Q15417	30.5801	30.5794	31.2819	30.9941	31.5765	31.9014	30.5983	30.5479	30.6215	31.1625	31.1187	30.8345	13	12	59.9	36.413	0	226.81	25882000000	430	Calponin-3
	SF3A2	Q15428	28.5996	29.0117	28.9042	28.5986	28.848	28.8456	28.8156	29.0294	28.8758	27.899	28.3853	28.4339	6	6	19.4	49.255	0	24.38	5193200000	140	Splicing factor 3A subunit 2
	SEC23B	Q15437	27.7813	28.4159	28.1361	28.4658	28.1303	27.7837	27.9903	28.0922	28.4309	26.8881	27.0549	27.8081	10	7	18.9	86.478	0	37.303	3035200000	45	Protein transport protein Sec23B
	SF3A1	Q15459	30.2429	30.3666	30.5149	30.4066	30.2772	30.3742	30.4559	30.5911	30.4863	29.519	30.1431	30.062	19	19	32.8	88.885	0	98.534	16145000000	282	Splicing factor 3A subunit 1
	SURF1	Q15526	NaN	NaN	NaN	NaN	NaN	NaN	NaN	NaN	24.2017	24.2149	24.2957	24.9396	1	1	5.3	33.331	0.0081229	1.7418	72222000	3	Surfeit locus protein 1
	MAPRE2	Q15555	28.4061	28.7445	28.7238	28.3157	27.9601	27.6963	28.4661	28.7716	28.5281	27.745	27.5555	27.7454	5	5	12.5	37.031	0	26.884	3762400000	79	Microtubule-associated protein RP/EB family member 2
	TRAM1	Q15629	24.068	NaN	NaN	NaN	NaN	23.5197	22.7566	23.2647	NaN	23.2919	23.6536	22.8855	2	2	5.3	43.071	0.0024143	2.9	78266000	2	Translocating chain-associated membrane protein 1
	SF1	Q15637	29.5564	29.6483	29.5216	28.5129	29.5348	29.5242	29.9008	29.9858	30.033	28.6231	29.4268	28.976	11	11	22.7	68.329	0	111.36	9419600000	236	Splicing factor 1
	PTPN14	Q15678	23.7524	23.4674	23.7831	24.7592	24.4672	25.0774	24.0936	23.6172	23.4202	24.234	23.7278	25.2656	3	3	4.2	135.26	0.00029163	5.9332	238000000	4	Tyrosine-protein phosphatase non-receptor type 14
	NSDHL	Q15738	29.9176	30.0197	30.3103	30.1652	29.9758	29.8138	29.6153	29.5341	29.4566	30.0571	30.0101	30.0289	10	10	43.4	41.9	0	86.814	11694000000	201	Sterol-4-alpha-carboxylate 3-dehydrogenase, decarboxylating
	MLF2	Q15773	24.2101	24.501	24.2279	24.7975	24.6018	25.5267	24.5484	25.1038	23.9862	23.6158	23.9846	NaN	1	1	7.3	28.147	0.00026596	4.2323	269990000	7	Myeloid leukemia factor 2
	STXBP2	Q15833	26.2411	26.1887	26.9067	25.6463	22.9071	24.506	25.7199	26.3207	25.5609	26.8014	25.7061	27.4632	6	6	18.5	66.452	0	37.213	766480000	21	Syntaxin-binding protein 2
	ADIRF	Q15847	NaN	25.7913	25.7751	26.6248	25.4607	25.7284	NaN	NaN	NaN	26.9942	26.0341	26.5138	3	3	60.5	7.8547	0	24.672	590690000	18	Adipogenesis regulatory factor
	ZYX	Q15942	32.5915	32.4262	32.4869	32.8631	32.1928	31.9252	31.997	32.1859	32.1016	33.3091	32.8455	32.8161	20	20	56.3	61.277	0	323.31	70738000000	908	Zyxin
	IGFBP7	Q16270	29.2332	27.7824	27.9796	27.603	28.0729	28.1187	27.4269	27.3403	27.2385	28.6307	28.8048	28.1672	8	8	37.6	29.13	0	26.259	3424200000	76	Insulin-like growth factor-binding protein 7
	PKN1	Q16512	28.4154	28.4765	28.6468	28.5907	28.8038	28.6842	28.4996	28.6474	28.6676	28.224	28.1256	28.2374	11	11	18	103.93	0	50.254	4379400000	96	Serine/threonine-protein kinase N1
	MAPK14	Q16539	26.8962	26.9733	27.1234	27.146	27.0952	27.0109	27.5888	27.5059	27.2211	26.5662	26.4998	26.7862	6	6	22.8	41.293	0	12.052	1668700000	34	Mitogen-activated protein kinase 14
	DPYSL2	Q16555	32.5264	32.4972	32.8872	33.2263	32.8724	32.8686	32.0757	32.038	32.0248	33.259	32.8359	32.987	28	25	67.7	62.293	0	323.31	77154000000	839	Dihydropyrimidinase-related protein 2
	TAF9B	Q9HBM6	24.2426	24.6921	24.8171	24.3837	25.0344	24.7135	24.9669	24.7197	25.706	NaN	NaN	24.431	2	2	7.6	27.622	0.00026233	4.0437	359510000	10	Transcription initiation factor TFIID subunit 9B
	CALCRL	Q16602	25.8487	25.8105	26.3919	26.3059	26.8618	27.3518	26.8274	26.8561	25.9331	24.9459	25.8546	25.8147	4	4	11.3	52.929	0	9.5165	1061300000	26	Calcitonin gene-related peptide type 1 receptor
	SRSF7	Q16629	29.9757	29.9464	29.5783	29.4288	29.8534	30.0111	30.2029	30.2743	30.2385	28.9722	29.5938	29.2358	6	5	22.3	27.366	0	20.552	10976000000	115	Serine/arginine-rich splicing factor 7
	IFI16	Q16666	30.278	30.3265	30.5453	30.1224	30.0974	30.224	30.6498	30.5993	30.4058	29.6367	30.3399	29.8621	20	17	29.7	88.255	0	72.95	16407000000	331	Gamma-interferon-inducible protein 16
	DECR1	Q16698	30.3235	29.9924	30.2126	30.1581	29.4164	29.3312	29.5522	29.6411	29.6336	30.9352	30.4105	30.0786	11	11	46.9	36.067	0	105.91	11996000000	156	2,4-dienoyl-CoA reductase, mitochondrial
	MAN2A1	Q16706	28.7766	28.2028	28.5822	28.1205	28.0481	27.9291	28.0556	27.8962	27.8562	28.0762	28.5496	28.4048	13	13	16.1	131.14	0	39.449	3599600000	79	Alpha-mannosidase 2
	NDUFA9	Q16795	29.4643	29.1266	29.6001	29.7843	29.2382	29.5125	29.5203	29.3585	29.361	30.0157	29.9393	29.8286	17	17	58.9	42.509	0	63.035	10136000000	285	NADH dehydrogenase [ubiquinone] 1 alpha subcomplex subunit 9, mitochondrial
	CYP51A1	Q16850	28.3134	28.6753	29.0964	28.8702	28.9992	28.8653	28.8005	28.9241	28.7989	27.6804	28.09	28.4351	13	13	33.4	56.805	0	36.867	4916500000	116	Lanosterol 14-alpha demethylase
	UGP2	Q16851	28.8044	28.7899	28.478	29.071	28.893	29.0142	28.8872	28.8555	28.7693	29.2749	28.9114	29.092	13	13	32.7	56.94	0	43.232	5674200000	139	UTP--glucose-1-phosphate uridylyltransferase
	TXNRD1	Q16881	32.2825	32.7257	32.849	33.2179	32.7544	32.6829	31.7377	31.8614	31.7222	33.1852	32.2163	33.3522	25	24	49	70.905	0	323.31	73143000000	750	Thioredoxin reductase 1, cytoplasmic
	INF2	Q27J81	29.7913	29.7385	30.3293	30.0364	30.1156	30.2238	29.5522	29.3836	29.5456	29.8964	29.7163	30.0702	16	16	19.4	135.62	0	90.434	11504000000	190	Inverted formin-2
	ARHGAP31	Q2M1Z3	NaN	NaN	25.3928	25.3512	25.5416	25.3903	NaN	NaN	NaN	NaN	24.8907	NaN	3	3	3.1	156.98	0.00026434	4.1303	225740000	7	Rho GTPase-activating protein 31
	GLYR1	Q49A26	29.0996	29.0911	29.3823	28.7749	29.3394	29.4753	29.5063	29.4841	29.3084	28.0238	29.0348	28.4868	6	6	13	60.556	0	23.282	6709600000	100	Putative oxidoreductase GLYR1
	ACSF3	Q4G176	25.1438	25.3711	25.282	25.3342	25.3135	25.4859	24.6663	24.9885	24.7176	25.8214	25.8117	25.6588	3	3	7.5	64.129	0	8.3494	485010000	15	Acyl-CoA synthetase family member 3, mitochondrial
	TBC1D10B	Q4KMP7	26.9929	26.9883	26.8684	26.0435	26.7956	26.5053	26.4595	26.2419	26.074	27.0758	26.6488	26.7201	5	5	11.5	87.198	0	10.444	1246300000	23	TBC1 domain family member 10B
	FILIP1L	Q4L180	25.9798	25.4427	26.4328	25.8182	25.6119	25.7052	25.44	NaN	25.0131	26.8644	26.2302	26.1661	5	5	4.9	130.38	0	10.364	616850000	31	Filamin A-interacting protein 1-like
	FAM98B	Q52LJ0	28.9138	29.1165	29.3457	28.9832	29.5678	29.4707	29.6183	29.5479	29.5903	27.8455	29.0326	28.5392	10	9	42.7	37.19	0	55.201	9610100000	77	Protein FAM98B
	ARHGAP29	Q52LW3	28.1132	27.8083	28.3748	28.3107	27.8201	28.1542	27.4704	27.416	27.4176	28.6594	27.9844	28.0832	11	11	12.6	142.06	0	21.531	3123000000	69	Rho GTPase-activating protein 29
	TP53I3	Q53FA7	29.4304	29.2671	29.7205	29.1534	28.7295	28.8112	28.5751	28.6712	28.7473	29.974	29.6788	29.5261	13	13	42.5	35.536	0	63.203	7297700000	143	Quinone oxidoreductase PIG3
	PDLIM3	Q53GG5	27.1342	25.3991	25.189	25.4886	26.8749	27.4092	24.7711	25.1623	24.3509	24.5378	24.701	25.0419	2	2	8.2	39.232	0	10.115	698630000	5	PDZ and LIM domain protein 3
	HSD17B12	Q53GQ0	30.5511	30.5708	30.5311	30.6298	30.36	30.5772	30.2961	30.2166	30.1722	30.6513	30.3459	30.4801	10	10	44.9	34.324	0	68.14	16414000000	261	Very-long-chain 3-oxoacyl-CoA reductase
	USP39	Q53GS9	28.0304	28.4428	28.5204	28.013	28.2712	28.5764	28.5601	28.6304	28.3777	27.1268	27.6338	28.0753	9	9	24.1	65.38	0	57.985	3983000000	114	U4/U6.U5 tri-snRNP-associated protein 2
	AGK	Q53H12	27.7575	27.4058	27.5973	27.6874	27.4293	27.8081	27.2159	27.2866	27.109	28.0932	27.6954	28.1617	12	12	38.4	47.137	0	45.037	2356000000	44	Acylglycerol kinase, mitochondrial
	COBLL1	Q53SF7	23.9366	23.8069	23.9009	23.487	23.2507	23.8762	23.5946	22.8364	23.442	22.8953	23.2654	NaN	2	2	2	131.79	0.0002582	3.7692	138920000	8	Cordon-bleu protein-like 1
	OCIAD2	Q56VL3	29.702	29.4227	29.3873	28.3214	27.7356	27.6542	28.7025	28.122	28.9144	29.36	29.1631	29.0915	6	6	49.4	16.953	0	33.592	6166300000	159	OCIA domain-containing protein 2
	MEST	Q5EB52	24.3058	24.2694	25.3565	24.8094	25.044	23.967	25.557	26.1625	25.6618	25.1476	25.7561	25.1767	2	2	8.1	38.83	0.0024438	3.0822	511310000	7	Mesoderm-specific transcript homolog protein
	RILPL1	Q5EBL4	27.119	27.1489	27.114	27.402	27.2991	27.6132	26.982	26.7696	26.1513	27.4322	27.2448	27.2824	5	5	15.9	47.107	0	25.866	1694600000	29	RILP-like protein 1
	TNFAIP8L3	Q5GJ75	26.6917	26.6213	27.0922	27.3756	27.8138	28.1244	26.8088	27.1287	26.5845	27.7851	27.3476	27.9644	3	3	15.4	32.659	0	23.485	1959700000	47	Tumor necrosis factor alpha-induced protein 8-like protein 3
	PITRM1	Q5JRX3	30.8141	31.2465	31.3159	31.3507	31.0907	31.3251	30.7367	30.7001	30.7579	31.5539	31.3654	31.5327	34	34	48.8	117.41	0	209.13	27871000000	509	Presequence protease, mitochondrial
	COX20	Q5RI15	NaN	NaN	24.1263	NaN	NaN	23.7295	NaN	NaN	NaN	25.168	24.8332	24.8956	3	3	32.2	13.291	0	12.795	111540000	5	Cytochrome c oxidase protein 20 homolog
	EXOSC6	Q5RKV6	27.9029	27.8919	28.2429	27.3636	27.872	28.1574	28.805	28.6651	28.576	26.4412	28.0757	27.2232	4	4	33.5	28.235	0	48.155	3396300000	54	Exosome complex component MTR3
	NUP188	Q5SRE5	26.9148	26.9986	27.3003	26.9627	27.1907	26.9636	27.5054	27.2415	27.5089	27.1425	26.6787	26.463	10	10	8.2	196.04	0	18.41	1816100000	40	Nucleoporin NUP188 homolog
	CEP170	Q5SW79	27.4669	27.5716	27.5595	27.6148	27.3308	27.0183	27.1791	27.2789	27.1072	26.9376	26.9506	26.9675	14	14	12.2	175.29	0	22.842	1858300000	44	Centrosomal protein of 170 kDa
	PLEKHS1	Q5SXH7	29.6087	28.7189	28.9634	29.614	29.1453	28.7215	28.4639	28.4264	28.447	29.8997	29.4965	29.267	1	1	3.2	51.838	0.0034388	2.2716	12017000000	36	Pleckstrin homology domain-containing family S member 1
	HYI	Q5T013	26.948	27.1807	26.8457	26.5636	27.0376	26.8611	27.0204	26.6312	26.0972	28.3745	28.1914	27.2306	8	8	49.1	30.405	0	48.589	1805100000	43	Putative hydroxypyruvate isomerase
	ZC3H13	Q5T200	24.3926	24.9385	24.8334	24.7668	24.4816	25.2455	24.6145	NaN	24.9728	NaN	NaN	NaN	2	2	1.7	196.63	0	8.9756	247260000	1	Zinc finger CCCH domain-containing protein 13
	DDI2	Q5TDH0	27.0632	27.1387	27.4555	26.9226	27.3301	27.4093	27.1244	27.4334	26.951	26.1305	26.3223	26.4966	5	5	19.3	44.522	0	15.925	1685200000	32	Protein DDI1 homolog 2
	CROCC	Q5TZA2	26.3397	26.0529	24.3138	23.4681	24.8094	24.9265	25.4394	27.3148	24.8183	NaN	23.7842	NaN	4	4	1.9	228.52	0.00028547	5.549	488860000	15	Rootletin
	RASIP1	Q5U651	30.7855	30.8032	30.9571	31.0024	30.833	30.7679	30.3387	30.4625	30.5126	30.9984	30.6653	30.9923	30	30	48.2	103.46	0	299.49	20957000000	407	Ras-interacting protein 1
	RIF1	Q5UIP0	25.8495	25.9336	25.9629	26.0515	25.747	26.088	26.6572	25.9917	24.674	NaN	NaN	25.024	5	5	2.9	274.46	0	8.6003	602290000	17	Telomere-associated protein RIF1
	VPS53	Q5VIR6	24.5699	24.0302	24.2838	24.1619	23.8268	23.9225	NaN	23.7684	NaN	24.9319	24.117	24.5716	2	2	2.6	79.652	0.0024056	2.8479	178140000	5	Vacuolar protein sorting-associated protein 53 homolog
	RPRD2	Q5VT52	25.1683	25.13	25.3745	25.456	25.3469	25.7715	25.8208	25.1761	25.1925	NaN	24.8193	24.3255	3	3	2.7	156.02	0.00028273	5.2877	520250000	13	Regulation of nuclear pre-mRNA domain-containing protein 2
	PRPF38B	Q5VTL8	26.3904	26.1856	24.2636	26.0252	27.017	26.3377	26.6775	26.623	26.1046	NaN	25.6315	NaN	4	4	8.8	64.467	0.001731	3.2171	1068500000	13	Pre-mRNA-splicing factor 38B
	BROX	Q5VW32	26.7699	26.7953	26.7464	26.7717	27.0518	27.1268	26.9336	26.6568	26.7287	26.4736	26.5943	26.5665	4	4	17.3	46.476	0	30.507	1357500000	18	BRO1 domain-containing protein BROX
	RNF213	Q63HN8	29.1719	29.3445	29.8494	29.1594	29.2894	29.3678	28.7153	28.8356	28.758	29.2492	29.3362	29.1748	35	35	9.3	591.4	0	127.6	7375900000	169	E3 ubiquitin-protein ligase RNF213
	ATL3	Q6DD88	30.4305	30.3492	30.8078	31.0807	30.3506	30.2994	29.7338	29.8445	29.7393	31.1613	30.6445	31.0237	16	16	44.5	60.541	0	200.05	17259000000	347	Atlastin-3
	NADSYN1	Q6IA69	26.288	25.9317	26.7574	26.3964	26.2258	26.1077	25.7684	26.0304	25.7149	27.0271	26.5721	26.6435	5	5	11.2	79.284	0	11.673	942910000	33	Glutamine-dependent NAD(+) synthetase
	LAMTOR1	Q6IAA8	28.1141	28.2841	28.4531	28.6897	28.1394	28.2535	28.0652	28.1458	28.1437	28.9358	28.4842	28.8476	5	5	49.7	17.745	0	31.62	3706100000	81	Ragulator complex protein LAMTOR1
	TWF2	Q6IBS0	29.482	29.5869	29.6563	29.8964	29.4429	29.3602	28.6875	28.9848	28.8938	29.5079	29.2308	29.4861	11	9	45.3	39.548	0	136.84	8009900000	165	Twinfilin-2
	ARMC6	Q6NXE6	26.4281	27.0657	26.7619	26.6676	26.711	26.9283	26.7041	26.7035	26.2211	26.1623	25.7626	26.3302	4	4	11.2	54.141	0	11.135	1145400000	27	Armadillo repeat-containing protein 6
	PTRF	Q6NZI2	32.2526	32.0237	32.4989	32.7016	32.3885	32.1877	31.9064	31.9791	31.9788	33.1427	32.6542	32.615	14	14	33.3	43.476	0	323.31	65460000000	602	Polymerase I and transcript release factor
	DHX57	Q6P158	24.7137	25.0118	25.497	25.0275	24.6222	25.4094	25.6018	25.5363	25.4389	24.5342	24.6551	24.3567	2	2	1.4	155.6	0.0024307	2.9942	480830000	22	Putative ATP-dependent RNA helicase DHX57
	CDC73	Q6P1J9	26.6338	27.0271	27.0953	26.8033	27.0901	27.1015	27.0703	27.2836	27.1123	25.182	26.0641	26.5207	7	7	17.5	60.576	0	17.948	1535400000	71	Parafibromin
	TTC27	Q6P3X3	27.5442	27.058	27.424	27.3259	27.6137	27.6716	27.3064	27.1573	27.1435	26.599	26.9423	27.0863	5	5	9.4	96.631	0	50.03	1961000000	40	Tetratricopeptide repeat protein 27
	FAHD1	Q6P587	28.8601	29.0635	28.7338	28.9031	29.0142	28.8032	28.407	28.3075	28.2257	29.5904	28.9851	28.9081	7	7	49.6	24.843	0	39.719	5389500000	92	Acylpyruvase FAHD1, mitochondrial
	TLDC1	Q6P9B6	26.933	27.5498	27.5146	28.0326	27.3245	27.1073	26.7749	26.9356	26.7535	28.3026	27.6726	27.9097	6	6	22.6	50.993	0	24.784	1984100000	50	TLD domain-containing protein 1
	BRAT1	Q6PJG6	27.0285	26.7761	27.0762	26.8903	27.192	27.1147	27.307	27.0805	27.2852	25.2053	25.8601	26.5168	10	10	18.3	88.118	0	33.279	1404800000	58	BRCA1-associated ATM activator 1
	MTHFD1L	Q6UB35	29.7069	29.6187	29.6015	29.2614	29.4827	29.3646	29.7591	29.7622	29.6643	27.9523	28.8557	29.2111	22	22	33.6	105.79	0	82.211	8267800000	185	Monofunctional C1-tetrahydrofolate synthase, mitochondrial
	FAM198B	Q6UWH4	24.3703	NaN	24.1389	NaN	24.2133	24.3878	25.365	24.823	24.796	NaN	NaN	NaN	3	3	6.6	57.552	0.0012481	3.3674	176990000	2	Protein FAM198B
	CRELD2	Q6UXH1	25.9021	24.6605	25.6362	25.7092	25.0012	24.7884	24.2313	24.4018	23.8325	25.9595	25.5507	26.119	1	1	3.7	38.191	0.002207	3.1161	445180000	23	Cysteine-rich with EGF-like domain protein 2
	WDR82	Q6UXN9	25.8432	25.8258	26.3371	26.599	26.3152	26.0288	26.1552	25.606	26.0872	25.3373	25.5234	25.1744	3	3	12.8	35.079	0	9.7289	761790000	13	WD repeat-containing protein 82
	DNMBP	Q6XZF7	27.1741	27.4957	27.5324	27.109	27.4025	27.5638	27.6663	27.9281	27.851	27.2009	27.1104	26.7956	11	11	9.2	177.35	0	34.139	2363600000	48	Dynamin-binding protein
	CCBL2	Q6YP21	26.9556	26.861	26.8464	26.5371	26.284	26.0889	26.4211	26.553	26.4624	26.6436	26.407	26.5022	3	3	8.4	51.4	0	12.312	1130500000	32	Kynurenine--oxoglutarate transaminase 3
	QSOX2	Q6ZRP7	26.12	25.8179	26.126	25.8365	25.985	25.8861	25.9933	26.1857	25.8308	25.2882	25.0613	25.0447	4	4	6.4	77.528	0	13.096	691430000	37	Sulfhydryl oxidase 2
	TOM1L2	Q6ZVM7	26.4025	26.4258	26.9143	26.5969	26.7715	26.17	25.7977	25.8567	25.8569	27.0681	26.5036	26.7884	6	6	18.7	55.556	0	28.471	1014100000	42	TOM1-like protein 2
	DDX46	Q7L014	27.904	28.2752	27.9769	27.9618	28.0734	28.2397	28.4974	28.5534	28.2997	27.354	27.9657	27.7273	12	12	14.1	117.36	0	26.165	3264400000	106	Probable ATP-dependent RNA helicase DDX46
	TRMT10C	Q7L0Y3	28.128	28.1302	28.1131	27.7622	27.9651	27.7803	28.1785	28.0294	28.179	27.8193	27.8905	28.0132	10	10	29.5	47.346	0	38.1	3041200000	65	Mitochondrial ribonuclease P protein 1
	BZW1	Q7L1Q6	30.2693	30.5777	30.2808	30.0304	30.124	30.2181	30.3683	30.4753	30.3475	29.1566	29.8542	30.0795	20	19	50.8	48.043	0	120.68	13588000000	353	Basic leucine zipper and W2 domain-containing protein 1
	DHX30	Q7L2E3	27.8506	28.107	27.975	27.6909	28.0922	28.1801	28.0082	28.2619	28.0708	27.0577	27.1699	27.866	18	18	18.6	133.94	0	64.257	3000600000	103	Putative ATP-dependent RNA helicase DHX30
	KDM3B	Q7LBC6	NaN	24.0125	25.3966	24.9132	25.7039	27.0861	NaN	23.8694	NaN	NaN	NaN	NaN	2	2	1.8	191.58	0.0058062	1.9309	339210000	1	Lysine-specific demethylase 3B
	EFTUD1	Q7Z2Z2	28.0518	27.6784	27.9146	27.6915	27.9016	27.3204	27.1894	27.3738	27.3727	27.9992	27.6346	27.715	8	8	11.7	125.43	0	35.358	2756000000	46	Elongation factor Tu GTP-binding domain-containing protein 1
	MAVS	Q7Z434	28.0584	28.0312	28.4826	28.5416	28.2568	28.2111	28.0641	27.6995	27.873	28.5413	28.4457	28.4149	10	10	32.2	56.527	0	90.068	3612200000	104	Mitochondrial antiviral-signaling protein
	DHX29	Q7Z478	27.5031	27.717	27.6193	27.5306	27.5956	27.4825	27.4954	27.6199	27.436	26.9224	26.8552	27.3601	10	10	8	155.23	0	27.975	2213400000	65	ATP-dependent RNA helicase DHX29
	KDELC2	Q7Z4H8	28.9765	28.8088	29.1013	28.9796	29.0343	28.805	29.2314	29.127	29.3256	28.3069	28.8239	28.7818	14	14	36.7	58.572	0	57.951	6242700000	170	KDEL motif-containing protein 2
	HEATR3	Q7Z4Q2	26.1418	26.3516	26.3138	25.6259	26.4568	26.2165	26.5748	26.9295	26.4734	25.442	25.0942	26.06	6	6	10.7	74.582	0	10.488	996740000	44	HEAT repeat-containing protein 3
	IRF2BP2	Q7Z5L9	26.0396	26.0964	26.5695	26.4216	26.1681	26.6475	26.9628	27.3332	27.5318	24.3849	26.2279	25.9092	6	5	16.2	61.024	0	20.635	1153100000	16	Interferon regulatory factor 2-binding protein 2
	GLRX5	Q86SX6	26.4142	27.0384	27.0251	26.4399	27.1197	26.1189	26.712	27.0252	27.0432	25.1658	26.2565	25.422	3	3	28	16.628	0	17.142	1138600000	20	Glutaredoxin-related protein 5, mitochondrial
	KTN1	Q86UP2	30.64	30.7405	30.7195	30.8086	30.9459	30.9224	30.5495	30.5876	30.68	30.6882	30.9309	30.8016	38	38	37.7	156.27	0	243.94	20995000000	386	Kinectin
	NFE4	Q86UQ8	NaN	19.8596	NaN	23.9595	24.6911	24.7931	24.8995	26.0856	25.8366	NaN	25.2707	24.7139	1	1	4.5	19.018	0.0095881	1.6648	351190000	9	Transcription factor NF-E4
	SMG6	Q86US8	24.9542	25.5949	25.3974	25.2949	25.1141	24.9637	24.8798	24.7455	24.241	NaN	24.7613	NaN	2	2	2.5	160.46	0	10.315	361740000	14	Telomerase-binding protein EST1A
	FERMT3	Q86UX7	30.194	30.5491	30.4889	30.0226	30.5565	29.4693	29.3588	29.8092	29.8666	29.0716	28.5638	29.7686	22	22	48.1	75.952	0	127.61	11514000000	202	Fermitin family homolog 3
	ALYREF	Q86V81	30.0912	30.3107	30.3959	29.9841	30.382	30.3247	30.6997	30.7471	30.983	29.2943	30.2028	29.8369	9	9	45.5	26.888	0	169.38	16368000000	256	THO complex subunit 4
	IQGAP3	Q86VI3	27.3814	27.7744	27.9062	27.2255	27.819	27.7135	28.0154	27.7506	27.918	NaN	25.5402	26.8231	11	7	11.2	184.7	0	89.622	2218300000	43	Ras GTPase-activating-like protein IQGAP3
	HOOK3	Q86VS8	27.7502	27.8507	28.0323	28.0706	27.8546	27.8723	27.5085	27.8053	27.6836	27.482	27.4454	27.7568	11	11	19.6	83.125	0	53.817	2678600000	60	Protein Hook homolog 3
	SESTD1	Q86VW0	25.5219	25.9325	25.829	25.651	26.2803	26.4238	25.8753	25.7285	25.916	25.1781	25.3245	24.7913	2	2	5.7	79.347	0	14.949	651470000	3	SEC14 domain and spectrin repeat-containing protein 1
	CHD1L	Q86WJ1	23.2539	23.8203	23.4078	23.6066	23.5045	23.4024	23.8216	23.9094	24.2154	22.6036	NaN	23.3649	2	2	2.3	100.98	0.0032415	2.4263	119490000	3	Chromodomain-helicase-DNA-binding protein 1-like
	COMMD2	Q86X83	28.8505	28.661	29.1016	28.4274	28.2892	28.4335	28.4633	28.3759	28.3808	28.7997	28.5913	28.692	4	4	29.1	22.745	0	45.05	4511700000	56	COMM domain-containing protein 2
	NDUFA11	Q86Y39	25.6252	25.7647	26.1788	26.4727	25.8878	25.9022	25.8158	25.1214	24.826	26.156	26.5297	26.1225	2	2	27	14.852	0	9.2278	822730000	17	NADH dehydrogenase [ubiquinone] 1 alpha subcomplex subunit 11
	DNAAF5	Q86Y56	28.321	28.5789	28.6426	28.4311	28.2182	28.4204	29.0154	28.7249	29.0843	27.7853	28.5199	28.4438	19	19	28.9	93.52	0	93.834	4480000000	100	Dynein assembly factor 5, axonemal
	STX12	Q86Y82	29.0195	28.7878	29.073	28.9514	28.6377	28.3966	28.0577	28.3566	28.5728	29.2456	28.708	28.9765	10	10	52.2	31.642	0	91.826	4887800000	109	Syntaxin-12
	RASAL3	Q86YV0	NaN	NaN	NaN	25.5368	24.9655	25.1242	NaN	NaN	NaN	NaN	NaN	24.8704	5	5	6.5	111.9	0.00076472	3.5923	117280000	4	RAS protein activator like-3
	ERC1	Q8IUD2	25.1675	24.9598	NaN	25.3281	24.6905	NaN	NaN	NaN	NaN	25.2973	25.1447	25.2151	6	5	5.8	128.08	0	9.7494	266230000	6	ELKS/Rab6-interacting/CAST family member 1
	HIST2H2AB	Q8IUE6	25.5054	25.6503	23.8933	24.4364	25.7929	25.88	26.1924	26.6492	26.8946	23.51	25.0472	24.3896	6	1	60	13.995	0.00076453	3.5903	693730000	46	Histone H2A type 2-B
	NUDCD3	Q8IVD9	26.6359	26.6623	26.5738	26.5117	26.3689	26.3005	27.2773	27.1165	26.8215	26.636	26.5845	26.8815	6	6	31.3	40.822	0	72.538	1302100000	44	NudC domain-containing protein 3
	WDR75	Q8IWA0	24.9183	25.8273	25.7125	NaN	25.3376	25.6042	25.1837	26.1403	25.597	NaN	24.8043	NaN	4	4	7.3	94.498	0	12.743	444130000	17	WD repeat-containing protein 75
	SLC44A2	Q8IWA5	25.5397	25.0214	26.6012	27.6738	27.2136	26.4832	24.8449	26.6684	24.8531	27.3991	27.3878	27.6433	5	5	10.3	80.123	0	18.332	1215300000	24	Choline transporter-like protein 2
	PHF6	Q8IWS0	25.7897	25.7376	25.8454	25.7812	25.9706	25.4313	25.3316	25.5047	25.2267	25.4543	25.4795	25.5002	3	3	8.8	41.29	0.00026267	4.0634	638610000	4	PHD finger protein 6
	LRRC8A	Q8IWT6	27.9339	27.9217	28.3449	27.8222	27.9651	28.0253	27.6105	27.8296	27.413	27.6849	27.5076	27.7016	13	13	21.7	94.198	0	41.607	2849000000	89	Volume-regulated anion channel subunit LRRC8A
	CDAN1	Q8IWY9	22.7169	22.98	NaN	22.8523	23.8645	23.813	24.045	23.576	23.1774	22.1756	22.8532	21.2817	2	2	1.6	134.12	0.00027278	4.7156	132750000	8	Codanin-1
	SUGP1	Q8IWZ8	23.3697	23.6612	24.4951	NaN	NaN	NaN	NaN	23.2843	23.0985	NaN	NaN	23.1589	1	1	2	72.47	0.0040779	2.1203	77744000	2	SURP and G-patch domain-containing protein 1
	PNPLA6	Q8IY17	27.8064	28.0201	27.8797	28.2396	27.7874	27.8976	27.7051	27.4289	27.7615	28.5237	28.553	28.0587	9	9	9.5	149.99	0	39.454	3167700000	73	Neuropathy target esterase
	GSPT2	Q8IYD1	28.1521	28.6943	28.8287	28.5983	28.3975	28.6881	28.3095	28.6691	28.4346	27.0797	27.6658	28.0869	8	2	14.3	68.882	0	20.145	4011100000	59	Eukaryotic peptide chain release factor GTP-binding subunit ERF3B
	FAM177A1	Q8N128	NaN	NaN	NaN	NaN	NaN	NaN	NaN	NaN	NaN	25.7186	NaN	25.8808	1	1	5.2	23.757	0.0023552	2.6138	83072000	2	Protein FAM177A1
	CCAR2	Q8N163	30.0706	30.2537	30.4408	30.0554	30.2278	30.331	30.2332	30.3091	30.4642	29.1894	29.9354	29.7777	22	22	32.6	102.9	0	131.99	13989000000	270	Cell cycle and apoptosis regulator protein 2
	STAG2	Q8N3U4	24.9058	26.0534	25.7141	25.0731	25.9653	26.1905	26.9109	27.2343	26.4688	24.0677	25.0922	25.1999	6	5	5.4	141.32	0	8.446	898090000	31	Cohesin subunit SA-2
	TTC9C	Q8N5M4	25.6481	25.4683	25.724	25.8806	25.765	26.1199	25.696	25.5411	26.0743	25.3897	25.4109	25.4487	3	3	18.7	20.012	0.00026976	4.5298	695870000	13	Tetratricopeptide repeat protein 9C
	CPSF7	Q8N684	27.7247	27.8468	27.7955	27.2909	27.772	27.723	28.0184	27.7098	28.0303	26.5655	27.3112	27.3237	3	3	9.6	52.049	0	28.29	2212700000	39	Cleavage and polyadenylation specificity factor subunit 7
	GOLM1	Q8NBJ4	22.6294	NaN	NaN	NaN	NaN	NaN	23.5526	23.8571	NaN	NaN	NaN	NaN	1	1	3.2	45.333	0.0017344	3.2559	39573000	1	Golgi membrane protein 1
	ATAD1	Q8NBU5	25.2348	24.8709	25.7039	25.7506	25.0361	24.4539	NaN	NaN	23.4237	24.7821	24.8078	24.9856	1	1	4.4	40.744	0.00051243	3.6729	352360000	21	ATPase family AAA domain-containing protein 1
	SERBP1	Q8NC51	30.7679	30.896	30.4361	30.3897	30.7781	30.7178	30.7864	31.1633	31.175	29.9749	30.2876	30.594	14	14	37.7	44.965	0	140.93	21359000000	398	Plasminogen activator inhibitor 1 RNA-binding protein
	GIMAP8	Q8ND71	25.9168	26.3603	26.0698	25.8518	27.3658	27.8112	27.9308	27.1302	27.2355	23.4531	25.2796	23.7903	7	7	12.2	74.889	0	22.515	1265800000	27	GTPase IMAP family member 8
	VPS37A	Q8NEZ2	24.5246	24.1034	23.8769	24.6353	26.767	27.4395	24.1143	24.3254	23.3225	24.2983	24.0431	24.2088	3	3	8.1	44.314	0.00027181	4.6669	439330000	9	Vacuolar protein sorting-associated protein 37A
	NUP43	Q8NFH3	26.177	26.2176	26.6913	26.718	26.3864	26.1288	26.5366	25.711	26.3062	25.416	25.7025	25.1153	3	3	10.8	42.15	0	6.9183	823760000	14	Nucleoporin Nup43
	PLBD2	Q8NHP8	28.2858	27.5658	28.2121	28.3991	28.0234	28.1832	28.1548	27.6624	27.6453	29.3787	28.9316	29.1403	9	9	27	65.471	0	55.506	3652200000	52	Putative phospholipase B-like 2
	MCFD2	Q8NI22	27.2025	26.9301	27.2688	27.2614	27.1596	27.087	26.5746	26.0648	26.166	25.3508	26.7944	26.5143	3	3	56.8	16.39	0	24.016	1199800000	32	Multiple coagulation factor deficiency protein 2
	SLC25A40	Q8TBP6	25.0075	25.4532	25.433	25.3565	25.7351	25.9973	26.0674	26.1485	25.9064	24.8648	25.5747	24.8618	1	1	8.3	38.124	0.00030012	6.4573	558060000	3	Solute carrier family 25 member 40
	LRRC20	Q8TCA0	NaN	NaN	NaN	NaN	24.2089	23.8489	24.5008	24.4647	NaN	NaN	NaN	NaN	2	2	9.8	20.509	0.0038698	2.1755	101050000	6	Leucine-rich repeat-containing protein 20
	ZFAND1	Q8TCF1	23.8869	24.2661	23.9512	24.2882	23.7888	24.3431	24.1406	24.4744	24.5745	NaN	23.2539	NaN	1	1	3.4	30.787	0.0032452	2.4399	197410000	1	AN1-type zinc finger protein 1
	HM13	Q8TCT9	27.8281	27.823	27.906	28.1129	27.4998	27.5491	27.2855	27.0646	27.065	28.3812	27.7249	28.2477	5	5	21	41.488	0	31.125	2713700000	105	Minor histocompatibility antigen H13
	PLEKHO2	Q8TD55	25.8403	25.4529	26.4989	26.3685	26.8628	27.2102	25.9408	25.9582	25.5013	27.1581	26.5307	26.7441	3	3	9.8	53.349	0	52.476	1047900000	37	Pleckstrin homology domain-containing family O member 2
	DTX3L	Q8TDB6	25.5182	24.8202	26.0555	25.9173	25.1518	25.9627	24.6901	24.1967	23.9406	26.2847	26.1206	26.2141	3	3	6.2	83.553	0.00026518	4.1922	521450000	11	E3 ubiquitin-protein ligase DTX3L
	AFAP1L1	Q8TED9	26.5484	26.2446	27.77	25.5888	27.1518	27.5458	24.4296	25.3751	24.3894	26.7192	26.5673	26.5323	5	4	11.2	86.431	0	24.473	1090100000	29	Actin filament-associated protein 1-like 1
	IPO4	Q8TEX9	29.8302	30.238	30.3757	29.9296	29.9933	30.2029	30.4354	30.2692	30.316	29.1206	29.6029	29.833	23	23	30	118.71	0	135.88	13117000000	331	Importin-4
	SCARB1	Q8WTV0	25.8645	26.44	26.4655	25.0375	25.6009	25.4132	26.0794	26.4096	26.6074	25.1616	25.3551	25.5033	5	5	8.9	60.877	0	9.7714	760030000	18	Scavenger receptor class B member 1
	NUDCD2	Q8WVJ2	23.5707	25.069	24.4847	23.8158	25.1215	24.2926	25.2768	25.821	26.1163	22.882	23.5718	23.138	3	3	24.2	17.676	0	10.647	311160000	15	NudC domain-containing protein 2
	LMO7	Q8WWI1	NaN	NaN	NaN	NaN	NaN	24.8962	NaN	24.6316	24.7082	NaN	NaN	NaN	3	3	2.6	192.69	0.00028629	5.5951	160970000	7	LIM domain only protein 7
	PRPF31	Q8WWY3	27.9117	28.3102	28.726	28.3636	28.531	28.2025	28.3455	28.5255	28.4136	27.3447	28.0792	27.6384	9	9	23.4	55.455	0	22.053	3597600000	85	U4/U6 small nuclear ribonucleoprotein Prp31
	RUFY2	Q8WXA3	23.4423	23.3691	23.4044	NaN	23.6037	23.6682	NaN	22.7091	NaN	24.1423	23.1287	23.7779	1	1	1.7	75.054	0.0047233	2.0364	112010000	4	RUN and FYVE domain-containing protein 2
	DNAJC9	Q8WXX5	27.7531	28.3416	28.552	27.6127	28.2992	28.1679	28.7165	28.4529	28.7555	26.6276	27.0403	27.2028	8	8	41.5	29.909	0	26.356	3668800000	49	DnaJ homolog subfamily C member 9
	CTNNBL1	Q8WYA6	27.8255	27.9551	28.0532	27.3466	28.1676	28.0085	28.1656	28.2731	28.0367	26.5426	27.2444	26.8646	6	6	9.9	65.173	0	14.211	2732800000	58	Beta-catenin-like protein 1
	OVCA2	Q8WZ82	28.2176	28.4931	28.3618	28.1959	28.2794	28.0864	28.4267	28.0271	28.4869	28.0309	27.8585	27.9372	7	7	62.6	24.418	0	60.336	3521000000	50	Ovarian cancer-associated gene 2 protein
	H1FX	Q92522	26.0738	25.6719	26.5337	25.6864	27.1823	26.1973	27.5741	27.7335	28.1855	23.5058	26.0686	25.307	4	4	25.8	22.487	0	15.802	1215700000	13	Histone H1x
	PSMF1	Q92530	28.5505	28.6579	28.7219	28.3378	28.4207	28.5746	28.0113	28.4441	28.1254	28.4471	28.4607	28.7083	7	7	32.8	29.816	0	69.221	4432400000	78	Proteasome inhibitor PI31 subunit
	GBF1	Q92538	29.3612	29.3915	29.5228	29.3237	29.3997	29.3251	29.2238	29.2046	28.9657	28.9792	28.9629	29.3017	25	25	20.5	206.44	0	103.38	7243300000	230	Golgi-specific brefeldin A-resistance guanine nucleotide exchange factor 1
	UBXN4	Q92575	27.2509	27.6546	27.6952	27.9762	27.6568	27.4023	27.0451	26.9114	26.7291	27.7061	27.4955	27.5572	2	2	7.3	56.777	0	18.971	2000900000	47	UBX domain-containing protein 4
	ANKS1A	Q92625	NaN	NaN	NaN	23.7997	25.645	25.1861	24.0727	24.129	22.6535	25.3646	25.7101	25.0029	3	3	4.6	123.11	0.00029551	6.1571	260440000	10	Ankyrin repeat and SAM domain-containing protein 1A
	PXDN	Q92626	30.5489	29.529	30.3112	30.1091	30.0764	29.9878	29.2286	29.3698	29.1315	31.3709	30.428	30.6148	34	34	31.6	165.27	0	243.23	14193000000	313	Peroxidasin homolog
	NSMAF	Q92636	23.9372	24.0897	24.074	24.0883	24.2124	24.0664	NaN	23.8477	23.8643	NaN	NaN	NaN	1	1	1.6	104.37	0.00075988	3.4998	136910000	1	Protein FAN
	PVRL2	Q92692	27.756	27.6148	27.8125	28.0774	27.8495	27.965	27.9261	27.7382	27.6718	28.1805	27.898	28.1245	8	8	19.9	57.741	0	25.43	2737900000	63	Nectin-2
	LEPREL4	Q92791	27.9179	27.048	27.2292	26.8392	26.2759	25.59	27.9955	27.5313	26.9472	26.5218	26.8223	25.9294	7	7	22.2	50.381	0	22.722	1769200000	39	Synaptonemal complex protein SC65
	SYMPK	Q92797	27.8353	28.0707	28.1155	27.8717	27.702	27.9959	28.2359	28.0565	27.9654	27.0017	27.3611	27.71	15	15	21.4	141.15	0	56.328	2718500000	47	Symplekin
	TAF15	Q92804	29.1654	29.4698	29.2247	28.8342	28.9781	29.3967	29.1828	29.7365	29.3993	28.6915	28.7516	28.3828	5	3	8.3	61.829	0	15.392	6941400000	79	TATA-binding protein-associated factor 2N
	NRCAM	Q92823	28.4692	28.9154	28.8667	27.8362	27.4732	27.1406	27.6097	27.94	28.1053	28.3846	27.202	28.5595	8	8	13.7	143.89	0	69.779	3394100000	43	Neuronal cell adhesion molecule
	DDX17	Q92841	32.3464	32.3603	32.4253	32.1733	32.4448	32.4557	32.4953	32.614	32.5455	31.6476	32.3069	32.0885	31	23	46.8	80.272	0	213.7	62741000000	671	Probable ATP-dependent RNA helicase DDX17
	CELF1	Q92879	27.6488	27.9769	27.7961	27.4764	27.7554	27.8037	27.6401	27.5731	27.8391	26.5169	27.1644	27.3301	9	8	27.4	52.063	0	43.601	2252900000	59	CUGBP Elav-like family member 1
	ARHGEF1	Q92888	29.0841	29.3274	29.536	29.292	29.3488	29.3131	28.7898	28.9443	28.8448	28.4754	28.428	29.2097	21	21	30.7	102.43	0	74.876	6822600000	166	Rho guanine nucleotide exchange factor 1
	UPF1	Q92900	29.8463	29.9627	30.098	29.8799	29.9369	30.0133	29.9337	29.9889	29.9538	29.4193	29.4801	29.7578	25	25	29.9	124.34	0	118.6	11139000000	266	Regulator of nonsense transcripts 1
	COPS5	Q92905	28.8993	28.9423	28.8357	28.8093	28.7753	28.7631	28.7257	28.634	28.6692	28.5519	28.5075	28.7824	8	8	25.4	37.578	0	71.295	4978600000	122	COP9 signalosome complex subunit 5
	GPKOW	Q92917	26.8249	26.8689	26.9508	27.2367	27.6826	27.4927	27.1285	27.3725	27.0289	26.3274	26.7013	26.7292	6	6	21.4	52.228	0	27.63	1557600000	21	G patch domain and KOW motifs-containing protein
	SMARCC1	Q92922	28.589	28.5638	28.9757	28.7007	29.1631	28.9683	29.0901	29.3292	29.359	27.1504	28.3603	28.2796	13	8	16.8	122.87	0	64.387	5351100000	87	SWI/SNF complex subunit SMARCC1
	KHSRP	Q92945	30.7631	31.041	30.6187	30.5121	31.0524	30.9991	31.0809	31.3117	31.1087	30.1669	30.6123	30.4864	20	20	40.5	73.114	0	189.07	21626000000	388	Far upstream element-binding protein 2
	ARHGEF2	Q92974	28.7462	28.3794	28.9759	28.4337	28.8414	28.8963	28.8072	28.8074	28.7899	27.6384	28.2333	28.2154	12	12	19.3	111.54	0	91.578	5270800000	119	Rho guanine nucleotide exchange factor 2
	USP7	Q93009	29.1903	29.6868	29.9743	29.5509	29.7242	29.6908	29.7872	29.6064	29.5376	28.9601	29.2221	29.1557	17	17	24.9	128.3	0	103.39	8901000000	192	Ubiquitin carboxyl-terminal hydrolase 7
	ATP6V0A1	Q93050	25.1153	24.948	25.3736	25.5839	24.8131	24.8246	24.5712	24.2565	24.5012	26.4327	25.3369	25.9126	5	5	5.9	96.412	0	16.654	437820000	16	V-type proton ATPase 116 kDa subunit a isoform 1
	LPP	Q93052	28.9523	28.7574	29.3142	29.5105	29.3013	29.1831	28.6286	28.5263	28.289	29.5958	29.1298	29.2318	16	16	36.6	65.746	0	65.535	6031700000	133	Lipoma-preferred partner
	TSR2	Q969E8	25.6376	26.1608	26.3205	26.2887	26.2797	26.008	26.1008	26.2739	26.2752	24.8715	25.1916	25.4338	1	1	6.3	20.894	0.0024004	2.8238	750110000	22	Pre-rRNA-processing protein TSR2 homolog
	PRKCDBP	Q969G5	28.4453	28.5951	28.6343	28.9045	27.66	27.3899	27.2271	27.1176	26.9562	28.4693	27.8877	28.7536	8	8	30.3	27.701	0	92.302	3230200000	63	Protein kinase C delta-binding protein
	RFK	Q969G6	26.0821	26.2898	25.9968	25.2887	25.6439	25.9082	26.7507	26.0992	26.1086	24.6169	25.4419	25.7158	3	3	18.1	17.623	0	16.219	809680000	15	Riboflavin kinase
	PSMG2	Q969U7	24.6727	25.2907	25.3629	24.7323	25.5953	25.5185	25.8084	25.8505	25.6089	24.1336	25.0209	24.6749	3	3	10.6	29.396	0.0002713	4.6279	818400000	66	Proteasome assembly chaperone 2
	ERGIC1	Q969X5	28.6635	28.3692	28.4178	28.7842	28.1386	28.3877	28.1422	28.3709	28.2676	29.0117	29.0517	29.0288	6	6	25.2	32.592	0	34.409	4430400000	115	Endoplasmic reticulum-Golgi intermediate compartment protein 1
	TBRG4	Q969Z0	26.6136	26.6882	26.4415	26.5568	27.2301	27.4772	27.723	27.3593	27.2902	26.2084	26.5645	26.8862	7	7	16.8	70.737	0	12.785	1784000000	41	Protein TBRG4
	FUBP1	Q96AE4	30.2753	30.3561	30.3721	30.0765	30.4985	30.3196	30.456	30.6118	30.5771	29.6037	30.2033	29.9866	17	15	32.8	67.56	0	135.45	16198000000	327	Far upstream element-binding protein 1
	PBXIP1	Q96AQ6	27.8318	27.2398	27.6984	27.1062	27.235	26.7776	26.8225	26.7823	26.3033	28.2418	27.9634	27.3454	9	9	15.6	80.642	0	26.486	1932600000	57	Pre-B-cell leukemia transcription factor-interacting protein 1
	TOMM6	Q96B49	25.1167	25.6083	26.1288	25.758	25.8388	25.7854	26.7482	26.1247	26.7213	25.77	26.0766	25.9075	2	2	56.8	8.0019	0	18.071	690980000	20	Mitochondrial import receptor subunit TOM6 homolog
	AIDA	Q96BJ3	26.5891	26.8799	27.0875	27.1223	26.939	26.7157	26.478	26.8281	26.7544	27.9276	27.6075	26.9777	6	6	21.6	35.023	0	10.973	1579700000	22	Axin interactor, dorsalization-associated protein
	PPWD1	Q96BP3	25.8619	25.9936	25.7683	25.8801	25.958	26.2877	26.2804	26.3758	26.1864	24.7281	25.0613	25.3986	4	4	8.2	73.574	0	8.3035	754370000	14	Peptidylprolyl isomerase domain and WD repeat-containing protein 1
	COA7	Q96BR5	NaN	21.6231	NaN	22.8159	NaN	22.6682	22.6685	23.1797	23.302	NaN	22.8912	22.8967	1	1	4.3	25.709	0.0097933	1.6438	50470000	4	Cytochrome c oxidase assembly factor 7
	DOCK10	Q96BY6	24.6701	24.6782	25.1409	24.849	24.2908	NaN	25.1395	24.5731	24.2978	NaN	NaN	NaN	4	3	2.3	249.53	0.0002891	5.7692	208740000	12	Dedicator of cytokinesis protein 10
	FAM136A	Q96C01	24.381	24.6393	23.9268	23.7027	24.4767	24.7287	25.3312	25.9214	25.1515	23.7931	24.8254	24.3123	4	4	23.2	15.641	0.00028794	5.6918	343390000	16	Protein FAM136A
	TM4SF18	Q96CE8	NaN	NaN	24.3034	23.9321	25.5029	25.3441	NaN	NaN	NaN	NaN	23.6607	23.9737	1	1	7.5	22.277	0.0012497	3.3808	132710000	3	Transmembrane 4 L6 family member 18
	ISOC1	Q96CN7	27.2593	27.1714	27.4135	26.7438	26.8841	27.1856	27.6788	27.4571	27.3788	26.3748	26.4079	26.7669	4	4	19.8	32.236	0	17.086	1875400000	45	Isochorismatase domain-containing protein 1
	FAF2	Q96CS3	28.9498	28.946	29.1208	29.0952	29.1266	28.8905	28.6328	28.7152	28.8146	29.1557	28.8311	29.1443	11	11	37.5	52.623	0	87.005	6170600000	143	FAS-associated factor 2
	OPTN	Q96CV9	26.0654	25.8553	26.2098	25.8781	26.7414	26.4443	25.3795	25.1904	25.0865	27.0231	26.1943	26.2419	3	3	5.2	65.92	0.0019748	3.1984	830390000	18	Optineurin
	AP2M1	Q96CW1	29.2379	28.8981	28.9716	29.0168	29.2366	29.1479	29.1129	28.9007	28.9321	29.2608	29.5074	29.3765	8	8	23.7	49.654	0	45.25	7135300000	141	AP-2 complex subunit mu
	KCTD12	Q96CX2	30.9463	31.2494	31.1801	31.2505	31.5928	31.6365	30.8619	30.6804	30.2924	32.175	31.6937	31.2557	18	17	60	35.7	0	255.07	28948000000	417	BTB/POZ domain-containing protein KCTD12
	RCN3	Q96D15	28.8021	29.6826	29.8733	28.4313	27.479	25.497	28.5384	28.2733	28.8613	26.721	27.7243	25.9609	5	5	18	37.493	0	61.39	4218400000	86	Reticulocalbin-3
	NUDT16	Q96DE0	25.9832	26.7335	26.6792	26.1691	26.6794	26.8083	26.7925	26.6964	26.7091	25.6189	25.982	26.139	5	4	37.9	21.273	0	20.602	1093000000	30	U8 snoRNA-decapping enzyme
	SNRNP40	Q96DI7	26.4985	26.5688	26.5952	26.7565	26.2882	26.563	26.8469	26.4311	26.6342	25.7351	25.6557	25.6997	5	5	26.6	39.31	0	61.427	1059200000	22	U5 small nuclear ribonucleoprotein 40 kDa protein
	ERLEC1	Q96DZ1	26.326	25.8977	25.8757	26.0013	25.8609	25.5595	25.5765	25.2856	25.2367	25.879	25.6442	25.831	4	4	11.8	54.858	0.00026567	4.2114	655170000	4	Endoplasmic reticulum lectin 1
	GNPNAT1	Q96EK6	28.9854	29.4221	29.4622	29.4485	29.1883	29.3915	29.0918	29.1052	29.1521	28.712	28.4927	29.1131	5	5	51.1	20.749	0	88.935	6918600000	131	Glucosamine 6-phosphate N-acetyltransferase
	TMA16	Q96EY4	24.5802	24.8586	25.1594	25.111	25.1124	25.1961	25.6389	25.6996	25.1605	NaN	NaN	24.8945	2	2	12.3	23.864	0.00027307	4.7355	373210000	8	Translation machinery-associated protein 16
	CPNE2	Q96FN4	25.5039	25.6295	25.5989	25.875	25.9149	26.3484	25.6802	25.8167	25.8425	25.0413	25.4489	24.8607	3	2	6.8	61.189	0.00029155	5.9163	616320000	18	Copine-2
	OTUB1	Q96FW1	30.5858	30.8079	30.848	30.5949	30.7162	30.6664	30.5283	30.5395	30.4702	30.6751	30.6642	30.6559	11	11	54.2	31.284	0	157.65	18477000000	293	Ubiquitin thioesterase OTUB1
	PGM2	Q96G03	29.5923	29.672	29.9762	30.1836	30.1002	29.995	29.4541	29.6517	29.438	30.2443	30.1228	30.4175	17	17	34.5	68.283	0	117.06	11421000000	237	Phosphoglucomutase-2
	CERS2	Q96G23	26.2052	26.5797	26.7548	27.1432	26.8585	26.6357	26.1308	25.5045	26.3816	26.5411	26.5925	26.9416	2	2	7.6	44.876	0	15.057	1106600000	20	Ceramide synthase 2
	CRELD1	Q96HD1	24.0653	23.9555	NaN	NaN	24.1318	24.1826	23.468	NaN	23.8669	25.3005	25.31	NaN	3	3	9.5	45.439	0	6.9667	185330000	7	Cysteine-rich with EGF-like domain protein 1
	ERO1L	Q96HE7	30.8049	30.6629	31.1977	30.9396	30.8372	30.9406	30.3813	30.0133	30.339	31.5183	30.9226	31.2121	19	19	52.1	54.392	0	130.9	21500000000	357	ERO1-like protein alpha
	SUCLG2	Q96I99	29.2765	29.3723	29.259	29.2786	29.2329	29.4163	29.0232	28.9631	28.7493	29.4905	29.3822	29.4628	11	11	31.9	46.51	0	52.656	8167700000	173	Succinyl-CoA ligase [GDP-forming] subunit beta, mitochondrial
	ABHD14B	Q96IU4	27.7327	28.0137	28.4722	27.7721	28.0079	27.8685	27.4759	27.1763	27.1164	28.2159	27.8023	27.5386	3	3	27.6	22.345	0	26.292	2636700000	36	Alpha/beta hydrolase domain-containing protein 14B
	USMG5	Q96IX5	26.3417	25.5488	26.0803	26.5647	25.6601	25.3103	24.7708	25.2259	25.2196	26.3902	26.0336	26.4445	3	3	44.8	6.4575	0	20.932	707960000	24	Up-regulated during skeletal muscle growth protein 5
	CHAMP1	Q96JM3	25.0765	25.1791	25.381	25.4833	25.492	26.3794	26.6189	25.8553	26.3847	24.9072	25.6337	25.0022	4	4	5.2	89.098	0.00029762	6.2805	696700000	24	Chromosome alignment-maintaining phosphoprotein 1
	USP47	Q96K76	24.6077	25.5819	24.3357	NaN	24.6872	24.9264	26.2022	26.3386	26.8779	24.8716	24.318	24.488	5	5	4.4	157.31	0	7.9377	530850000	9	Ubiquitin carboxyl-terminal hydrolase 47
	CLPTM1L	Q96KA5	26.8327	26.7715	26.9559	26.5546	26.9598	26.6826	26.3071	25.4952	25.835	26.9152	26.7861	26.4715	3	3	10.2	62.228	0	9.0556	1195500000	7	Cleft lip and palate transmembrane protein 1-like protein
	PBK	Q96KB5	24.2404	24.6129	NaN	NaN	NaN	NaN	25.2528	24.1407	25.9923	NaN	NaN	NaN	3	3	13.4	36.085	0	9.9596	184210000	5	Lymphokine-activated killer T-cell-originated protein kinase
	EXOC2	Q96KP1	27.9484	28.0163	28.2937	28.1171	28.0092	28.0849	27.9539	27.6557	27.6115	28.477	28.0212	28.3342	11	11	14.9	104.07	0	48.095	3383300000	96	Exocyst complex component 2
	CNDP2	Q96KP4	30.5561	30.5178	30.6758	30.2957	30.6478	30.6653	29.9964	30.2539	30.2471	30.692	30.5741	30.8184	23	23	66.7	52.878	0	168.81	18145000000	342	Cytosolic non-specific dipeptidase
	KIF16B	Q96L93	24.7057	24.504	24.5714	24.4534	25.1151	24.9005	25.3158	25.1559	25.7345	24.8859	25.0583	24.5336	2	1	2.6	152.01	0	19.815	377390000	1	Kinesin-like protein KIF16B
	TRIM47	Q96LD4	28.3911	27.813	28.5489	27.9844	28.4194	28.7382	27.7253	27.8429	27.3432	28.8258	28.8678	28.7816	11	11	25.1	69.531	0	86.855	3863800000	115	Tripartite motif-containing protein 47
	DHRS1	Q96LJ7	NaN	NaN	NaN	23.6231	NaN	NaN	NaN	NaN	NaN	24.9457	24.7188	24.5174	1	1	6.1	33.909	0.00051177	3.6563	69571000	3	Dehydrogenase/reductase SDR family member 1
	FGD4	Q96M96	24.398	NaN	25.4676	NaN	NaN	NaN	NaN	NaN	NaN	NaN	NaN	NaN	3	3	5.2	86.625	0.00076007	3.506	98258000	4	FYVE, RhoGEF and PH domain-containing protein 4
	FBXL18	Q96ME1	26.7133	27.4995	27.2029	26.7348	26.5735	27.0223	26.3156	26.6992	28.0706	25.6288	25.9183	25.6474	4	4	6.2	88.34	0.00026254	4.0562	1298300000	6	F-box/LRR-repeat protein 18
	HSPA12B	Q96MM6	24.6339	25.5419	24.6522	26.4455	25.4499	25.7209	25.2556	25.7657	25.5957	26.6133	25.6488	26.8114	4	4	9.9	75.687	0	28.601	663510000	21	Heat shock 70 kDa protein 12B
	FAM210A	Q96ND0	24.9902	24.2917	24.7477	24.5807	24.3303	24.7534	24.3016	24.2461	NaN	25.0272	25.0929	24.8858	1	1	8.1	30.776	0.0040715	2.0971	270350000	7	Protein FAM210A
	CCDC115	Q96NT0	25.9023	25.2961	25.4658	25.3302	24.9085	25.1642	25.1982	25.0349	25.4414	25.9866	25.7503	26.0063	2	2	11.7	19.76	0	19.869	522950000	22	Coiled-coil domain-containing protein 115
	QKI	Q96PU8	28.9377	29.0601	29.3943	28.8912	29.3085	29.5444	29.3527	29.4111	29.2041	27.8197	28.8017	28.6113	12	12	37.8	37.67	0	35.438	6899400000	104	Protein quaking
	SNX18	Q96RF0	25.5465	25.9988	24.9288	NaN	24.0976	24.6383	25.0889	25.8073	26.147	24.926	NaN	24.1293	4	4	8.4	68.894	0	7.6531	422840000	13	Sorting nexin-18
	MCCC1	Q96RQ3	24.7903	24.8279	25.2136	24.1005	24.6215	25.1588	23.6802	22.9961	23.2218	24.6922	25.0379	24.6111	2	2	3.3	80.472	0.00026824	4.4132	306990000	17	Methylcrotonoyl-CoA carboxylase subunit alpha, mitochondrial
	PPP1R9B	Q96SB3	25.3908	25.5745	25.6549	25.6803	25.6393	25.867	25.7663	25.6817	25.1827	24.9461	25.3056	24.8117	3	3	5	89.191	0.009584	1.6579	562230000	4	Neurabin-2
	RSF1	Q96T23	24.8034	25.5623	25.7476	25.5555	25.5017	25.4624	25.6484	26.2031	24.9062	23.0853	25.0447	NaN	1	1	1.2	163.82	0.0002748	4.8594	498840000	16	Remodeling and spacing factor 1
	RBM15	Q96T37	26.7387	26.742	26.9142	26.3033	27.0043	26.6014	26.6283	27.0074	26.243	25.6091	26.2383	26.0381	4	4	7.7	107.19	0	9.0994	1106300000	57	Putative RNA-binding protein 15
	UHRF1	Q96T88	26.0063	26.7343	26.1848	26.7496	26.2373	26.2874	26.7178	27.4023	27.7345	25.4908	25.7265	26.4936	7	6	10.8	89.813	0	24.706	1227700000	20	E3 ubiquitin-protein ligase UHRF1
	RMDN3	Q96TC7	28.1515	28.0085	28.3409	27.7044	28.2029	28.1482	27.6199	27.7128	27.6727	28.1229	27.923	27.9902	5	5	16.6	52.118	0	44.303	3046800000	57	Regulator of microtubule dynamics protein 3
	PSMD1	Q99460	31.6988	31.8497	31.858	31.718	31.7426	31.8262	31.7433	31.6677	31.7293	31.5046	31.544	31.6415	36	36	55.7	105.84	0	304.42	41940000000	667	26S proteasome non-ATPase regulatory subunit 1
	PFDN5	Q99471	28.5354	28.693	28.9331	28.6296	28.9535	29.1023	28.7519	28.9479	28.8434	28.0117	28.1937	28.2246	7	7	59.7	17.328	0	64.564	4860200000	83	Prefoldin subunit 5
	EYA3	Q99504	24.0234	24.6698	24.7556	24.2121	24.7588	24.7289	24.3659	24.4796	24.4482	NaN	NaN	23.4648	1	1	3.5	62.662	0.00028027	5.1842	247210000	6	Eyes absent homolog 3
	VAT1	Q99536	33.0626	32.8688	33.284	33.4854	32.842	32.7718	32.3492	32.4545	32.4296	34.0874	33.1246	33.4875	22	22	73	41.92	0	323.31	103640000000	784	Synaptic vesicle membrane protein VAT-1 homolog
	PHB2	Q99623	31.1127	31.0162	30.95	31.1775	30.9762	31.1914	31.2084	31.0691	30.7133	31.5205	31.3262	31.5535	15	15	57.5	33.296	0	149.22	26984000000	393	Prohibitin-2
	COPS8	Q99627	28.4226	28.4731	28.6252	28.4208	28.5717	28.5885	28.5796	28.5714	28.4323	28.1547	28.0958	28.2619	6	6	47.4	23.225	0	41.793	4028000000	66	COP9 signalosome complex subunit 8
	HSD17B10	Q99714	30.6154	30.8009	30.9583	30.6246	30.6735	30.935	30.3411	30.4326	30.3973	30.6612	30.5099	30.5149	12	12	68.2	26.923	0	157.11	19230000000	333	3-hydroxyacyl-CoA dehydrogenase type-2
	NAP1L4	Q99733	30.0765	30.1872	30.5004	30.0065	30.3941	30.4201	30.3249	30.4309	30.5806	29.8328	29.8675	30.0839	11	9	43.7	42.823	0	155.64	14797000000	213	Nucleosome assembly protein 1-like 4
	ACO2	Q99798	30.8932	30.3406	30.8554	30.9403	30.7873	30.8284	30.5901	30.4311	30.5125	31.1571	31.1515	30.9633	29	29	45.5	85.424	0	198.19	22081000000	501	Aconitate hydratase, mitochondrial
	CCT7	Q99832	31.759	31.7833	31.6705	31.7785	31.4471	31.6028	32.0147	31.8656	32.089	31.1571	31.4209	31.614	29	29	66.7	59.366	0	307.9	43480000000	769	T-complex protein 1 subunit eta
	EBNA1BP2	Q99848	27.6557	28.012	27.4366	27.5413	26.9492	27.8846	27.5458	28.2236	28.0188	26.7698	26.5378	27.1131	4	4	19.9	34.852	0	22.932	2291300000	19	Probable rRNA-processing protein EBP2
	SH3GL1	Q99961	28.8641	28.6091	28.6847	28.7539	29.1262	29.1323	28.8615	28.8834	28.9446	28.3337	28.6479	28.7084	11	11	40.5	41.489	0	97.333	5620600000	148	Endophilin-A2
	PAIP2	Q9BPZ3	NaN	NaN	NaN	NaN	NaN	NaN	24.8474	25.3297	25.4288	NaN	NaN	23.2811	1	1	23.6	14.984	0.0024166	2.9139	119150000	3	Polyadenylate-binding protein-interacting protein 2
	VKORC1	Q9BQB6	24.802	23.783	24.2239	24.4875	24.0542	23.8434	24.2726	23.9523	24.1275	25.7294	25.2473	24.8731	2	2	19	18.234	0	7.2609	298550000	13	Vitamin K epoxide reductase complex subunit 1
	ACBD6	Q9BR61	23.7511	23.574	23.4322	23.6802	NaN	NaN	23.0158	NaN	23.4941	23.8287	23.8251	24.0604	1	1	3.5	31.15	0.0060027	1.8797	108440000	1	Acyl-CoA-binding domain-containing protein 6
	TXNDC17	Q9BRA2	29.8571	29.8871	30.0058	29.6737	29.4293	29.5636	29.5289	29.5545	29.4487	29.7466	29.6071	29.637	4	4	38.2	13.941	0	21.75	9544600000	125	Thioredoxin domain-containing protein 17
	CPPED1	Q9BRF8	29.8307	30.3594	30.6119	30.1069	29.5537	29.0386	29.3924	29.0539	29.1053	30.8086	29.9282	30.3487	7	7	31.8	35.548	0	71.903	11281000000	242	Serine/threonine-protein phosphatase CPPED1
	PDCD2L	Q9BRP1	23.6349	23.178	23.9003	23.4483	24.3454	23.9402	24.1204	NaN	23.6993	22.352	NaN	23.2764	3	3	10.3	39.416	0.00029994	6.4241	165970000	11	Programmed cell death protein 2-like
	GINS3	Q9BRX5	24.2938	24.4606	25.2456	24.1749	25.0888	25.0131	25.345	25.6604	25.3561	NaN	NaN	24.4468	2	2	7.9	24.534	0.0023742	2.7005	320750000	9	DNA replication complex GINS protein PSF3
	LXN	Q9BS40	26.9178	26.3231	26.6839	26.4429	26.4001	26.4469	27.5178	26.9306	27.2232	26.108	26.3704	25.2265	3	3	16.7	25.75	0	8.1793	1272000000	26	Latexin
	TACO1	Q9BSH4	25.6637	25.8205	26.7077	26.2979	26.2877	26.2372	26.9038	27.0636	26.8701	26.6217	27.0693	26.5459	3	3	21.5	32.477	0	7.0067	984620000	26	Translational activator of cytochrome c oxidase 1
	ESYT1	Q9BSJ8	31.8171	31.4653	31.9851	32.3463	31.8633	32.063	31.3647	31.2969	31.2161	32.2767	31.8223	32.5062	34	34	45.9	122.85	0	323.31	45857000000	855	Extended synaptotagmin-1
	DCUN1D5	Q9BTE7	27.5142	27.7687	27.3813	27.1917	27.5145	27.4508	27.6264	27.6336	28.0614	26.5796	26.5754	27.1273	4	4	17.7	27.508	0	7.4464	1989800000	43	DCN1-like protein 5
	ANP32E	Q9BTT0	28.0654	28.5818	28.2371	27.5782	28.4243	28.7458	28.7992	28.8602	28.7705	26.7557	27.5321	27.4283	7	7	25.7	30.692	0	40.329	3895800000	64	Acidic leucine-rich nuclear phosphoprotein 32 family member E
	TMEM43	Q9BTV4	29.5964	29.2406	29.3193	29.16	29.3209	29.0282	28.1459	28.7832	28.5268	29.9676	29.8377	29.6412	11	11	42.2	44.875	0	62.413	7392000000	117	Transmembrane protein 43
	TBCD	Q9BTW9	28.2841	28.4411	28.7938	28.5191	28.4655	28.3045	28.6189	28.4248	28.5776	27.7893	28.0087	28.3067	19	19	22.9	132.6	0	74.202	3838000000	94	Tubulin-specific chaperone D
	HGH1	Q9BTY7	26.4685	27.4486	26.4763	25.9909	26.1221	26.4914	27.0729	27.3376	27.2422	25.3244	25.6734	25.3588	7	7	27.9	42.129	0	29.326	1425600000	44	Protein HGH1 homolog
	DOHH	Q9BU89	27.0383	27.1296	27.1395	26.4477	27.026	27.0592	27.5764	27.2042	26.8788	26.3414	26.5869	26.6024	6	6	36.1	32.904	0	26.856	1585700000	36	Deoxyhypusine hydroxylase
	NTMT1	Q9BV86	25.9347	26.2211	26.1178	25.9651	25.9214	26.5982	26.7863	26.6103	26.2797	25.3716	25.4899	25.921	4	4	22.4	25.387	0	9.1987	821430000	31	N-terminal Xaa-Pro-Lys N-methyltransferase 1
	DUSP23	Q9BVJ7	27.6932	27.6409	26.9882	27.2883	25.8081	26.8433	27.5522	27.5084	27.6058	25.2502	26.5593	26.2048	10	10	67.3	16.588	0	24.043	2099100000	68	Dual specificity protein phosphatase 23
	KATNAL1	Q9BW62	23.7883	23.6454	23.9856	NaN	23.8524	23.4681	24.1549	24.2089	24.5381	23.3073	23.4928	23.8663	3	2	7.3	55.392	0.00027005	4.5637	182630000	2	Katanin p60 ATPase-containing subunit A-like 1
	ACAT2	Q9BWD1	30.7599	31.1401	31.3939	30.9712	31.9012	31.6368	31.1102	31.2877	31.1781	30.1832	30.7094	30.7194	15	15	63.5	41.35	0	169.77	27114000000	397	Acetyl-CoA acetyltransferase, cytosolic
	SFXN3	Q9BWM7	29.0503	28.4679	29.0929	29.0947	28.6252	28.6865	28.1529	28.5619	28.1565	29.7421	29.2513	29.1977	11	10	51.4	35.503	0	45.381	5618100000	92	Sideroflexin-3
	SLC4A1AP	Q9BWU0	24.915	25.0984	25.3733	24.7062	25.0727	25.3172	25.4912	25.6259	25.7099	24.0175	24.3215	25.1135	2	2	2.5	88.813	0.00025813	3.7662	403850000	18	Kanadaptin
	BCL2L13	Q9BXK5	27.2119	26.9209	27.5894	27.7975	27.3354	26.8555	26.8027	26.1379	26.1747	27.5961	27.35	27.4422	7	7	24.5	52.723	0	32.954	1644000000	49	Bcl-2-like protein 13
	SRRT	Q9BXP5	28.1543	28.2844	28.3613	27.928	28.3686	28.445	28.5004	28.7135	28.6901	27.3216	28.1504	27.8025	15	15	17.6	100.67	0	36.392	3664400000	102	Serrate RNA effector molecule homolog
	ITPA	Q9BY32	27.248	27.3228	27.5805	28.0081	28.4311	28.001	28.3613	28.076	27.9563	27.483	27.2777	28.1432	8	8	53.6	21.445	0	26.672	2912000000	57	Inosine triphosphate pyrophosphatase
	CHMP4A	Q9BY43	26.1019	26.1709	26.5444	26.1222	26.3544	26.8454	25.7775	25.6359	25.6074	26.4664	26.0707	26.1188	2	2	13.5	25.098	0.00028281	5.2885	901950000	18	Charged multivesicular body protein 4a
	KIAA1671	Q9BY89	NaN	NaN	22.8649	NaN	25.1807	NaN	22.2788	NaN	23.2163	NaN	22.8868	23.4127	2	2	1.6	196.71	0.0023685	2.6783	85259000	2	Uncharacterized protein KIAA1671
	FUT8	Q9BYC5	23.5305	24.207	23.2611	23.677	NaN	23.749	23.1065	NaN	23.2013	NaN	NaN	22.7871	1	1	2.4	66.515	0.0023535	2.6061	78024000	3	Alpha-(1,6)-fucosyltransferase
	YTHDF1	Q9BYJ9	23.1331	23.7393	23.4065	23.5339	23.6708	23.1717	23.9088	24.1786	24.3768	23.3048	23.4691	23.2802	2	1	4.1	60.873	0.0045076	2.0515	130550000	6	YTH domain-containing family protein 1
	UACA	Q9BZF9	NaN	NaN	25.4481	NaN	NaN	NaN	NaN	NaN	NaN	25.2029	25.4446	26.698	6	6	4.5	162.5	0.00028019	5.183	568810000	4	Uveal autoantigen with coiled-coil domains and ankyrin repeats
	UBL5	Q9BZL1	22.3252	22.5662	NaN	21.6525	21.406	21.7855	22.2975	23.948	24.1009	NaN	22.3491	NaN	2	2	24.7	8.5468	0.0036463	2.1852	77812000	2	Ubiquitin-like protein 5
	EDEM3	Q9BZQ6	24.4836	NaN	NaN	NaN	24.4924	NaN	25.5867	24.8064	25.3531	25.1437	25.101	24.9864	3	3	4.8	104.66	0.00027925	5.1374	291310000	5	ER degradation-enhancing alpha-mannosidase-like protein 3
	UCK2	Q9BZX2	26.221	27.0803	26.9953	26.2378	26.7494	26.8206	26.2251	26.2272	26.1055	24.374	25.3513	25.605	5	5	36	29.299	0	22.966	1012800000	21	Uridine-cytidine kinase 2
	API5	Q9BZZ5	30.2881	30.2446	30.3952	29.9507	30.1862	30.317	30.2667	30.2744	30.3887	29.0752	29.9775	29.7404	12	12	29.2	59.004	0	204.47	13346000000	216	Apoptosis inhibitor 5
	DPY30	Q9C005	30.6735	31.1885	31.494	30.678	31.4574	31.2978	31.0223	31.2224	30.9261	29.946	30.6574	30.1426	4	4	74.7	11.25	0	49.586	23240000000	161	Protein dpy-30 homolog
	FTO	Q9C0B1	28.018	28.3726	28.559	28.1489	28.5902	28.4888	28.6953	28.5583	28.6585	26.7483	27.8499	27.8446	9	9	24.2	58.281	0	44.268	3892500000	156	Alpha-ketoglutarate-dependent dioxygenase FTO
	TANC1	Q9C0D5	26.8817	26.0373	26.8939	26.5159	26.3338	26.3351	26.2055	25.6204	25.2692	27.0587	26.4273	26.7299	8	8	5.5	202.22	0	14.585	1059500000	23	Protein TANC1
	TINAGL1	Q9GZM7	26.4471	25.9371	26.3618	26.7757	26.1395	26.1696	26.654	26.2283	26.2068	27.5366	27.4013	26.968	4	4	12	52.387	0	15.999	1231300000	45	Tubulointerstitial nephritis antigen-like
	WDR61	Q9GZS3	27.0479	26.9615	26.9826	27.5121	27.3068	27.2337	27.2054	26.5663	27.2033	26.1599	26.3429	26.4331	5	5	25.2	33.58	0	14.869	1453100000	52	WD repeat-containing protein 61
	FAM192A	Q9GZU8	24.6341	24.7155	24.329	NaN	24.522	24.7263	25.0678	25.1421	24.9142	NaN	24.5637	NaN	2	2	8.7	28.912	0	37.655	227740000	10	Protein FAM192A
	NAA50	Q9GZZ1	28.3596	28.4758	28.5997	27.8766	28.0169	28.4006	28.2681	28.2382	28.5357	27.6378	27.2681	28.1532	8	8	42.6	19.398	0	26.254	4004000000	86	N-alpha-acetyltransferase 50
	CLPB	Q9H078	26.1491	26.0202	26.72	26.1715	26.1455	25.9809	25.5957	25.4294	24.3975	26.2018	26.1174	26.1566	4	4	9.8	78.728	0	14.366	725000000	34	Caseinolytic peptidase B protein homolog
	KLC2	Q9H0B6	26.3066	25.956	26.2758	25.8018	26.3543	25.8715	25.222	25.4296	25.1813	25.1616	25.2686	25.4355	10	4	22.7	68.934	0	15.487	651260000	3	Kinesin light chain 2
	ILKAP	Q9H0C8	28.2178	28.4501	28.8452	28.046	28.6352	28.5099	28.4818	28.5281	28.8938	27.0987	27.8197	27.8406	7	7	19.4	42.906	0	48.026	3908500000	85	Integrin-linked kinase-associated serine/threonine phosphatase 2C
	TOLLIP	Q9H0E2	28.1069	27.9957	28.1483	28.579	28.163	27.9418	27.7681	27.5658	27.3231	28.7943	28.4281	28.3899	4	4	23	30.281	0	21.751	3220000000	45	Toll-interacting protein
	CSTF2T	Q9H0L4	NaN	NaN	NaN	NaN	NaN	NaN	26.5953	26.9497	26.6933	NaN	26.2152	26.2051	9	2	24	64.436	0	21.005	748310000	3	Cleavage stimulation factor subunit 2 tau variant
	DDX47	Q9H0S4	27.0428	27.6253	27.4393	27.2972	27.5086	27.6256	27.8163	27.9703	27.6471	25.8351	26.3375	27.0044	6	6	18.9	50.646	0	26.584	2087900000	59	Probable ATP-dependent RNA helicase DDX47
	ANAPC1	Q9H1A4	25.0891	25.243	26.162	24.8356	25.519	25.9969	26.1318	25.9538	26.1576	NaN	24.4282	24.6028	5	5	3.9	216.5	0	11.775	595720000	10	Anaphase-promoting complex subunit 1
	NUCKS1	Q9H1E3	22.6988	22.5877	21.9464	22.0204	22.0607	22.233	23.5602	23.7884	23.7531	22.6937	23.2932	21.8702	1	1	3.7	27.296	0.003643	2.18	94251000	26	Nuclear ubiquitous casein and cyclin-dependent kinase substrate 1
	VPS11	Q9H270	26.3697	26.5517	26.7153	26.6373	26.6614	27.1702	26.0354	26.3201	25.8695	26.8865	26.3448	26.4324	4	4	6.6	107.84	0	14.729	1025400000	22	Vacuolar protein sorting-associated protein 11 homolog
	RAB3GAP2	Q9H2M9	27.791	27.6437	27.6757	27.6571	27.6851	27.6838	27.1656	27.4887	27.3974	27.8651	27.6478	27.5278	15	15	15	155.98	0	45.984	2351700000	67	Rab3 GTPase-activating protein non-catalytic subunit
	PPA2	Q9H2U2	28.984	29.0676	29.0244	29.1772	28.8903	28.8506	28.7978	28.6329	28.6472	29.401	29.33	29.2477	11	11	40.4	37.92	0	65.977	6393200000	171	Inorganic pyrophosphatase 2, mitochondrial
	PNN	Q9H307	28.6412	28.6226	28.569	28.1745	28.4124	28.6332	28.9181	29.0105	28.932	27.5741	28.2223	28.3872	8	8	13.9	81.613	0	26.205	4488700000	66	Pinin
	C11orf68	Q9H3H3	26.0864	26.7292	26.5848	26.803	26.3109	26.2647	25.9757	26.1463	26.1273	26.8519	26.7503	26.6788	6	6	27.1	27.354	0	8.1987	1044000000	29	UPF0696 protein C11orf68
	TRABD	Q9H4I3	24.88	25.2266	25.6151	25.2792	25.3966	24.7336	24.6301	24.6762	24.6948	24.1691	24.6244	24.4651	1	1	5.1	42.321	0.0002978	6.2898	337910000	12	TraB domain-containing protein
	FAM124B	Q9H5Z6	24.4961	24.8102	24.464	26.2376	24.7909	24.8561	24.5008	25.9055	25.6001	NaN	NaN	24.1476	2	2	7.3	50.96	0.00025747	3.7519	326480000	4	Protein FAM124B
	HAUS4	Q9H6D7	NaN	23.8913	NaN	NaN	NaN	23.7609	24.0414	24.6218	24.3182	NaN	23.1696	NaN	2	2	6.9	42.399	0.00028409	5.3941	120690000	4	HAUS augmin-like complex subunit 4
	PHAX	Q9H814	24.7484	25.2218	25.0725	24.4411	24.4691	25.2863	25.1766	25.2433	25.7612	NaN	NaN	NaN	1	1	2.8	44.402	0.00028523	5.5369	356200000	1	Phosphorylated adapter RNA export protein
	GORASP2	Q9H8Y8	28.5074	28.5314	28.5286	28.5966	28.5402	28.529	28.5085	28.4505	28.3813	28.1293	28.1599	28.2637	8	8	26.3	47.145	0	63.481	4178700000	80	Golgi reassembly-stacking protein 2
	LRRC40	Q9H9A6	28.5928	28.8063	28.8311	28.4641	28.7518	28.7472	29.0405	28.8692	29.0112	28.1595	28.1431	28.1644	12	12	24.9	68.249	0	41.57	4990600000	109	Leucine-rich repeat-containing protein 40
	ELP3	Q9H9T3	25.8955	25.8087	25.7469	26.2182	26.0032	25.2893	25.3649	25.8413	25.5459	25.0688	24.7959	25.3422	5	5	9.1	62.258	0	9.4924	629180000	19	Elongator complex protein 3
	RPF1	Q9H9Y2	24.2555	25.0309	25.3234	NaN	24.6562	24.5799	24.7208	23.7218	24.1495	NaN	NaN	NaN	2	2	9.2	40.11	0.00026171	4.0076	217440000	6	Ribosome production factor 1
	CARS2	Q9HA77	27.5153	27.3109	27.6037	27.8359	27.351	27.7221	27.6422	27.7735	27.5633	28.1943	28.2072	27.9121	3	3	8	62.223	0	22.425	2524400000	48	Probable cysteine--tRNA ligase, mitochondrial
	SIAE	Q9HAT2	26.0685	25.5046	25.395	25.8696	25.1747	26.0402	25.6745	25.6365	24.589	27.4829	26.8191	26.9805	5	5	22.4	58.314	0	47.706	1179500000	52	Sialate O-acetylesterase
	GRPEL1	Q9HAV7	29.3575	29.4667	29.4728	29.0441	29.0592	29.2097	29.0687	29.2493	29.243	28.8451	29.0377	29.2921	8	8	35.9	24.279	0	22.176	7094700000	97	GrpE protein homolog 1, mitochondrial
	C12orf10	Q9HB07	28.1881	28.6488	28.5189	28.5798	28.327	28.6857	28.7579	28.3845	28.4091	27.6971	28.1587	28.0695	8	8	27.9	42.449	0	36.918	4037300000	75	UPF0160 protein MYG1, mitochondrial
	CACYBP	Q9HB71	29.8175	30.4788	30.2835	29.6819	30.6309	30.7835	30.2626	30.5676	30.5904	28.7667	29.2964	29.8633	11	11	60.5	26.21	0	114.71	14459000000	162	Calcyclin-binding protein
	RRAGC	Q9HB90	26.9152	26.4633	26.8876	27.2625	26.7305	26.972	27.2738	26.7689	26.8663	27.6389	28.0164	27.8167	5	5	15.3	44.223	0	17.452	1737900000	28	Ras-related GTP-binding protein C
	PARVB	Q9HBI1	26.3305	25.9384	26.3592	26.7209	26.571	26.8028	26.0048	25.1679	25.7363	26.4427	26.101	26.5852	6	4	20.9	41.714	0	16.261	1054800000	40	Beta-parvin
	SPC25	Q9HBM1	25.2366	26.7645	25.9057	25.4143	26.1467	24.8781	26.2161	26.4959	26.9736	NaN	NaN	25.2385	3	3	17	26.152	0.00029429	6.094	634020000	7	Kinetochore protein Spc25
	TMEM165	Q9HC07	27.8721	27.8709	28.0679	27.7369	27.7119	27.5116	27.0963	27.2037	27.1647	27.2553	27.3041	27.5049	5	5	19.8	34.905	0	43.827	2146600000	47	Transmembrane protein 165
	MCCC2	Q9HCC0	27.1275	27.0729	27.7585	27.0741	27.175	27.3301	26.7586	26.0539	25.8159	26.9067	27.0819	26.513	7	7	17.4	61.332	0	29.176	1480200000	47	Methylcrotonoyl-CoA carboxylase beta chain, mitochondrial
	CWC22	Q9HCG8	25.4099	25.6136	25.9916	25.5261	25.1394	25.1394	25.8298	25.7957	26.5404	NaN	25.3478	24.9449	1	1	2.2	105.47	0	11.647	516800000	3	Pre-mRNA-splicing factor CWC22 homolog
	XAB2	Q9HCS7	25.652	25.1655	25.2948	24.6969	25.8505	25.861	26.0395	26.5896	26.5051	NaN	25.0896	24.9989	6	6	8.7	100.01	0	13.095	600420000	20	Pre-mRNA-splicing factor SYF1
	MRPL47	Q9HD33	27.8029	27.6549	27.8613	27.7331	27.738	28.0574	27.9403	28.1339	28.0491	27.574	27.4283	27.7193	7	7	23.6	29.45	0	18.601	2878700000	119	39S ribosomal protein L47, mitochondrial
	CHMP1A	Q9HD42	23.4057	23.5095	23.4601	23.6489	23.3953	23.5128	24.0424	24.4823	24.1469	22.6885	23.8712	23.4565	3	3	13.3	21.703	0.00029525	6.1515	193830000	22	Charged multivesicular body protein 1a
	APMAP	Q9HDC9	30.3824	29.7552	29.5624	30.0895	29.516	28.8198	29.4982	29.7329	29.3142	31.1894	30.5528	30.2756	16	16	51	46.48	0	84.892	12585000000	221	Adipocyte plasma membrane-associated protein
	WDR6	Q9NNW5	25.5203	25.995	26.3617	25.5358	25.9498	24.6804	24.6836	23.9075	23.3945	24.5382	24.8969	25.6049	5	5	7.1	121.72	0	11.334	491040000	12	WD repeat-containing protein 6
	VTA1	Q9NP79	25.8566	25.4945	25.7669	24.8679	25.1022	25.3934	26.2144	26.2235	25.8001	25.015	24.7475	24.3685	6	6	23.5	33.879	0	12.677	458430000	4	Vacuolar protein sorting-associated protein VTA1 homolog
	EMC7	Q9NPA0	27.0096	26.5808	26.8236	27.1649	26.7183	26.4752	26.326	25.4681	26.2882	26.8566	26.6626	26.9866	2	2	9.9	26.47	0.00027093	4.5965	1119500000	17	ER membrane protein complex subunit 7
	EXOSC4	Q9NPD3	24.0786	23.9355	22.6062	23.7599	23.5551	23.2213	24.9904	24.6925	24.4362	22.6267	22.905	23.6916	2	2	9	26.383	0.0080998	1.7142	183000000	6	Exosome complex component RRP41
	ACOT13	Q9NPJ3	27.1062	26.4381	26.7069	26.6186	26.493	26.8218	27.2325	26.811	26.9904	28.2417	27.7241	27.2073	4	4	37.9	14.96	0	10.161	1615700000	39	Acyl-coenzyme A thioesterase 13
	TIMMDC1	Q9NPL8	25.8238	25.9104	26.2258	26.0342	26.0247	26.4942	26.7199	26.2741	26.8894	25.373	25.8762	25.7949	2	2	11.9	32.177	0	18.116	839500000	27	Complex I assembly factor TIMMDC1, mitochondrial
	ESM1	Q9NQ30	NaN	22.919	NaN	NaN	25.7861	24.1704	NaN	NaN	NaN	NaN	NaN	NaN	1	1	5.4	20.095	0.0032333	2.3742	76376000	2	Endothelial cell-specific molecule 1
	PPAN	Q9NQ55	25.023	25.627	25.4212	25.6303	25.7961	25.4757	25.1543	25.606	25.2337	23.8024	24.2423	25.0572	1	1	3.6	53.193	0.00051138	3.6401	507670000	11	Suppressor of SWI4 1 homolog
	TIGAR	Q9NQ88	29.0903	28.8776	29.3822	28.7982	28.6347	28.7849	28.2628	28.4139	28.9228	29.6869	29.0764	29.4981	8	8	46.7	30.062	0	43.255	5882700000	126	Fructose-2,6-bisphosphatase TIGAR
	RTN4	Q9NQC3	31.8036	31.5432	31.6373	32.2087	31.936	31.4681	31.1159	30.8755	31.1707	33.0043	32.0058	32.3541	9	9	15.7	129.93	0	243.22	42889000000	260	Reticulon-4
	UTP3	Q9NQZ2	25.0099	25.3169	25.1077	24.8239	25.7197	25.5325	25.5949	25.2754	25.0779	23.2046	23.7819	24.573	1	1	5	54.557	0	10.432	490550000	13	Something about silencing protein 10
	DDX21	Q9NR30	30.8446	31.4847	31.3043	30.774	31.0719	31.1821	31.1927	31.2357	31.2923	29.0855	29.9669	30.915	23	21	34.4	87.343	0	168.93	24353000000	327	Nucleolar RNA helicase 2
	SAR1A	Q9NR31	30.1352	30.1599	30.2108	30.0755	30.1993	30.1707	29.4988	29.9392	29.8337	29.8291	29.7788	30.0384	9	6	51.5	22.367	0	50.179	12353000000	197	GTP-binding protein SAR1a
	AAAS	Q9NRG9	27.631	27.9401	27.9362	27.6762	28.0629	28.1728	28.3321	28.2165	28.0739	26.9802	27.68	27.4467	10	10	28.8	59.573	0	29.398	3058800000	86	Aladin
	BAZ1A	Q9NRL2	25.0323	25.0988	25.7358	25.1919	26.0028	25.4214	25.4845	25.3531	25.4192	24.8627	24.5335	24.7686	4	4	3.1	178.7	0	10.753	564170000	9	Bromodomain adjacent to zinc finger domain protein 1A
	STRN4	Q9NRL3	26.0254	26.0314	25.9906	25.9733	25.9735	26.3202	25.7231	25.8349	25.5579	25.7235	25.7357	25.7932	4	3	6.1	80.595	0	7.9824	770250000	26	Striatin-4
	PHPT1	Q9NRX4	27.8735	27.7827	27.9577	27.8713	28.0902	28.1861	27.4165	27.6347	27.4081	28.0874	28.4315	27.8301	5	5	54.4	13.832	0	29.688	3090500000	46	14 kDa phosphohistidine phosphatase
	IARS2	Q9NSE4	28.6409	28.4914	28.7365	28.9994	28.7463	29.0275	28.2502	28.4601	28.2745	29.3217	29.1396	29.0404	16	16	24	113.79	0	54.601	5393800000	128	Isoleucine--tRNA ligase, mitochondrial
	PDS5B	Q9NTI5	27.3585	27.5154	28.0738	27.056	28.0726	27.8829	27.9487	27.8689	28.025	26.2702	27.0406	27.0573	13	12	13.3	164.67	0	29.914	2566700000	52	Sister chromatid cohesion protein PDS5 homolog B
	SMC4	Q9NTJ3	27.5319	27.5931	27.8627	27.5173	27.9778	27.7297	28.0433	27.9403	28.1543	26.3376	26.5601	27.222	11	11	13.1	147.18	0	58.245	2523500000	46	Structural maintenance of chromosomes protein 4
	MDN1	Q9NU22	NaN	23.5498	24.183	24.0503	24.1177	24.6719	25.0844	24.8213	24.1433	NaN	23.5173	NaN	9	9	1.9	632.81	0	18.271	199690000	10	Midasin
	ABHD10	Q9NUJ1	27.8901	27.2684	27.9872	27.4901	27.7028	27.8278	27.8563	27.4464	27.9038	28.7139	28.397	28.171	12	12	42.5	33.932	0	27.49	3169300000	94	Mycophenolic acid acyl-glucuronide esterase, mitochondrial
	GIMAP4	Q9NUV9	28.685	29.2181	29.4691	29.0443	29.0761	29.2568	29.9392	29.6527	29.4661	28.335	29.1323	27.9698	9	9	39.8	37.533	0	75.203	7108400000	92	GTPase IMAP family member 4
	MED17	Q9NVC6	NaN	NaN	25.1359	NaN	NaN	NaN	NaN	23.8407	24.032	NaN	NaN	NaN	1	1	2.6	72.889	0.00029044	5.8549	52839000	1	Mediator of RNA polymerase II transcription subunit 17
	EXD2	Q9NVH0	26.3465	26.2038	26.3505	25.9774	26.2429	26.5299	25.9362	25.6502	25.5153	26.1976	26.1351	26.142	3	3	7.6	70.352	0	8.8839	787800000	33	Exonuclease 3-5 domain-containing protein 2
	FANCI	Q9NVI1	24.8772	25.7876	25.7964	24.8389	25.9787	25.9363	25.5165	26.0964	25.7682	NaN	NaN	23.8198	2	2	2	149.32	0	7.7166	547940000	37	Fanconi anemia group I protein
	DNAJC17	Q9NVM6	26.5376	26.4529	26.5914	25.8977	27.1111	26.9181	26.6429	26.9708	26.4469	25.0299	25.7969	25.7877	2	2	10.9	34.687	0	11.936	1059400000	19	DnaJ homolog subfamily C member 17
	POLR3E	Q9NVU0	24.8246	25.3462	26.0401	24.2911	25.2045	25.8878	25.1693	25.6447	25.1321	NaN	23.6445	23.8772	2	2	4.8	79.897	0.00027218	4.7003	398220000	10	DNA-directed RNA polymerase III subunit RPC5
	MTPAP	Q9NVV4	24.4718	24.0498	NaN	NaN	NaN	NaN	24.3245	25.5079	24.7028	24.6257	24.3781	NaN	1	1	3.6	66.171	0	18.714	191610000	1	Poly(A) RNA polymerase, mitochondrial
	ANO10	Q9NW15	26.9996	26.7617	26.8608	27.3574	26.5708	26.9745	26.344	NaN	25.5259	28.5103	27.3223	27.4819	6	6	13.9	76.328	0	54.418	1506700000	26	Anoctamin-10
	GID8	Q9NWU2	26.6887	26.9629	26.9933	26.469	27.1463	27.3898	26.8931	27.0699	26.9281	25.7831	26.3852	26.3677	4	4	30.7	26.748	0	64.22	1513100000	36	Glucose-induced degradation protein 8 homolog
	LYAR	Q9NX58	26.8352	27.2919	26.9598	27.231	27.3495	27.1295	26.6464	27.2535	26.8096	26.5309	26.1675	26.6608	5	5	17.2	43.614	0	44.659	1458400000	30	Cell growth-regulating nucleolar protein
	PGPEP1	Q9NXJ5	24.5417	24.3267	25.1569	NaN	NaN	NaN	23.1904	23.4243	23.1941	25.7337	24.9735	24.5974	2	2	11.5	23.138	0.00028588	5.576	224280000	9	Pyroglutamyl-peptidase 1
	DPP3	Q9NY33	29.1566	28.9836	28.8716	29.1821	28.8954	28.8279	28.3689	28.4573	28.8471	29.4479	28.9335	29.2611	19	19	41.5	82.588	0	86.539	5823600000	131	Dipeptidyl peptidase 3
	BCLAF1	Q9NYF8	28.0402	27.9931	27.8424	27.6255	27.8339	27.5856	27.6278	27.9286	27.8138	26.8092	27.4275	27.3414	6	6	6	106.12	0	13.65	2457900000	60	Bcl-2-associated transcription factor 1
	IGF2BP1	Q9NZI8	25.5473	25.5478	22.4094	26.2175	23.0955	24.9369	27.9074	30.0113	27.961	NaN	NaN	22.8548	11	10	24.6	63.48	0	93.759	1848600000	46	Insulin-like growth factor 2 mRNA-binding protein 1
	HSPBP1	Q9NZL4	27.4419	27.8308	27.7273	27.6104	27.9305	27.889	27.9956	27.6659	27.2795	26.742	26.9505	27.3096	9	9	38.1	39.474	0	40.89	2453500000	55	Hsp70-binding protein 1
	MAT2B	Q9NZL9	29.8538	29.9141	29.9376	29.7973	29.8612	29.8744	30.0501	30.2264	30.2432	29.3486	29.4724	29.7035	12	12	46.7	37.551	0	78.467	11334000000	208	Methionine adenosyltransferase 2 subunit beta
	EHD2	Q9NZN4	32.7777	32.6554	33.4826	33.6711	33.349	33.2866	32.7631	32.8359	32.666	33.7365	33.5487	33.6153	34	29	73.1	61.161	0	323.31	110610000000	975	EH domain-containing protein 2
	TMOD2	Q9NZR1	25.0903	NaN	25.4702	25.4154	26.8596	27.2357	23.985	NaN	NaN	25.6537	26.5875	25.5966	1	1	10.3	39.595	0	26.139	553430000	5	Tropomodulin-2
	COMMD9	Q9P000	26.4458	26.9283	26.8009	27.4229	26.8405	26.6921	26.2882	25.478	25.8871	27.1827	26.4541	27.3154	8	8	63.1	21.819	0	68.297	1186500000	11	COMM domain-containing protein 9
	NDUFA13	Q9P0J0	29.0495	28.8167	29.0249	29.0503	28.8467	28.8704	28.531	28.7289	28.7823	29.2248	29.1606	28.8967	5	5	36.1	16.698	0	32.559	5918500000	153	NADH dehydrogenase [ubiquinone] 1 alpha subcomplex subunit 13
	RAI14	Q9P0K7	29.2101	28.9988	29.0953	29.2364	29.2781	29.4579	28.9751	29.0293	28.9956	29.6052	29.3208	29.1963	22	22	25.3	110.04	0	86.656	7305500000	181	Ankycorbin
	VPS18	Q9P253	26.3218	26.0876	26.4088	26.6794	26.1297	26.3824	25.9899	25.7449	25.1696	26.6381	26.4499	26.5281	6	6	8.1	110.18	0	7.8823	904400000	34	Vacuolar protein sorting-associated protein 18 homolog
	BCCIP	Q9P287	28.524	29.0997	29.2343	28.3567	28.8397	29.1314	29.2097	29.252	29.4089	26.601	28.0084	28.5179	7	7	32.2	35.979	0	51.467	5444400000	81	BRCA2 and CDKN1A-interacting protein
	CTTNBP2NL	Q9P2B4	25.9557	25.9271	26.5643	26.0596	26.0067	26.0329	25.6972	25.5015	25.9029	26.3591	26.3007	26.3134	4	4	9.7	70.157	0	11.557	850050000	50	CTTNBP2 N-terminal-like protein
	ATXN10	Q9UBB4	27.9684	28.4234	28.3682	28.2077	28.2005	28.0922	28.2214	28.226	28.1653	27.5547	27.6223	27.9876	11	11	28.6	53.488	0	29.107	3585600000	101	Ataxin-10
	SAE1	Q9UBE0	29.4531	29.8468	29.9781	29.5279	29.9537	29.8231	29.822	29.7756	29.6333	28.6459	29.2712	29.2065	10	10	39.6	38.449	0	63.301	9495000000	173	SUMO-activating enzyme subunit 1
	GNG12	Q9UBI6	29.7344	29.9439	30.182	29.699	29.5875	29.3279	29.4823	29.7048	29.6445	30.463	30.0916	30.1137	6	6	70.8	8.0061	0	34.607	10719000000	97	Guanine nucleotide-binding protein G(I)/G(S)/G(O) subunit gamma-12
	HDAC6	Q9UBN7	26.3095	26.3865	26.9174	26.4755	26.956	26.8348	26.2086	26.1279	25.9189	25.8922	26.3673	25.5827	3	3	5.8	131.42	0	21.499	1092800000	23	Histone deacetylase 6
	DKK3	Q9UBP4	25.4128	24.4013	25.7253	26.217	26.0342	25.7677	NaN	NaN	NaN	26.0784	26.4095	25.5747	2	2	11.4	38.39	0	9.7837	526700000	5	Dickkopf-related protein 3
	VPS29	Q9UBQ0	29.383	29.5032	29.3819	29.587	29.3304	29.3152	28.9258	29.2643	29.2003	29.6295	29.3908	29.7703	6	6	37.4	20.505	0	29.073	7852100000	160	Vacuolar protein sorting-associated protein 29
	EIF3K	Q9UBQ5	29.0178	29.1256	29.0355	29.1077	29.1115	28.949	28.8073	28.8369	29.0065	28.4691	28.5634	28.8923	7	7	39.4	25.059	0	35.28	6022500000	96	Eukaryotic translation initiation factor 3 subunit K
	NXF1	Q9UBU9	24.9592	25.6576	25.2125	25.2273	25.5079	26.1065	26.0432	26.1032	25.7738	24.2096	24.6933	24.9712	3	3	6.5	70.182	0.00051295	3.6985	571800000	9	Nuclear RNA export factor 1
	UQCR10	Q9UDW1	27.6246	27.5265	27.1946	27.9387	27.447	27.6121	27.1456	27.0038	26.7117	28.3373	28.1769	28.0785	2	2	38.1	7.3084	0	11.92	2225900000	54	Cytochrome b-c1 complex subunit 9
	TJP2	Q9UDY2	30.9287	31.4906	30.8406	29.7765	30.1337	30.3176	29.9802	30.3402	30.4229	30.9677	30.6761	30.5509	29	29	30.5	133.96	0	172.55	18961000000	432	Tight junction protein ZO-2
	NIPSNAP3A	Q9UFN0	27.3023	26.2687	27.4724	27.8021	27.432	27.7897	27.3686	26.8002	26.9347	28.8521	28.2115	28.6497	11	11	54.7	28.466	0	32.025	2358400000	50	Protein NipSnap homolog 3A
	TES	Q9UGI8	28.0691	27.8457	28.0229	27.8291	28.224	28.5094	27.3926	27.1528	26.8125	27.38	27.9161	28.0241	10	10	26.6	47.996	0	24.224	2732600000	74	Testin
	SEC63	Q9UGP8	27.9891	28.1747	28.0071	27.8545	27.8658	27.9316	27.9592	28.1495	28.0726	27.2294	27.7192	27.588	8	8	13.6	87.996	0	29.109	3017200000	38	Translocation protein SEC63 homolog
	SUN2	Q9UH99	29.8734	29.4836	29.9477	29.6659	29.7321	29.5764	29.8316	29.6872	29.6512	29.2854	29.4144	29.2031	16	16	37	80.31	0	98.628	9524000000	165	SUN domain-containing protein 2
	LIMA1	Q9UHB6	29.6074	29.7202	29.3233	29.4844	29.5431	29.423	29.129	29.2891	29.0906	29.8645	29.6743	29.7735	14	13	26.6	85.225	0	113.75	9076400000	207	LIM domain and actin-binding protein 1
	SRP68	Q9UHB9	29.602	29.7698	29.8263	29.842	29.7626	29.8238	29.6654	29.659	29.7505	29.2166	29.3427	29.6791	16	16	30.9	70.729	0	88.034	9757400000	183	Signal recognition particle subunit SRP68
	CHORDC1	Q9UHD1	29.0226	29.2683	29.3931	29.2181	29.0248	29.2146	29.0704	29.1102	29.143	28.4541	28.1896	29.0594	6	6	25.9	37.489	0	27.536	6191000000	110	Cysteine and histidine-rich domain-containing protein 1
	2021-09-09	Q9UHD8	28.3046	28.4199	28.6631	29.5993	29.4825	29.9713	28.8598	28.8892	28.7907	30.0994	29.4631	29.7942	15	15	39.9	65.401	0	138.17	7415500000	194	Septin-9
	UBQLN2	Q9UHD9	26.6546	26.7646	27.1494	26.8673	27.0615	27.0801	26.667	26.8963	27.0579	26.1526	26.3409	26.6373	7	4	14.3	65.695	0	68.617	1521900000	22	Ubiquilin-2
	DDX20	Q9UHI6	26.9339	27.02	27.4709	26.8306	27.3336	27.2825	27.3993	27.2306	27.7349	26.2029	26.2406	26.5582	4	4	6.2	92.239	0	19.494	1658800000	28	Probable ATP-dependent RNA helicase DDX20
	CYB5R1	Q9UHQ9	28.2568	27.8224	28.2992	28.3544	28.2389	28.2636	27.7148	27.7562	27.9184	29.14	28.2987	28.5989	8	8	35.4	34.094	0	76.551	3562300000	77	NADH-cytochrome b5 reductase 1
	PUF60	Q9UHX1	29.3464	29.715	29.8213	29.4981	29.7875	29.7163	29.5842	29.6847	29.6631	28.8084	29.1899	29.4125	11	11	34	59.875	0	108.52	9166100000	195	Poly(U)-binding-splicing factor PUF60
	ATP6V1H	Q9UI12	28.1984	28.0661	28.1908	27.8006	27.9492	27.8467	27.6422	27.7155	27.6039	28.5673	28.1252	28.6109	11	11	31.9	55.882	0	39.105	3293400000	65	V-type proton ATPase subunit H
	TRMT112	Q9UI30	27.3125	27.523	26.5394	26.6119	26.6919	26.2044	27.1275	27.455	27.5954	26.3301	26.6292	26.9558	5	5	53.6	14.199	0	35.929	1748600000	63	Multifunctional methyltransferase subunit TRM112-like protein
	XPO7	Q9UIA9	26.0288	26.431	26.5709	26.4588	26.7146	26.5242	26.3353	26.4335	26.5881	25.8147	26.1421	26.0825	12	12	14.5	123.91	0	66.247	1050200000	43	Exportin-7
	BAZ1B	Q9UIG0	26.9162	26.8546	26.7984	26.2121	27.1425	27.2648	27.0323	27.5142	27.2334	25.2383	26.5933	26.0023	7	7	6.3	170.9	0	21.071	1394600000	46	Tyrosine-protein kinase BAZ1B
	AK3	Q9UIJ7	28.6257	28.2057	28.4506	28.8408	28.0673	28.5704	28.5362	28.5865	28.4082	29.6192	29.4	28.7577	13	13	60.8	25.565	0	88.626	4910100000	105	GTP:AMP phosphotransferase AK3, mitochondrial
	NAGK	Q9UJ70	29.7994	29.5017	29.8135	30.2231	29.8001	29.983	29.1208	29.2405	29.1563	30.3296	29.7907	29.779	12	12	52.6	37.375	0	50.415	10003000000	177	N-acetyl-D-glucosamine kinase
	TRMT6	Q9UJA5	25.4127	25.9709	27.7925	25.6358	27.2232	26.613	NaN	25.4154	24.0906	27.1737	26.6938	27.5841	3	3	8.2	55.799	0.00029146	5.9111	1048800000	28	tRNA (adenine(58)-N(1))-methyltransferase non-catalytic subunit TRM6
	DBNL	Q9UJU6	29.5939	29.5531	29.8185	29.8626	29.7301	29.6961	29.1473	29.416	29.2018	29.4324	29.431	29.5701	13	13	40	48.207	0	120.16	8912900000	165	Drebrin-like protein
	ANAPC7	Q9UJX3	26.8797	27.1336	27.3996	27.2099	27.0813	27.4908	27.2472	27.2813	27.0215	26.1146	26.1655	26.5342	5	5	11.4	66.855	0	32.428	1669300000	49	Anaphase-promoting complex subunit 7
	ANAPC5	Q9UJX4	24.3583	24.8316	24.9826	24.4623	24.3426	24.5462	24.727	24.2174	24.0621	NaN	23.9311	23.7394	2	2	3.7	85.076	0.00026116	3.9762	220830000	3	Anaphase-promoting complex subunit 5
	HN1	Q9UK76	30.3782	30.5983	30.5427	30.2278	30.4179	30.1719	29.8969	30.017	29.8513	29.7879	29.4668	30.0335	5	5	64.9	16.014	0	59.416	13103000000	119	Hematological and neurological expressed 1 protein
	FBXW11	Q9UKB1	26.179	26.2389	26.2022	26.2251	26.4255	26.5606	26.4733	26.6629	26.8154	25.6794	26.3044	25.6847	1	1	4.6	62.09	0	37.679	1022800000	13	F-box/WD repeat-containing protein 11
	CPSF3	Q9UKF6	26.1325	26.3839	26.3351	26.3233	26.4443	26.5731	26.5054	26.4882	26.5244	25.6495	26.1918	25.9197	3	3	5.6	77.485	0.00030312	6.6938	932470000	28	Cleavage and polyadenylation specificity factor subunit 3
	PARP4	Q9UKK3	29.3414	29.5575	29.5482	29.4364	28.6364	28.623	28.709	28.2843	28.3587	29.975	29.185	29.5134	23	23	18.8	192.59	0	68.496	6911300000	119	Poly [ADP-ribose] polymerase 4
	ACIN1	Q9UKV3	28.8101	29.1585	29.0381	28.8751	29.0365	29.1782	29.2405	29.4977	29.3589	28.2764	28.4736	28.7141	16	16	15.1	151.86	0	42.033	6107600000	141	Apoptotic chromatin condensation inducer in the nucleus
	CDV3	Q9UKY7	29.8017	30.094	30.1135	29.8481	29.9023	30.0861	29.5938	29.6352	29.549	29.6161	29.5014	29.8427	6	6	39.5	27.335	0	86.297	10477000000	126	Protein CDV3 homolog
	CNOT11	Q9UKZ1	24.3454	25.1799	25.293	24.4227	22.5747	24.6553	24.7462	25.4294	25.4339	NaN	NaN	NaN	1	1	2.4	55.215	0.0012541	3.4112	287930000	4	CCR4-NOT transcription complex subunit 11
	BAG5	Q9UL15	25.9775	26.4078	26.52	25.5235	25.9673	26.2349	26.5542	26.0721	26.0691	24.9532	25.5629	25.4211	3	3	8.9	51.199	0	10.512	766990000	24	BAG family molecular chaperone regulator 5
	DNPEP	Q9ULA0	27.9529	27.8925	28.0299	27.7047	27.9389	27.9819	27.7349	27.4647	27.3968	28.246	28.1624	28.0418	8	8	30.7	52.428	0	25.185	2932900000	73	Aspartyl aminopeptidase
	TBC1D24	Q9ULP9	23.2957	NaN	NaN	NaN	NaN	NaN	NaN	22.4664	NaN	NaN	22.7663	22.3048	1	1	2.3	62.919	0.007489	1.7886	27864000	1	TBC1 domain family member 24
	ISY1	Q9ULR0	24.4706	NaN	24.8006	24.8305	24.6751	25.4954	24.7599	24.7509	NaN	NaN	NaN	NaN	1	1	6.7	32.992	0.0012528	3.3986	194900000	1	Pre-mRNA-splicing factor ISY1 homolog
	HECTD1	Q9ULT8	27.0003	27.1492	27.2607	27.2191	27.4384	27.3265	27.1308	27.5555	27.2232	26.5101	26.5976	26.9422	11	11	6.1	289.38	0	16.316	1801800000	38	E3 ubiquitin-protein ligase HECTD1
	CORO1C	Q9ULV4	30.0201	30.2655	30.4891	30.3366	30.215	30.2079	29.8062	29.8701	29.9756	30.1797	30.15	30.3407	11	11	32.3	53.248	0	102.7	13504000000	228	Coronin-1C
	PRPF19	Q9UMS4	29.3412	29.6382	29.661	29.4022	29.6031	29.6346	29.6985	29.7421	29.7065	28.7237	29.1687	29.336	13	13	43.3	55.18	0	115.77	8801900000	185	Pre-mRNA-processing factor 19
	VPS4A	Q9UN37	28.3868	28.5273	28.4571	28.3876	28.3195	28.3076	28.1038	28.0206	28.0828	28.0355	27.9879	28.2976	8	6	23.1	48.897	0	23.558	3740900000	93	Vacuolar protein sorting-associated protein 4A
	PACSIN2	Q9UNF0	28.351	28.382	28.4867	28.4942	28.6039	28.66	28.0445	28.2228	28.2134	28.4338	28.4099	28.4781	11	11	29	55.738	0	30.036	3907700000	115	Protein kinase C and casein kinase substrate in neurons protein 2
	ZC3H4	Q9UPT8	25.1253	25.7577	26.1465	25.3726	25.6611	25.7801	25.4974	25.7249	25.9374	24.4692	24.9771	24.8406	2	2	2	140.26	0.0002745	4.8502	678440000	29	Zinc finger CCCH domain-containing protein 4
	USP22	Q9UPT9	25.2155	26.2922	25.8852	25.5323	26.066	25.7773	25.5916	25.4843	26.3104	NaN	NaN	NaN	1	1	4.8	59.96	0	24.099	491320000	15	Ubiquitin carboxyl-terminal hydrolase 22
	SRRM2	Q9UQ35	30.0104	30.1747	30.2273	29.804	30.1051	30.0142	29.978	29.9994	29.9505	29.6033	29.7813	29.8698	22	22	12.8	299.61	0	100.76	12113000000	203	Serine/arginine repetitive matrix protein 2
	C14orf166	Q9Y224	30.3872	30.5631	30.6498	30.3989	30.4511	30.449	30.6209	30.4758	30.5164	30.2442	30.3468	30.3476	13	13	59.8	28.068	0	126.77	17495000000	273	UPF0568 protein C14orf166
	PIN4	Q9Y237	26.7944	27.5068	27.4938	27.0732	27.69	27.8474	27.5332	27.7396	27.2493	26.3528	26.7506	26.8452	2	2	31.3	13.81	0	11.385	2098800000	37	Peptidyl-prolyl cis-trans isomerase NIMA-interacting 4
	NUDC	Q9Y266	29.1419	29.2218	28.6889	28.7554	28.8929	28.6791	29.2427	29.2727	29.4395	28.5756	28.4208	28.904	15	15	58.6	38.242	0	49.077	6095400000	183	Nuclear migration protein nudC
	DRG1	Q9Y295	28.6386	28.6242	28.5881	28.7861	28.4048	28.7405	28.6797	28.7081	28.8181	27.9482	28.1199	28.5773	10	10	41.7	40.542	0	40.39	4271500000	101	Developmentally-regulated GTP-binding protein 1
	EXOC6B	Q9Y2D4	26.4803	27.0818	27.1728	26.9256	26.3002	25.6238	24.701	25.8281	25.867	27.2074	26.4574	27.024	7	7	12.8	94.2	0	15.186	1252300000	36	Exocyst complex component 6B
	POFUT2	Q9Y2G5	27.2013	26.5137	26.7862	27.0276	26.5399	26.5156	26.6513	26.3139	26.1443	28.1197	27.3564	27.3103	5	5	14.9	49.975	0	59.272	1460400000	53	GDP-fucose protein O-fucosyltransferase 2
	DLGAP4	Q9Y2H0	24.2518	23.8889	25.0195	25.7491	25.053	25.025	24.3812	24.7656	25.1635	26.094	25.2899	25.4154	3	3	4.1	108.01	0.0002896	5.7947	441680000	9	Disks large-associated protein 4
	EPB41L3	Q9Y2J2	28.8306	29.0558	27.421	27.2967	23.737	24.9928	29.7546	30.1464	28.6723	NaN	25.4829	23.6937	20	18	22.9	120.68	0	67.265	4000200000	69	Band 4.1-like protein 3
	GSTK1	Q9Y2Q3	30.4754	30.0916	30.5721	30.6094	30.1724	30.2189	29.994	29.8464	29.6372	31.0583	30.7523	30.6733	12	12	64.2	25.497	0	119.06	16181000000	313	Glutathione S-transferase kappa 1
	LAMTOR2	Q9Y2Q5	26.2394	26.4789	26.606	26.7169	26.3784	26.1274	26.0331	26.0616	25.7965	27.2593	26.7869	26.7842	4	4	38.4	13.507	0	8.9152	1060000000	31	Ragulator complex protein LAMTOR2
	DDX52	Q9Y2R4	26.2702	26.4159	25.3474	26.0571	26.2771	26.4495	25.945	26.7367	26.6995	NaN	NaN	25.2537	4	4	11.2	67.497	0	22.785	818720000	21	Probable ATP-dependent RNA helicase DDX52
	CRYL1	Q9Y2S2	25.022	24.634	27.1024	28.4458	26.7456	26.4765	25.7928	23.5299	24.7278	28.8435	28.2508	27.7326	5	5	22.3	35.419	0	22.775	1615700000	44	Lambda-crystallin homolog
	CARHSP1	Q9Y2V2	27.9444	28.4443	28.4016	28.3965	28.7941	29.2369	28.3193	28.2806	28.1762	27.1561	27.0916	27.5086	4	4	59.2	15.892	0	19.261	3582700000	38	Calcium-regulated heat stable protein 1
	THRAP3	Q9Y2W1	28.7367	28.7799	28.502	28.3622	28.419	28.6294	28.6633	29.0249	28.926	27.717	28.2271	28.2747	6	6	7.7	108.66	0	29.174	4511000000	105	Thyroid hormone receptor-associated protein 3
	ACOT9	Q9Y305	30.1521	29.9045	30.4608	30.3428	30.0245	30.4294	29.7769	29.9586	29.7052	30.687	30.3949	30.4904	18	18	48.5	49.901	0	81.8	14042000000	326	Acyl-coenzyme A thioesterase 9, mitochondrial
	DERA	Q9Y315	27.7277	27.6156	27.7725	27.4135	27.5693	27.4156	26.984	27.1285	26.9914	27.5688	27.731	27.4911	8	8	32.4	35.23	0	64.099	2228500000	86	Deoxyribose-phosphate aldolase
	SNX24	Q9Y343	24.0719	24.2851	24.6815	23.1475	23.7761	23.7148	24.0221	23.9208	23.7735	22.4389	23.5298	NaN	1	1	5.3	19.818	0.0093784	1.6771	167690000	7	Sorting nexin-24
	UTP11L	Q9Y3A2	23.1406	23.2151	NaN	22.2208	22.7058	22.8126	23.4292	24.194	23.36	NaN	NaN	22.516	2	2	5.5	30.446	0.0099957	1.6307	91432000	3	Probable U3 small nucleolar RNA-associated protein 11
	TMED7	Q9Y3B3	26.7909	26.6359	26.7523	26.9567	26.8218	27.0382	27.4522	26.9661	27.4015	26.8832	26.9906	26.9581	3	3	18.8	25.171	0	10.272	1504400000	33	Transmembrane emp24 domain-containing protein 7
	SF3B6	Q9Y3B4	27.8582	28.0786	27.9089	27.8197	27.9329	27.984	28.0756	28.3959	28.1933	27.0224	27.6749	27.4041	4	4	35.2	14.585	0	12.27	2848300000	46	Splicing factor 3B subunit 6
	REXO2	Q9Y3B8	28.1387	28.2002	28.2801	28.0044	27.9346	28.0525	28.5292	28.2828	28.2838	28.49	28.4434	28.4228	9	9	43.5	26.832	0	21.321	3699900000	120	Oligoribonuclease, mitochondrial
	RPL36	Q9Y3U8	31.0015	30.9086	30.9447	30.7391	30.7381	30.6679	31.0906	31.37	31.087	30.3837	30.8603	30.7993	6	6	39	12.254	0	66.878	23058000000	211	60S ribosomal protein L36
	TLN1	Q9Y490	34.6865	34.7363	34.6916	34.5166	34.6037	34.568	34.4625	34.6407	34.5763	34.3945	34.2142	34.2383	124	114	69	269.76	0	323.31	282650000000	3417	Talin-1
	KIF3A	Q9Y496	25.2751	24.807	25.45	25.1692	24.9664	25.0247	25.2778	25.0609	24.7357	24.2502	24.5033	24.0254	3	2	6	80.04	0	14.342	352260000	19	Kinesin-like protein KIF3A
	RAPGEF2	Q9Y4G8	23.5009	NaN	24.4116	24.2235	24.5875	24.3481	NaN	NaN	NaN	24.0105	24.5793	NaN	2	1	1.8	167.41	0.00026123	3.9835	119690000	1	Rap guanine nucleotide exchange factor 2
	AIM1	Q9Y4K1	NaN	25.3211	25.4735	NaN	NaN	NaN	NaN	NaN	NaN	24.771	25.0748	24.9211	3	3	2.3	188.67	0.00026903	4.4509	206150000	3	Absent in melanoma 1 protein
	TELO2	Q9Y4R8	27.543	27.2035	27.5602	27.4353	27.4414	27.822	28.0752	27.7064	27.7296	26.1009	26.9905	27.2536	9	9	16.8	91.746	0	56.451	2129700000	48	Telomere length regulation protein TEL2 homolog
	LSM4	Q9Y4Z0	28.064	28.3036	28.5163	27.8389	28.321	28.2774	28.5016	28.5849	28.4871	27.5369	27.9784	27.7844	5	5	30.9	15.35	0	14.202	3744500000	143	U6 snRNA-associated Sm-like protein LSm4
	SUPT16H	Q9Y5B9	28.6538	28.7687	28.9901	28.5206	29.1839	29.0928	29.1887	29.1175	29.2129	27.2513	28.2414	28.4805	12	12	15.7	119.91	0	56.638	5489000000	109	FACT complex subunit SPT16
	GMPPB	Q9Y5P6	28.8949	29.2394	29.1199	28.9676	29.077	29.2194	29.0426	29.1451	29.214	28.4514	28.5531	28.6974	9	9	38.1	39.834	0	67.004	6116000000	80	Mannose-1-phosphate guanyltransferase beta
	GTF3C5	Q9Y5Q8	24.9564	24.5374	24.7905	24.552	24.9866	24.6479	25.8	25.4658	25.2713	NaN	24.0243	24.8768	3	3	8.7	59.57	0	10.67	364580000	16	General transcription factor 3C polypeptide 5
	TRPV2	Q9Y5S1	27.253	26.8853	27.3277	27.9813	27.0497	26.6143	NaN	26.2468	NaN	26.7758	27.0051	27.5415	4	4	6.7	85.98	0	7.4231	1248200000	5	Transient receptor potential cation channel subfamily V member 2
	FHOD1	Q9Y613	28.0604	28.147	28.4898	28.4583	28.0752	28.0129	28.3462	28.413	28.3475	27.8768	27.8904	27.8962	12	12	16.8	126.55	0	81.919	3556500000	93	FH1/FH2 domain-containing protein 1
	PSAT1	Q9Y617	29.3267	29.3588	29.2509	29.1434	29.2413	28.8983	29.4833	29.2459	29.0339	28.1365	28.296	28.9001	14	14	37.6	40.422	0	43.668	6579600000	188	Phosphoserine aminotransferase
	CFAP20	Q9Y6A4	26.3897	26.6013	27.056	26.5321	26.7839	26.6161	26.7607	26.9752	26.7515	25.6304	26.3913	25.9669	3	3	25.4	22.774	0	23.312	1125200000	49	Cilia- and flagella-associated protein 20
	SPCS1	Q9Y6A9	28.204	27.8487	27.9281	27.9561	28.0297	27.8764	27.6053	27.766	27.5769	28.0527	28.0394	27.9043	2	2	31.4	11.805	0	40.987	3158000000	50	Signal peptidase complex subunit 1
	MTCH2	Q9Y6C9	28.6439	28.7538	28.9456	29.1944	28.9226	29.073	28.4446	28.5899	28.2175	29.8994	29.2405	29.1902	9	9	38.9	33.331	0	78.622	7054900000	172	Mitochondrial carrier homolog 2
	STK24	Q9Y6E0	29.2683	29.2071	29.497	28.9253	29.1913	29.2444	29.2191	29.2922	29.41	28.7515	28.9626	29.0405	13	8	41.5	49.307	0	46.159	7171100000	182	Serine/threonine-protein kinase 24
	BZW2	Q9Y6E2	28.4541	28.386	28.4309	28.042	28.5644	28.6978	28.9351	28.515	28.8639	27.6467	28.2784	28.0824	14	13	30.1	48.162	0	42.806	4379200000	117	Basic leucine zipper and W2 domain-containing protein 2
	EPN1	Q9Y6I3	26.5142	26.7881	26.835	27.0373	26.6139	26.7693	26.5556	26.9159	26.8315	26.4775	26.0633	25.6576	6	6	13.9	60.293	0	22.376	1181500000	10	Epsin-1
	IGF2BP2	Q9Y6M1	29.3894	29.2645	29.1831	29.2237	29.3333	29.1808	29.1832	29.3312	29.4129	28.8837	29.0691	28.678	15	14	31.2	66.121	0	75.892	7056400000	171	Insulin-like growth factor 2 mRNA-binding protein 2
	SQRDL	Q9Y6N5	29.4429	29.765	29.8564	30.6413	30.1501	30.538	28.8435	28.3224	28.0798	31.283	30.6866	30.4408	20	20	48.2	49.96	0	138.8	12954000000	233	Sulfide:quinone oxidoreductase, mitochondrial
	UBA6	A0AVT1	29.8979	29.6971	30.195	29.8172	29.8245	29.8804	29.9919	29.9002	30.0996	30.1659	29.637	29.8406	25	25	36.3	117.97	0	93.887	11328000000	190	Ubiquitin-like modifier-activating enzyme 6
	ESYT2	A0FGR8	27.1217	26.7216	27.2515	27.7811	27.2201	27.2394	27.4596	26.753	26.7607	27.0382	27.0475	27.1712	6	6	9.4	102.36	0	12.969	1691500000	31	Extended synaptotagmin-2
	DHRS12	A0PJE2	27.2136	25.4009	26.6661	26.9259	24.3012	27.0121	27.4942	27.7713	27.9976	26.8673	27.1742	27.811	2	2	6.3	35.146	0.0079138	1.7695	1416900000	5	Dehydrogenase/reductase SDR family member 12
	ARHGAP10	A1A4S6	23.4246	NaN	23.6589	NaN	NaN	23.1857	23.503	NaN	22.8875	23.4793	NaN	NaN	2	2	3.6	89.374	0.0012503	3.385	67366000	3	Rho GTPase-activating protein 10
	SH3PXD2B	A1X283	27.131	27.0418	27.5281	27.4452	27.6235	27.3788	27.4556	27.8901	27.109	27.1439	26.8287	27.3292	8	8	13.4	101.58	0	14.672	2123000000	44	SH3 and PX domain-containing protein 2B
	NBAS	A2RRP1	26.5624	26.1792	27.084	26.636	26.156	26.5338	27.0019	26.4185	25.8488	27.2673	26.959	26.5381	8	8	3.9	268.57	0	17.503	1280600000	42	Neuroblastoma-amplified sequence
	SBNO1	A3KN83	24.4041	24.7241	NaN	NaN	24.6995	24.9483	24.9482	24.5749	25.0345	NaN	NaN	NaN	2	2	3.1	154.31	0	9.0602	258090000	2	Protein strawberry notch homolog 1
	VPS37C	A5D8V6	25.1529	25.0125	25.6665	24.6677	25.1637	25.8046	25.1381	25.5497	24.9589	24.2602	24.6842	24.5406	2	2	8.7	38.658	0	7.4574	500180000	9	Vacuolar protein sorting-associated protein 37C
	TMEM189	A5PLL7	25.8401	25.7289	24.9163	26.411	24.7607	NaN	NaN	25.174	25.2093	25.8219	25.4769	26.3269	2	2	10.7	31.135	0.00029674	6.2419	464210000	20	Transmembrane protein 189
	CNOT1	A5YKK6	27.7903	27.9457	28.0672	27.7605	27.8829	28.1819	28.1447	28.0832	27.625	26.9432	27.6749	27.668	19	19	10.8	266.94	0	52.728	2843700000	73	CCR4-NOT transcription complex subunit 1
	MAP1LC3B	Q9GZQ8	28.7544	28.1218	28.0626	28.4465	28.0283	28.4782	28.229	28.3683	28.6725	28.1419	27.6339	28.6175	3	1	22.4	14.688	0.00028994	5.8125	4012500000	64	Microtubule-associated proteins 1A/1B light chain 3B
	PGP	A6NDG6	28.4206	28.6522	28.3079	28.1743	28.7322	28.8359	28.5615	28.87	28.5154	27.9784	28.4121	27.9892	8	8	36.8	34.006	0	66.373	4740300000	94	Phosphoglycolate phosphatase
	C5orf51	A6NDU8	25.4731	24.645	NaN	NaN	24.3814	24.9181	NaN	NaN	24.5603	26.0205	NaN	24.6675	3	3	18.4	33.62	0.00027972	5.1558	398400000	1	UPF0600 protein C5orf51
	TCAF2	A6NFQ2	26.9957	27.7677	28.1917	28.2954	27.4438	27.2441	27.0387	26.9759	26.834	27.9981	27.6111	28.0998	10	10	18.2	100.9	0	71.656	2440300000	50	TRPM8 channel-associated factor 2
	FBLL1	A6NHQ2	27.1139	27.5674	27.3257	26.8069	26.8453	26.8848	26.7561	27.1658	27.0415	25.9577	27.8108	26.5584	3	2	6.9	34.803	0	9.1335	1619200000	23	rRNA/tRNA 2-O-methyltransferase fibrillarin-like protein 1
	SAC3D1	A6NKF1	NaN	NaN	24.5564	NaN	23.2974	23.3892	NaN	23.3788	23.0914	NaN	NaN	NaN	1	1	4.7	43.553	0.00025773	3.7569	62033000	1	SAC3 domain-containing protein 1
	FAM127A	A6ZKI3	24.9354	24.8336	24.814	24.5037	25.3415	25.374	24.6569	24.95	24.6422	25.1663	25.3203	25.5831	1	1	10.6	13.171	0.0022195	3.1893	455310000	22	Protein FAM127A
	ZSWIM8	A7E2V4	23.3231	22.9525	23.5495	NaN	NaN	24.6021	24.362	23.2999	24.276	NaN	23.0734	22.3273	2	2	1.6	197.3	0.00029586	6.1833	126980000	4	Zinc finger SWIM domain-containing protein 8
	POM121C	A8CG34	24.789	24.8453	24.6399	24.8675	24.3739	25.2444	25.1439	24.7441	24.4213	24.3081	24.5631	24.9937	2	2	1.8	125.06	0.0017361	3.2689	335760000	5	Nuclear envelope pore membrane protein POM 121C
	KIAA1324L	A8MWY0	NaN	NaN	24.1752	NaN	25.9977	25.4349	24.2246	NaN	NaN	25.046	24.5806	NaN	4	4	5.5	113.84	0.00029976	6.4155	188290000	6	UPF0577 protein KIAA1324-like
	NUDT19	A8MXV4	24.7132	24.3533	25.0694	24.2257	23.9825	24.1536	24.6488	24.0205	NaN	NaN	23.26	25.2061	4	4	13.3	42.233	0.0002733	4.7557	223950000	5	Nucleoside diphosphate-linked moiety X motif 19, mitochondrial
	WASH3P	C4AMC7	26.4392	26.4298	26.8658	26.9519	26.3363	26.4665	25.903	26.6291	26.5786	27.0639	26.6389	26.8191	4	4	12.3	49.994	0	9.6081	1309800000	22	Putative WAS protein family homolog 3
	FAM195B	C9JLW8	26.7146	27.0851	27.3233	26.9324	27.4032	27.18	27.1868	26.5505	27.0529	27.1694	27.1925	26.9281	3	3	41.2	10.92	0	9.5487	1560700000	38	Protein FAM195B
	NACA	Q13765	30.6566	30.7975	30.9002	30.6478	31.0542	30.6533	30.4198	30.4088	30.5336	30.067	30.1679	30.8406	6	6	34	23.384	0	100.46	18442000000	223	Nascent polypeptide-associated complex subunit alpha
	SLC35A4	L0R6Q1	23.9899	25.0566	25.1466	25.4741	NaN	24.7696	24.7689	24.6205	25.1524	22.0424	25.2951	24.7591	1	1	9.7	11.133	0.0017413	3.3175	285630000	12
	DNASE2	O00115	26.9942	26.5661	25.8189	25.9883	26.4434	26.4276	26.6005	26.9647	25.9648	27.5585	27.1904	26.8934	3	3	9.2	39.58	0	9.0736	1283800000	46	Deoxyribonuclease-2-alpha
	AGPS	O00116	29.3797	29.2742	29.7489	29.6084	29.4257	29.3048	29.2795	29.2317	29.1313	28.9709	29.2407	29.675	16	16	33.9	72.911	0	49.912	7883300000	145	Alkyldihydroxyacetonephosphate synthase, peroxisomal
	KIF2A	O00139	25.2115	25.334	25.2153	24.193	24.5417	24.8013	24.705	25.1286	NaN	24.7753	24.6316	24.7977	4	4	4	79.954	0.00028927	5.7824	353830000	8	Kinesin-like protein KIF2A
	HAX1	O00165	25.3087	26.1015	26.0168	25.4315	26.0135	26.1556	26.1277	25.8603	25.953	24.8834	25.7016	25.266	2	2	11.1	31.62	0	21.147	661360000	16	HCLS1-associated protein X-1
	AIP	O00170	27.4352	27.2662	28.0099	27.4221	28.2466	28.4476	27.5556	27.62	28.028	27.4097	27.4628	27.6264	9	9	30.9	37.636	0	22.607	2613000000	45	AH receptor-interacting protein
	GTPBP1	O00178	25.8463	26.3187	28.3647	26.3953	26.6523	26.3987	26.6477	26.6256	26.5772	25.2555	25.8096	25.7731	4	4	9.7	72.453	0	12.29	1124600000	34	GTP-binding protein 1
	STXBP3	O00186	27.147	27.2922	27.5996	27.7516	27.2034	27.6518	27.3512	26.8371	27.1524	27.5461	27.6241	27.6465	8	8	15.5	67.764	0	19.224	1968000000	52	Syntaxin-binding protein 3
	ARVCF	O00192	27.6139	27.7968	28.1238	27.0363	28.1086	28.2394	27.5894	28.0028	27.4406	28.266	28.6662	27.9102	13	13	22	104.64	0	75.387	3039800000	50	Armadillo repeat protein deleted in velo-cardio-facial syndrome
	SMAP	O00193	24.8985	24.5791	24.8535	24.7026	24.6261	24.781	24.1275	24.8489	24.599	25.2663	24.9411	24.6914	1	1	9.3	20.332	0.00027816	5.0657	340110000	17	Small acidic protein
	NDUFS8	O00217	29.1507	28.9223	28.9661	28.9719	28.6766	29.2043	28.7245	29.2852	28.8198	29.1974	29.0955	28.6602	5	5	29	23.705	0	23.944	6092500000	91	NADH dehydrogenase [ubiquinone] iron-sulfur protein 8, mitochondrial
	PSMD12	O00232	30.1273	30.2158	30.3473	30.3923	30.1865	29.9618	30.1388	30.2335	30.0303	29.9921	30.038	30.3011	18	18	46.5	52.904	0	104.21	13762000000	230	26S proteasome non-ATPase regulatory subunit 12
	PSMD9	O00233	28.0511	28.5274	28.5022	28.1439	28.2588	28.4811	28.1616	28.1504	28.0767	28.147	27.8557	28.0831	3	3	17.9	24.682	0	25.172	3336600000	33	26S proteasome non-ATPase regulatory subunit 9
	ATOX1	O00244	29.3181	29.7357	29.3171	29.0311	29.258	29.1168	28.9862	29.0355	28.9076	29.5424	29.0657	29.0797	6	6	51.5	7.4016	0	25.924	6926100000	70	Copper transport protein ATOX1
	PGRMC1	O00264	28.7912	28.8269	29.2128	28.8367	28.895	28.4344	28.8201	28.8491	28.5825	28.2426	29.1911	28.1385	6	5	36.4	21.671	0	26.015	5131100000	51	Membrane-associated progesterone receptor component 1
	DFFA	O00273	26.7321	26.9041	27.2111	27.2141	27.1202	27.0994	26.97	27.1562	27.2771	26.6979	26.7159	26.9683	6	6	23.3	36.521	0	16.103	1598200000	40	DNA fragmentation factor subunit alpha
	HIP1	O00291	NaN	NaN	24.1276	24.3859	24.9185	24.9768	23.4551	23.0387	23.6965	23.1762	24.9117	25.219	4	3	5.7	116.22	0	9.0434	201560000	6	Huntingtin-interacting protein 1
	CLIC1	O00299	33.018	33.41	33.3815	33.2182	33.5062	33.3074	33.1261	33.1096	33.3436	33.2306	32.9239	33.2386	23	23	88	26.922	0	323.31	114040000000	1117	Chloride intracellular channel protein 1
	PDHX	O00330	24.6495	24.4589	25.2498	22.8494	24.787	24.3147	24.8227	24.8118	24.7795	24.3365	24.4831	25.0697	3	3	6.6	54.122	0.00051387	3.7258	311970000	15	Pyruvate dehydrogenase protein X component, mitochondrial
	QSOX1	O00391	24.8188	24.0949	24.0485	23.4816	NaN	23.8828	24.4282	NaN	23.3164	23.3818	23.5478	23.1705	3	3	5.2	82.577	0.00029682	6.2424	141900000	8	Sulfhydryl oxidase 1
	DCTN6	O00399	25.1956	25.4046	25.5052	25.616	25.3395	25.4876	24.8765	25.3599	25.0954	25.3963	25.6985	NaN	2	2	16.8	20.747	0.0002942	6.0837	480280000	9	Dynactin subunit 6
	WASL	O00401	NaN	23.9146	23.4112	23.052	24.088	24.2194	23.039	22.6743	22.8284	24.0086	23.2879	23.7573	3	3	10.7	54.826	0	12.928	132050000	10	Neural Wiskott-Aldrich syndrome protein
	EEF2K	O00418	NaN	NaN	NaN	NaN	24.1124	25.015	23.0589	NaN	NaN	NaN	23.1638	NaN	2	2	3.7	82.143	0.0049361	1.9974	60666000	2	Eukaryotic elongation factor 2 kinase
	SAP18	O00422	26.6016	26.9658	26.2467	25.9977	26.7512	26.964	27.2647	27.3227	26.3656	25.7813	27.0491	26.5715	2	2	15	17.561	0	9.0795	1805300000	44	Histone deacetylase complex subunit SAP18
	IGF2BP3	O00425	30.746	30.3835	30.5774	30.962	30.1789	29.3762	31.0968	30.9818	31.0945	30.3629	30.7213	30.3231	19	18	40.4	63.704	0	128.91	19674000000	294	Insulin-like growth factor 2 mRNA-binding protein 3
	DNM1L	O00429	30.948	31.1034	31.2133	31.1638	31.1048	31.2736	31.1062	31.0894	31.1277	30.9795	31.0962	31.1531	33	33	60.3	81.876	0	323.31	26933000000	647	Dynamin-1-like protein
	RTCA	O00442	28.3095	28.2096	28.747	28.7069	28.4436	28.2187	28.49	28.0837	27.9045	28.6232	28.2053	28.6152	6	6	22.1	39.336	0	17.923	3904700000	63	RNA 3-terminal phosphate cyclase
	PIK3C2A	O00443	28.2298	28.5871	28.887	27.567	28.0368	27.991	28.2871	28.1188	28.1275	28.0403	28.2122	28.591	14	14	12.3	190.68	0	69.3	3779000000	95	Phosphatidylinositol 4-phosphate 3-kinase C2 domain-containing subunit alpha
	PLOD2	O00469	32.1309	31.7013	31.2925	31.3239	30.8333	30.3266	31.3858	31.2746	31.4766	31.328	31.3365	30.7823	30	30	46.8	84.685	0	196.5	31691000000	688	Procollagen-lysine,2-oxoglutarate 5-dioxygenase 2
	EXOC5	O00471	27.7457	27.618	28.2368	28.166	27.8791	27.9268	27.8686	27.868	27.3527	28.2538	28.0837	28.1385	10	10	20.2	81.852	0	47.058	2966400000	67	Exocyst complex component 5
	NDUFA4	O00483	29.2215	28.8854	28.4177	29.1197	28.9867	29.3789	29.3233	29.2664	29.1625	29.16	29.9362	28.8419	4	4	46.9	9.3697	0	16.503	6694700000	72	Cytochrome c oxidase subunit NDUFA4
	PSMD14	O00487	30.3295	30.3696	30.248	29.9263	30.2668	30.3923	30.3198	30.3324	30.365	29.9896	30.1293	30.0928	13	13	69.7	34.577	0	96.421	15055000000	232	26S proteasome non-ATPase regulatory subunit 14
	BIN1	O00499	26.0362	27.0569	26.8883	27.5831	26.0671	26.4701	27.8477	27.2447	27.7133	26.8272	26.5739	26.6012	5	5	15	64.699	0	31.865	1415100000	37	Myc box-dependent-interacting protein 1
	KPNA3	O00505	28.0026	28.7203	28.5604	28.5635	28.6678	28.219	28.4232	28.3917	28.4932	27.6932	28.1402	28.5026	13	10	37	57.81	0	61.25	3978900000	70	Importin subunit alpha-4
	STK25	O00506	23.465	26.1459	26.3286	25.7174	25.2903	25.3155	25.7214	25.0247	25.5281	25.716	25.0706	25.3446	8	3	21.1	48.111	0	8.0238	524670000	18	Serine/threonine-protein kinase 25
	PES1	O00541	27.3094	27.7425	27.0799	26.8779	27.2569	27.0955	27.3963	27.5129	27.4673	26.7567	26.8585	27.3482	10	10	21.4	68.002	0	18.755	1892000000	88	Pescadillo homolog
	SDCBP	O00560	28.8308	29.1551	29.3332	28.9919	29.0297	29.048	28.898	29.1118	28.7772	28.1152	28.1491	29.0365	9	9	49.3	32.444	0	137.23	5639700000	92	Syntenin-1
	MPHOSPH10	O00566	25.8666	26.8609	26.9268	25.6218	26.4637	26.4722	26.6422	26.8102	27.2357	NaN	25.4232	26.4345	5	5	10.4	78.863	0	8.2963	1025900000	19	U3 small nucleolar ribonucleoprotein protein MPP10
	NOP56	O00567	29.49	29.2422	29.0119	29.105	28.9229	29.0103	29.2553	29.2221	29.089	28.861	29.1237	29.4414	17	17	35.5	66.049	0	78.824	7288500000	145	Nucleolar protein 56
	CYR61	O00622	25.8712	25.9027	26.6503	26.5054	26.2471	26.267	25.798	25.1988	26.0434	24.9047	26.3989	26.1697	4	4	12.3	42.026	0	7.482	804300000	19	Protein CYR61
	PIR	O00625	30.9299	31.7265	30.3349	30.1133	30.2248	30.428	31.0984	31.0833	30.9289	29.9211	30.9185	30.3272	10	10	45.9	32.113	0	125.53	20738000000	223	Pirin
	NFIB	O00712	NaN	NaN	NaN	24.3063	24.6452	24.2353	24.6723	26.3424	NaN	23.5573	23.649	NaN	2	2	8.6	47.441	0	12.822	208880000	1	Nuclear factor 1 B-type
	PDXK	O00764	28.2789	28.6792	28.7875	28.6259	28.2951	28.6089	28.5578	28.3158	28.7652	28.4104	28.5594	28.5842	5	5	29.8	35.102	0	24.68	4291900000	88	Pyridoxal kinase
	ARID1A	O14497	25.3004	25.7385	25.6086	25.327	25.3821	25.7157	26.2827	26.3812	25.5506	25.6528	25.5566	25.2985	7	7	4.1	242.04	0	11.659	664710000	15	AT-rich interactive domain-containing protein 1A
	CDK2AP1	O14519	25.3186	25.6458	26.1272	25.2108	25.6374	26.1965	24.9992	25.3815	25.6214	24.3184	25.195	25.0724	1	1	11.3	12.365	0.0010096	3.4669	538060000	27	Cyclin-dependent kinase 2-associated protein 1
	COX7A2L	O14548	26.3197	25.9481	26.2326	25.4535	25.8273	25.7928	26.1091	NaN	25.8567	25.7433	25.4725	25.9445	2	2	36.8	12.615	0	10.062	583050000	10	Cytochrome c oxidase subunit 7A-related protein, mitochondrial
	HSPB6	O14558	24.173	NaN	25.939	25.3727	25.8275	NaN	23.5483	24.8125	24.4961	25.5797	24.4259	25.3609	2	2	21.2	17.135	0.00029895	6.3723	345870000	15	Heat shock protein beta-6
	NDUFAB1	O14561	29.2808	29.3678	28.837	28.9258	28.4868	29.4841	28.8873	29.4627	29.3236	28.895	29.3719	28.9687	3	3	15.4	17.417	0	14.646	6749400000	99	Acyl carrier protein, mitochondrial
	UBFD1	O14562	26.5659	25.9964	25.9735	26.2409	26.0288	26.2409	25.9776	26.2381	26.6783	26.2531	26.3288	26.1174	2	2	7.4	33.382	0.00026717	4.3285	964970000	6	Ubiquitin domain-containing protein UBFD1
	AP3D1	O14617	29.3317	29.0762	29.3265	29.53	29.3788	29.2648	29.4677	29.5084	29.3832	29.2227	29.238	29.5272	18	18	21.6	130.16	0	86.662	7940400000	167	AP-3 complex subunit delta-1
	CCS	O14618	23.1816	23.6312	24.5489	24.4596	24.8717	25.6946	25.0127	24.2547	25.1511	22.7534	24.7003	NaN	4	4	13.5	29.04	0.0002867	5.6103	299910000	10	Copper chaperone for superoxide dismutase
	CHD1	O14646	26.3417	26.8726	27.918	26.7745	27.2076	26.6959	27.7734	27.081	26.8596	26.0169	26.4567	26.7754	5	3	2.7	196.69	0.00030479	6.8266	1612700000	16	Chromodomain-helicase-DNA-binding protein 1
	CHD2	O14647	23.7253	23.736	24.0292	24.0396	24.3838	24.7027	23.9062	24.4287	23.9018	23.3897	23.55	NaN	3	1	1.5	211.34	0.0045035	2.045	180520000	10	Chromodomain-helicase-DNA-binding protein 2
	GOSR2	O14653	26.6699	26.0436	25.8439	26.6169	26.1314	25.7911	26.5095	26.4883	26.0841	25.9282	26.1344	26.6557	3	3	22.2	24.775	0	14.802	1055400000	43	Golgi SNAP receptor complex member 2
	TOR1A	O14656	27.9758	27.989	28.2765	27.5806	27.8726	27.8139	27.5156	27.4696	27.8371	27.5253	27.9934	27.3459	6	6	23.8	37.808	0	11.281	2515700000	67	Torsin-1A
	TOR1B	O14657	27.5069	26.8982	26.9465	26.8596	26.9373	26.9537	26.8636	26.6436	25.9551	26.7701	26.8171	26.8938	5	5	19.6	37.978	0	14.737	1520300000	41	Torsin-1B
	STX16	O14662	27.8977	27.384	28.1387	27.5213	27.6453	27.8476	28.336	27.8987	27.9795	27.085	28.0772	27.0099	2	2	9.2	37.031	0	84.825	2655200000	46	Syntaxin-16
	ADAM10	O14672	26.7397	26.2177	26.1393	26.823	26.57	26.6603	26.2476	26.4795	26.6819	27.4691	26.6529	27.0316	4	4	5.5	84.141	0	23.473	1364600000	80	Disintegrin and metalloproteinase domain-containing protein 10
	EI24	O14681	24.5466	NaN	24.8231	25.4426	22.3331	21.8353	24.9397	24.3645	25.4324	26.2732	25.3578	26.1561	2	2	5.6	38.964	0.0034364	2.2653	370830000	9	Etoposide-induced protein 2.4 homolog
	TP53I11	O14683	NaN	NaN	21.8872	21.3707	22	21.8576	NaN	21.9182	22.3955	24.2983	23.3399	20.7719	1	1	5.3	21.054	0.002426	2.9532	56283000	9	Tumor protein p53-inducible protein 11
	APAF1	O14727	25.7509	25.6631	25.8351	24.236	25.6037	25.6573	24.7475	26.0262	24.3924	24.0971	24.8489	24.4545	5	5	5.1	141.84	0.00030451	6.8093	555340000	25	Apoptotic protease-activating factor 1
	PDCD5	O14737	29.8838	30.2313	29.8745	29.9617	29.9066	30.2404	29.8949	30.2486	30.2272	29.7709	29.4975	29.8346	6	6	45.6	14.285	0	51.059	11843000000	144	Programmed cell death protein 5
	SLC9A3R1	O14745	26.4545	26.8947	25.7205	25.1968	25.4663	26.742	26.3558	27.0538	26.4815	25.665	25.3383	25.9057	4	4	15.9	38.868	0	18.49	1009100000	17	Na(+)/H(+) exchange regulatory cofactor NHE-RF1
	TNFRSF10B	O14763	25.2791	25.4387	26.1107	25.6119	25.7175	24.5357	25.7679	25.4245	25.3355	26.8736	26.2616	26.2525	2	2	7.3	47.878	0	17.287	629830000	24	Tumor necrosis factor receptor superfamily member 10B
	NDC80	O14777	NaN	NaN	24.7777	23.9478	24.9919	25.5503	NaN	NaN	25.3286	NaN	NaN	NaN	4	4	9	73.912	0	7.3027	193020000	2	Kinetochore protein NDC80 homolog
	NRP1	O14786	23.8988	23.9908	NaN	NaN	NaN	NaN	24.1046	NaN	24.4177	24.2633	NaN	25.3539	1	1	2.1	103.13	0.0023981	2.8066	125200000	2	Neuropilin-1
	TNPO2	O14787	24.7309	24.4349	25.2717	24.7379	25.2683	25.6958	25.0713	25.1808	25.3891	25.0312	25.0876	25.2248	10	5	22.2	101.39	0	27.892	468340000	13	Transportin-2
	POLR3A	O14802	24.3026	25.1036	NaN	24.9201	24.7039	24.8471	25.3116	25.7156	24.9256	24.4456	24.3432	24.2225	4	4	5.2	155.64	0.0024331	3.0167	343640000	6	DNA-directed RNA polymerase III subunit RPC1
	TSPAN4	O14817	NaN	NaN	24.1247	24.2414	24.3084	23.9662	24.0547	NaN	24.0519	NaN	24.1387	24.4459	1	1	10.5	26.118	0.0012553	3.4167	108190000	1	Tetraspanin-4
	PSMA7	O14818	30.2172	29.9885	30.0752	30.355	30.1561	30.137	30.1128	29.7823	29.9695	30.3208	29.9828	30.3186	11	11	58.1	27.887	0	105.95	14106000000	208	Proteasome subunit alpha type-7
	RASGRF2	O14827	24.2556	24.6644	NaN	22.9744	24.1867	NaN	NaN	23.5607	NaN	23.9389	24.4083	24.2673	2	2	2.3	140.76	0.0024325	3.0039	171230000	2	Ras-specific guanine nucleotide-releasing factor 2
	SCAMP3	O14828	27.5985	27.2992	26.3139	26.5217	27.5879	27.7042	26.8071	27.4142	27.2143	27.6832	26.6048	27.4409	5	5	27.1	38.287	0	39.659	1956000000	34	Secretory carrier-associated membrane protein 3
	BCKDK	O14874	25.4252	27.8196	28.0477	27.2757	27.834	28.2918	27.7022	27.9276	27.915	27.569	28.5183	27.5707	1	1	4.1	46.36	0.00029735	6.2665	2975200000	33	[3-methyl-2-oxobutanoate dehydrogenase [lipoamide]] kinase, mitochondrial
	MGST3	O14880	29.5834	29.2827	29.994	30.8729	29.2784	29.7308	29.7143	29.2988	28.9507	31.3953	30.1807	30.9977	6	6	67.1	16.516	0	124.62	12462000000	115	Microsomal glutathione S-transferase 3
	GEMIN2	O14893	22.1005	22.4553	23.0376	22.8977	22.483	22.4732	22.1987	22.4062	22.7413	21.6456	22.4095	22.0859	1	1	6.1	31.585	0.0040798	2.1252	59912000	1	Gem-associated protein 2
	IRF6	O14896	24.4514	NaN	23.6797	NaN	23.2207	NaN	NaN	22.7078	NaN	NaN	NaN	NaN	1	1	2.6	53.129	0.002439	3.0494	49059000	2	Interferon regulatory factor 6
	TAX1BP3	O14907	28.1489	27.8599	28.2669	27.8854	27.9159	27.674	27.8037	27.2809	26.7553	27.5951	27.945	27.6937	3	3	39.5	13.735	0	19.63	2486800000	28	Tax1-binding protein 3
	GIPC1	O14908	27.3043	27.5021	26.9901	27.584	27.5359	27.609	27.3365	27.4475	27.2668	27.5989	27.4512	27.7119	7	6	26.1	36.049	0	21.435	2219100000	71	PDZ domain-containing protein GIPC1
	IKBKB	O14920	27.1602	27.599	27.9143	27.6187	27.8308	27.8569	27.3691	27.4137	27.4494	27.4962	27.3989	27.5151	4	4	7.9	86.563	0	28.496	2532900000	54	Inhibitor of nuclear factor kappa-B kinase subunit beta
	TIMM23	O14925	26.3889	26.1354	26.4706	26.559	26.4052	26.5619	26.2295	26.347	25.7725	26.2643	26.0608	26.4565	3	3	23.4	21.943	0	12.95	1027600000	24	Mitochondrial import inner membrane translocase subunit Tim23
	CASK	O14936	25.5729	24.9724	NaN	NaN	25.6246	25.5797	25.9977	25.2455	24.4308	25.532	24.6714	25.7601	3	3	3.5	105.12	0.00026817	4.4053	365100000	8	Peripheral plasma membrane protein CASK
	UQCRQ	O14949	28.1378	27.5872	26.8449	26.8371	26.9181	27.6141	26.6871	27.4823	26.9616	27.5369	27.7495	27.0802	3	3	34.1	9.9062	0	37.298	2009600000	45	Cytochrome b-c1 complex subunit 8
	MYL12B	O14950	32.9222	32.1903	32.7759	32.6371	32.3176	32.0611	32.2228	32.0393	32.1352	32.8018	32.8608	32.5483	13	1	80.2	19.779	0	323.31	68373000000	607	Myosin regulatory light chain 12B
	UQCR11	O14957	23.9915	23.478	NaN	NaN	NaN	24.7403	23.309	22.1676	NaN	23.7374	NaN	23.6502	1	1	21.4	6.5696	0.0023872	2.7623	95131000	5	Cytochrome b-c1 complex subunit 10
	RAB29	O14966	26.7389	26.3982	26.6125	26.7908	26.5869	26.5988	26.6657	26.2336	26.2285	26.5432	26.4685	26.7464	2	2	13.3	23.155	0.0028096	2.569	1521400000	10	Ras-related protein Rab-7L1
	DSCR3	O14972	25.8925	25.5878	26.0896	26.3188	25.4414	26.2222	25.3284	25.3648	25.1405	25.563	25.8319	25.9311	3	3	14.5	33.01	0.00030093	6.5382	692330000	14	Down syndrome critical region protein 3
	PPP1R12A	O14974	29.1541	29.0199	29.0699	28.9998	29.2107	29.3258	29.0645	29.2289	29.1267	28.8927	29.2279	28.9682	8	8	8.9	115.28	0	38.248	7011600000	114	Protein phosphatase 1 regulatory subunit 12A
	GAK	O14976	27.3348	27.5399	27.8891	27.2595	27.7648	28.0384	27.2649	27.6522	27.2188	27.2786	27.0936	27.4678	9	9	9.4	143.19	0	70.704	2218000000	84	Cyclin-G-associated kinase
	HNRNPDL	O14979	29.6595	29.8904	30.1598	29.9292	30.03	29.8738	30.1575	30.1228	30.1747	28.5598	29.7201	29.7278	12	11	19.3	46.437	0	65.809	11074000000	180	Heterogeneous nuclear ribonucleoprotein D-like
	XPO1	O14980	30.7664	30.8744	31.1189	30.9741	30.9638	30.8424	31.094	30.9967	30.8836	30.1506	30.7552	30.8568	39	39	47.3	123.38	0	249.04	22564000000	520	Exportin-1
	BTAF1	O14981	24.8246	NaN	24.8501	24.8556	NaN	24.9613	25.7599	25.0346	25.3075	24.9879	25.2184	25.1297	2	2	2.1	206.89	0.0028103	2.5695	302490000	2	TATA-binding protein-associated factor 172
	MAST4	O15021	24.8306	23.74	24.4263	23.8386	NaN	24.1104	NaN	23.6876	24.1104	23.4344	23.5222	24.2321	3	2	1.9	284.37	0	7.2246	160510000	2	Microtubule-associated serine/threonine-protein kinase 4
	PLXNB2	O15031	24.8892	NaN	23.0171	NaN	23.1068	NaN	NaN	NaN	NaN	23.3793	23.1052	NaN	4	3	2.5	205.12	0.0022178	3.1817	89564000	5	Plexin-B2
	KHNYN	O15037	NaN	NaN	NaN	NaN	NaN	NaN	23.013	23.0909	22.7886	NaN	NaN	NaN	1	1	2.9	74.533	0.0072816	1.8122	31999000	1	Protein KHNYN
	U2SURP	O15042	28.3108	28.3986	28.6758	28.458	28.3906	28.501	28.3177	28.5988	28.1268	27.3839	28.2148	28.0471	13	13	18.3	118.29	0	42.593	3892400000	119	U2 snRNP-associated SURP motif-containing protein
	SYNJ2	O15056	25.3703	25.037	25.7111	25.4732	25.4853	25.5437	25.2143	25.4919	24.8835	25.9327	25.4106	25.0037	4	4	2.9	165.54	0	9.1123	483230000	16	Synaptojanin-2
	KIF3B	O15066	24.4718	23.6567	24.9324	24.5916	24.8488	24.4134	24.7963	24.2325	24.9789	23.8242	24.6228	24.1242	1	1	2.5	85.124	0	8.2589	247270000	9	Kinesin-like protein KIF3B
	PFAS	O15067	30.8221	31.3338	31.3955	30.9129	31.1119	31.2598	31.318	31.3698	31.3176	29.81	30.7697	30.9126	35	35	43.3	144.73	0	246.17	25767000000	465	Phosphoribosylformylglycinamidine synthase
	LSM1	O15116	27.058	27.6082	27.4817	27.5144	27.341	25.3212	27.2958	27.8362	27.4255	26.9594	27.0362	27.1055	3	3	30.1	15.179	0	9.8662	1743800000	34	U6 snRNA-associated Sm-like protein LSm1
	NPC1	O15118	27.1224	27.2824	27.7307	27.9737	27.687	27.6616	27.1038	26.8327	27.096	27.9959	27.1975	28.282	5	5	5.3	142.17	0	27.856	2303700000	60	Niemann-Pick C1 protein
	DEGS1	O15121	27.2274	27.059	27.4521	27.3966	27.3402	27.5342	27.0907	26.8407	27.2462	27.2269	26.7574	27.2083	4	4	21.7	37.866	0	26.904	1802600000	44	Sphingolipid delta(4)-desaturase DES1
	SCAMP1	O15126	26.1195	26.0914	26.0513	26.1246	25.8667	25.8972	26.1741	26.0314	25.8335	26.0374	25.7233	25.8429	2	2	10.1	37.92	0	9.3492	744270000	23	Secretory carrier-associated membrane protein 1
	SCAMP2	O15127	25.9279	26.1254	25.7035	25.8209	25.6905	25.7402	25.4802	NaN	25.092	26.3624	25.8712	26.1016	1	1	3.6	36.648	0.00028169	5.2558	581730000	28	Secretory carrier-associated membrane protein 2
	ARPC1B	O15143	30.3198	30.028	30.0107	30.0276	30.2334	30.1399	30.3055	30.2636	29.7723	29.6602	30.3216	30.0165	13	12	44.9	40.949	0	93.158	12867000000	256	Actin-related protein 2/3 complex subunit 1B
	ARPC2	O15144	30.8183	30.5609	30.7078	30.7814	30.6734	30.379	30.8312	30.6258	30.6433	31.0218	30.8478	30.8261	17	17	53.3	34.333	0	117.19	21718000000	412	Actin-related protein 2/3 complex subunit 2
	ARPC3	O15145	30.9419	30.891	31.082	30.8196	30.8625	30.7334	30.743	31.0837	30.8817	30.763	30.6878	30.6993	9	9	53.9	20.546	0	48.926	23102000000	377	Actin-related protein 2/3 complex subunit 3
	POLR1C	O15160	27.0217	27.3455	27.4975	27.0861	26.9302	27.2383	27.3883	27.2159	27.0014	26.5149	26.7392	27.1206	6	6	22.8	39.249	0	15.889	1624800000	59	DNA-directed RNA polymerases I and III subunit RPAC1
	PLSCR1	O15162	25.8366	25.8977	26.4526	24.8966	25.565	26.3322	26.4559	26.3529	25.0991	23.8299	26.9606	25.011	4	4	15.4	35.049	0	13.086	771550000	17	Phospholipid scramblase 1
	RGL2	O15211	24.768	24.4432	25.859	25.2157	25.1873	24.2694	25.0027	25.4782	25.6909	24.4681	26.3497	25.3423	3	3	7.3	83.548	0.0087355	1.6899	435380000	2	Ral guanine nucleotide dissociation stimulator-like 2
	PFDN6	O15212	28.2488	28.7693	29.0073	28.7373	29.0532	28.9105	29.1747	29.2078	28.8888	28.1445	28.5002	28.5958	5	5	43.4	14.582	0	21.514	5399900000	78	Prefoldin subunit 6
	LAMA5	O15230	24.6959	23.5128	24.1017	23.1584	24.5433	25.0941	24.4529	24.3896	24.5554	25.8627	24.8925	25.4126	5	5	1.8	399.73	0	20.342	322530000	13	Laminin subunit alpha-5
	ZNF185	O15231	28.4099	28.7803	28.7879	30.0562	28.8476	27.9878	27.6053	27.7572	28.0197	28.9432	28.3636	29.5031	13	13	31.1	73.525	0	87.265	4783600000	148	Zinc finger protein 185
	ACOX3	O15254	28.8937	28.1613	29.1848	29.1572	29.0716	29.2205	29.1554	28.5175	28.0828	28.77	28.4256	28.388	10	10	17.1	77.628	0	20.334	5630400000	93	Peroxisomal acyl-coenzyme A oxidase 3
	SURF4	O15260	29.2909	29.3259	29.844	29.5906	29.2204	29.1486	29.6835	29.4656	29.248	29.3048	29.524	29.3423	5	5	24.5	30.394	0	81.205	7827200000	125	Surfeit locus protein 4
	SPTLC1	O15269	27.9367	27.6237	27.9821	28.4175	28.1912	27.8946	27.8679	28.0209	27.8563	27.6296	27.8719	27.684	8	8	27.1	52.743	0	44.56	2930300000	43	Serine palmitoyltransferase 1
	OGT	O15294	26.5669	26.6009	27.1981	26.4363	26.4977	26.6457	26.8696	26.4296	26.5683	25.4037	25.8719	26.4816	8	8	8.9	116.92	0	19.129	1237000000	27	UDP-N-acetylglucosamine--peptide N-acetylglucosaminyltransferase 110 kDa subunit
	PMM2	O15305	26.1011	25.9359	25.3284	25.3502	25.5768	25.9782	25.4356	26.4128	25.8761	25.8798	26.2731	25.1166	6	6	35.4	28.082	0	35.176	739260000	23	Phosphomannomutase 2
	HMGB3	O15347	28.6649	29.3926	29.7595	29.151	29.6255	29.3192	29.3159	29.5286	29.5762	27.3439	28.9199	28.9064	6	6	37	22.98	0	26.253	7569600000	106	High mobility group protein B3
	INPPL1	O15357	26.9828	28.0497	26.4725	26.6596	27.854	27.383	26.9617	26.8608	27.0859	27.203	26.6986	27.149	6	6	5.6	138.6	0.0034538	2.3321	1688000000	8	Phosphatidylinositol 3,4,5-trisphosphate 5-phosphatase 2
	EIF3H	O15372	29.3388	29.6853	29.4582	29.2656	29.4381	29.1126	29.3387	29.4154	29.5263	28.6556	29.0653	29.347	12	12	38.1	39.93	0	81.956	7857800000	212	Eukaryotic translation initiation factor 3 subunit H
	IPO8	O15397	26.9594	27.19	27.5579	27.0421	27.3565	27.9835	27.6657	27.2947	27.3664	24.0049	26.0638	27.0014	8	7	15	119.94	0	31.893	1689500000	46	Importin-8
	SLC16A3	O15427	22.8976	22.6297	21.0583	22.048	22.153	21.9636	22.0462	21.4422	22.7929	23.4786	22.3389	22.627	1	1	2.8	49.469	0.0023579	2.6197	70787000	22	Monocarboxylate transporter 4
	ABCC4	O15439	23.7486	24.2793	23.8208	23.033	NaN	NaN	22.0385	23.4301	24.3556	23.9402	23.3182	23.6163	1	1	0.8	149.52	0.0023669	2.6591	188580000	8	Multidrug resistance-associated protein 4
	P4HA2	O15460	27.328	27.0405	27.5859	27.0878	26.7517	26.5086	26.5989	27.1491	26.6137	27.3811	27.2163	27.0978	8	8	20.6	60.901	0	38.26	1596900000	37	Prolyl 4-hydroxylase subunit alpha-2
	YKT6	O15498	27.1867	27.0481	27.2388	27.1002	27.0097	27.0981	27.3155	26.9893	27.0147	26.9027	27.2829	27.2512	2	2	10.6	22.417	0	18.195	1596800000	32	Synaptobrevin homolog YKT6
	NUPL2	O15504	23.7343	23.2663	NaN	23.1697	NaN	NaN	23.5296	NaN	NaN	23.4473	23.4726	23.4885	1	1	2.4	44.871	0.0055891	1.9394	71341000	2	Nucleoporin-like protein 2
	ARPC5	O15511	29.2051	29.1578	29.2595	29.415	29.1008	28.9537	28.7693	29.0581	29.2843	29.3451	29.0246	29.082	5	4	39.1	16.32	0	22.554	6770100000	69	Actin-related protein 2/3 complex subunit 5
	POLR2D	O15514	26.1259	26.2492	26.2694	26.3397	25.3039	24.5015	26.2942	26.2568	26.5955	26.1511	25.9571	26.1515	3	3	28.9	16.311	0.00027322	4.7521	911990000	6	DNA-directed RNA polymerase II subunit RPB4
	DHX15	O43143	30.1965	30.3077	30.4686	30.3069	30.3652	30.5122	30.4449	30.6817	30.4182	29.454	30.0571	30.2083	25	24	42.4	90.932	0	109.78	17066000000	350	Pre-mRNA-splicing factor ATP-dependent RNA helicase DHX15
	RNMT	O43148	25.275	25.5161	25.8741	25.35	25.4951	25.4241	24.9593	25.7616	25.2566	NaN	25.3211	24.6788	4	4	9.7	54.843	0	7.5747	430660000	16	mRNA cap guanine-N7 methyltransferase
	ZZEF1	O43149	26.4744	26.5703	26.7129	26.8502	26.8612	26.8167	26.5379	26.5571	25.6524	26.355	26.4449	26.6438	6	6	3.2	331.07	0	19.351	1241800000	41	Zinc finger ZZ-type and EF-hand domain-containing protein 1
	FLRT2	O43155	23.7958	24.8491	23.3918	24.1636	25.5545	25.5393	23.9156	24.4338	24.6966	23.647	24.1113	24.5634	3	3	5.9	74.048	0	7.0021	276090000	6	Leucine-rich repeat transmembrane protein FLRT2
	DYNC1LI2	O43237	29.0128	28.6641	28.8906	28.9271	28.9058	28.9828	28.913	28.9579	28.8632	28.8179	28.7242	28.8577	14	13	53.5	54.099	0	111.19	5633900000	170	Cytoplasmic dynein 1 light intermediate chain 2
	PAPSS1	O43252	29.0254	29.2408	29.9593	29.1257	29.4118	29.0684	29.1336	29.2677	29.3663	28.0587	28.8449	29.0734	12	11	29.6	70.832	0	35.695	6628500000	109	Bifunctional 3-phosphoadenosine 5-phosphosulfate synthase 1
	B4GALT5	O43286	25.7988	25.4871	25.3591	25.1242	25.4387	25.7009	25.6471	25.4504	25.159	24.4127	25.3938	24.8892	1	1	2.1	45.118	0.0038645	2.1534	546620000	21	Beta-1,4-galactosyltransferase 5
	SART1	O43290	27.8103	28.0102	27.4241	27.6007	27.8741	28.1025	28.2714	28.4065	27.9822	27.4765	27.7286	27.5772	12	12	20.6	90.254	0	45.483	2708200000	95	U4/U6.U5 tri-snRNP-associated protein 1
	DAPK3	O43293	26.4806	25.3334	26.4604	26.2141	25.7623	25.5576	25.9149	26.0791	25.7243	26.8361	26.2458	26.8398	5	5	12.8	52.535	0	11.488	986060000	39	Death-associated protein kinase 3
	CTIF	O43310	24.2162	24.1787	24.6249	23.5493	24.2636	24.1275	24.721	24.874	23.7615	24.751	25.0784	24.1045	3	3	6.4	67.586	0	8.418	257110000	9	CBP80/20-dependent translation initiation factor
	EEF1E1	O43324	28.0808	27.9738	28.0062	28.1444	27.9631	27.4715	27.612	27.5109	28.0309	27.689	27.7008	28.155	4	4	33.3	19.81	0	16.611	2769300000	47	Eukaryotic translation elongation factor 1 epsilon-1
	RIPK2	O43353	24.8067	24.1234	24.7762	NaN	24.7884	25.1724	NaN	NaN	23.9402	25.2196	25.0722	24.4935	1	1	2.4	61.194	0.00051033	3.6057	232320000	4	Receptor-interacting serine/threonine-protein kinase 2
	HNRNPR	O43390	30.6007	30.8647	30.8216	30.5799	30.9681	30.8702	30.9335	30.7761	30.8527	29.8163	30.5704	30.5853	21	16	37.9	70.942	0	138.55	20573000000	282	Heterogeneous nuclear ribonucleoprotein R
	PRPF3	O43395	25.791	26.5247	26.384	24.894	26.1188	26.352	26.3941	26.633	26.9233	24.5847	26.2235	23.7904	8	8	16.7	77.528	0	24.546	905390000	30	U4/U6 small nuclear ribonucleoprotein Prp3
	TXNL1	O43396	29.5466	29.7447	29.9973	29.5959	29.8097	29.663	29.4055	29.6303	29.4969	29.562	29.5174	29.7004	8	8	37.4	32.251	0	79.177	9515900000	104	Thioredoxin-like protein 1
	TPD52L2	O43399	30.6793	30.6438	30.8331	30.7865	30.9292	31.0339	30.3504	30.4499	30.2491	31.3801	30.5344	30.8682	12	12	70.9	22.237	0	254.06	20100000000	142	Tumor protein D54
	ERI3	O43414	25.7432	25.4567	25.4367	25.1595	25.1436	25.8399	25.1906	25.4553	25.2881	25.1754	25.3173	25.1077	2	2	8.9	37.238	0.00026504	4.1839	505380000	7	ERI1 exoribonuclease 3
	EIF4G3	O43432	27.2759	27.1726	27.6714	26.9578	26.9944	27.8442	26.9811	26.9885	26.6647	27.1379	27.1849	27.4706	12	8	9	176.65	0	18.663	1909500000	67	Eukaryotic translation initiation factor 4 gamma 3
	PPIH	O43447	27.0942	27.3638	27.4654	27.1703	27.4946	27.3029	27.5019	27.4627	27.3383	26.7922	27.5234	27.2184	4	4	31.1	19.208	0	9.7926	1897800000	43	Peptidyl-prolyl cis-trans isomerase H
	HTRA2	O43464	27.9952	28.2201	28.5634	28.4411	27.7155	28.4324	28.0988	28.273	28.4443	28.615	28.9345	28.3042	4	4	13.8	48.84	0	38.909	3827700000	48	Serine protease HTRA2, mitochondrial
	AKR7A2	O43488	28.5314	28.3571	28.8881	28.572	28.3641	28.4405	28.0653	28.0407	28.1445	28.6952	28.5747	28.1007	7	7	30.4	39.589	0	36.15	4148600000	61	Aflatoxin B1 aldehyde reductase member 2
	EPB41L2	O43491	27.6828	28.8741	28.7669	27.8309	28.4799	28.9323	27.8542	28.1351	28.0907	27.3996	28.5606	27.9241	12	12	16.3	112.59	0	33.905	3837700000	70	Band 4.1-like protein 2
	LAMTOR5	O43504	26.2555	26.4646	26.8919	24.7444	26.0762	26.3401	25.9672	26.7089	26.48	26.5298	26.0357	26.8353	3	3	59.3	9.6138	0	104.62	1023700000	9	Ragulator complex protein LAMTOR5
	DENR	O43583	27.403	27.07	27.3944	27.2472	27.294	27.3602	27.388	27.4771	26.869	27.1169	27.3753	27.4043	4	4	27.8	22.092	0	15.804	1887500000	46	Density-regulated protein
	XPOT	O43592	28.4887	28.6045	28.6052	28.4258	28.5555	28.8057	28.8209	28.4024	28.1708	27.5748	28.0297	28.6209	16	16	23	109.96	0	48.238	4354700000	114	Exportin-T
	TIMM44	O43615	29.1889	29.2635	29.3489	28.8645	29.1486	29.3742	29.0009	29.2299	29.0201	29.4647	29.3237	29.3252	10	10	28.8	51.355	0	58.882	7255600000	160	Mitochondrial import inner membrane translocase subunit TIM44
	TRAPPC3	O43617	27.3827	26.6384	27.2669	27.2445	27.2481	27.1727	27.2565	27.3545	27.2151	27.3735	27.3527	27.1173	4	4	22.2	20.274	0.00027189	4.6704	1771800000	26	Trafficking protein particle complex subunit 3
	PLRG1	O43660	25.3087	25.5063	25.8098	24.9787	NaN	25.7178	25.4505	25.2178	25.255	NaN	24.8982	25.1333	1	1	3.7	57.193	0	21.777	435460000	16	Pleiotropic regulator 1
	RGS10	O43665	24.8492	25.9172	NaN	NaN	NaN	NaN	25.6955	25.0985	NaN	25.109	NaN	NaN	2	2	16.8	20.236	0.0034286	2.2293	296360000	3	Regulator of G-protein signaling 10
	ZNF207	O43670	27.9763	28.008	27.5757	27.1665	27.9468	27.6174	27.9621	27.8737	27.6763	27.4882	28.0289	27.9304	5	5	15.3	50.75	0	19.97	2700600000	67	BUB3-interacting and GLEBS motif-containing protein ZNF207
	NDUFB5	O43674	26.2434	25.8929	26.3172	26.3648	26.05	26.4411	26.3297	24.9559	25.2271	25.9893	26.4374	25.8997	2	2	16.9	21.75	0	7.6181	767850000	10	NADH dehydrogenase [ubiquinone] 1 beta subcomplex subunit 5, mitochondrial
	NDUFA2	O43678	26.8744	26.9488	26.9252	26.7965	26.8859	27.0215	26.8769	26.8173	26.646	27.0563	27.0876	26.9306	3	3	32.3	10.921	0	17.848	1525800000	52	NADH dehydrogenase [ubiquinone] 1 alpha subcomplex subunit 2
	LDB2	O43679	24.9792	25.4001	25.7638	24.6502	25.2356	26.145	25.7714	NaN	23.4916	NaN	24.9519	24.2282	1	1	3.8	42.793	0.00027949	5.1513	367430000	9	LIM domain-binding protein 2
	ASNA1	O43681	29.3299	29.25	29.7657	29.473	29.5448	29.5582	29.4471	29.3169	29.1539	29.5607	29.479	29.5507	11	11	47.7	38.792	0	39.882	8214900000	156	ATPase ASNA1
	BUB3	O43684	27.904	28.2028	28.3343	28.4114	28.2921	28.0323	28.3726	28.4428	28.2248	27.6403	27.8169	28.2901	8	8	36.9	37.154	0	40.33	3328500000	77	Mitotic checkpoint protein BUB3
	GSTZ1	O43708	25.4636	25.7893	27.0298	26.1159	26.6053	27.1561	25.7969	26.6823	26.3246	26.3169	27.014	25.9542	2	2	15.7	24.212	0	9.6584	1034700000	12	Maleylacetoacetate isomerase
	TRIAP1	O43715	NaN	27.0765	26.2135	NaN	25.0901	NaN	NaN	25.4163	NaN	NaN	25.3187	NaN	1	1	18.4	8.7858	0.00026838	4.4152	594000000	2	TP53-regulated inhibitor of apoptosis 1
	HTATSF1	O43719	25.1484	25.3066	24.4654	24.8057	25.16	25.7403	24.7279	24.8286	25.3326	NaN	24.8431	25.4615	3	3	5.6	85.852	0	7.6173	435690000	3	HIV Tat-specific factor 1
	AP1G1	O43747	28.8682	28.7793	28.6735	28.6415	28.7833	28.9311	28.9691	28.8287	28.5667	28.3105	28.5685	28.8244	15	15	25.1	91.35	0	97.869	5313800000	125	AP-1 complex subunit gamma-1
	SYNGR2	O43760	NaN	NaN	NaN	23.5898	NaN	23.2564	NaN	NaN	NaN	24.3269	22.4863	25.4707	1	1	4.5	24.81	0.0030409	2.5587	78227000	1	Synaptogyrin-2
	SGTA	O43765	29.5631	29.6319	29.3175	29.1897	29.4784	29.5331	29.6628	29.6489	30.0822	29.4066	29.5026	29.4757	9	9	32.9	34.063	0	53.982	9771100000	147	Small glutamine-rich tetratricopeptide repeat-containing protein alpha
	ENSA	O43768	27.085	27.5269	27.5587	27.4971	27.5594	27.4855	25.2227	27.563	27.2749	27.6369	27.312	27.4971	5	4	38.8	13.389	0	7.9169	2292200000	45	Alpha-endosulfine
	SSNA1	O43805	24.1691	25.1219	24.6355	NaN	24.6022	25.7029	24.9781	25.1877	25.1409	23.1634	23.1707	24.0785	2	2	20.2	13.596	0.0012575	3.4355	327050000	8	Sjoegren syndrome nuclear autoantigen 1
	NUDT21	O43809	30.633	30.5343	30.6987	30.3704	30.745	30.7956	30.809	30.7981	30.2702	29.3227	30.5424	30.2577	9	9	52	26.227	0	70.002	17287000000	247	Cleavage and polyadenylation specificity factor subunit 5
	LANCL1	O43813	26.2603	26.6527	26.9573	27.2918	26.4639	26.3359	26.1671	25.6016	26.3994	26.8135	26.4178	26.7429	5	5	18.3	45.283	0	15.096	1095300000	28	LanC-like protein 1
	RRP9	O43818	25.0636	24.948	25.0918	25.4071	25.6543	25.6346	25.7182	25.7407	25.3553	NaN	25.3329	24.8316	4	4	9.3	51.84	0	21.985	459880000	13	U3 small nucleolar RNA-interacting protein 2
	AKAP8	O43823	27.5764	28.0767	28.265	27.7254	28.0543	28.2805	28.0129	28.2566	27.945	26.4787	27.5951	27.3719	3	3	4.8	76.107	0	28.999	2777800000	53	A-kinase anchor protein 8
	IDH3B	O43837	27.8636	28.1972	28.4845	27.9185	28.218	28.4343	27.8824	27.6513	27.8644	27.8267	27.99	28.1904	7	7	25.5	42.183	0	21.109	3147700000	90	Isocitrate dehydrogenase [NAD] subunit beta, mitochondrial
	CALU	O43852	31.6793	30.8647	31.1017	31.5904	31.0082	30.9086	31.2295	31.0888	31.1334	31.7302	31.2942	31.2227	19	19	67.3	37.106	0	210.56	28447000000	449	Calumenin
	AHCYL1	O43865	NaN	25.0089	25.0942	25.0609	23.6861	24.2016	25.0678	24.4981	24.7199	NaN	24.5703	24.6957	3	3	6.6	58.951	0.00029656	6.2283	231680000	13	Putative adenosylhomocysteinase 2
	NDUFS5	O43920	27.7306	27.3634	27.1971	27.2412	27.1028	27.6163	27.6982	27.4285	27.1995	28.125	28.1106	27.1946	5	5	48.1	12.517	0	12.591	2382100000	15	NADH dehydrogenase [ubiquinone] iron-sulfur protein 5
	RAD21	O60216	25.9573	26.4344	26.2093	26.2864	26.6125	26.9118	26.5586	26.8618	26.7526	NaN	25.6155	25.7732	3	2	5.4	71.689	0.0003046	6.813	1055900000	28	Double-strand-break repair protein rad21 homolog
	DHX16	O60231	25.2231	26.2286	25.7865	25.2729	25.7236	NaN	26.2099	26.0612	25.365	25.6056	25.0004	24.9007	5	4	6.2	119.26	0	8.8578	543150000	4	Putative pre-mRNA-splicing factor ATP-dependent RNA helicase DHX16
	SSSCA1	O60232	24.8556	24.8843	24.673	25.1678	NaN	25.0746	25.3003	25.3772	24.8811	24.8896	25.0849	24.829	2	2	14.6	21.474	0.0040724	2.0985	386280000	9	Sjoegren syndrome/scleroderma autoantigen 1
	GMFG	O60234	27.6823	27.3931	28.5081	26.8137	29.3915	29.8389	27.4815	26.7556	28.2222	27.5713	28.0002	28.203	7	5	70.4	16.801	0	46.615	3419700000	50	Glia maturation factor gamma
	PRPSAP2	O60256	28.1148	27.7244	28.4701	27.3828	27.7964	28.2347	27.8788	28.0026	28.7093	27.8506	27.9721	28.3316	9	8	34.1	40.925	0	46.033	3346000000	79	Phosphoribosyl pyrophosphate synthase-associated protein 2
	SPAG9	O60271	27.7698	26.8578	27.5513	27.4345	28.2784	28.5058	27.8455	27.4786	28.0132	27.2865	27.4263	27.4674	10	10	11.4	146.2	0	50.359	2484900000	50	C-Jun-amino-terminal kinase-interacting protein 4
	URB1	O60287	27.466	27.0527	27.6474	27.1217	27.1674	27.6566	27.816	27.134	27.3036	25.2152	26.945	27.4042	8	8	5.9	254.39	0	31.04	1790100000	51	Nucleolar pre-ribosomal-associated protein 1
	AQR	O60306	27.4421	27.8458	28.2725	27.4427	27.9348	28.084	28.0129	27.8972	27.7255	26.1298	27.1698	27.6377	12	12	13.9	171.29	0	33.524	2743900000	45	Intron-binding protein aquarius
	OPA1	O60313	28.4411	28.6618	29.001	28.4681	28.8294	28.8926	28.6077	28.6449	28.434	28.7102	28.5467	28.5625	17	17	24.1	111.63	0	54.676	4857600000	98	Dynamin-like 120 kDa protein, mitochondrial
	KIF1A	Q12756	NaN	24.1188	24.1282	24.0589	24.1955	23.1039	23.2372	NaN	24.0064	24.0427	24.0219	23.7902	1	1	0.5	191.06	0	7.3913	145550000	18	Kinesin-like protein KIF1A
	KDM1A	O60341	24.7529	24.3996	25.246	24.4922	25.1249	24.979	26.5448	25.043	26.159	NaN	25.4491	NaN	4	4	7.7	92.902	0	29.338	415370000	7	Lysine-specific histone demethylase 1A
	TBC1D4	O60343	27.6943	27.808	28.0766	27.5141	28.0117	28.0635	27.9354	28.2432	27.912	27.2009	27.0718	27.8502	12	12	12.3	146.56	0	41.135	3070200000	95	TBC1 domain family member 4
	NRP2	O60462	25.4409	24.3512	24.0795	25.5185	25.0916	24.8823	25.1699	25.0771	24.5281	25.8066	25.2547	24.9998	3	3	4.6	104.86	0.0010086	3.4576	413830000	7	Neuropilin-2
	MAN1A2	O60476	24.7353	22.8704	NaN	NaN	NaN	NaN	22.6649	22.4666	22.1562	23.0997	NaN	22.9235	1	1	2.2	73.003	0.0023697	2.68	76769000	1	Mannosyl-oligosaccharide 1,2-alpha-mannosidase IB
	MPZL2	O60487	24.8976	24.6971	NaN	NaN	NaN	24.6329	24.4721	24.172	25.1556	24.24	23.1785	24.137	1	1	4.2	24.484	0.009987	1.6272	258760000	6	Myelin protein zero-like protein 2
	ACSL4	O60488	29.1147	29.3258	29.2759	29.0764	28.8144	28.7875	28.7411	28.8322	28.8348	28.9421	28.5298	29.3857	18	16	35.9	79.187	0	61.602	6024400000	123	Long-chain-fatty-acid--CoA ligase 4
	SNX3	O60493	29.1438	29.2363	29.5835	29.1803	29.2125	29.3148	29.3126	29.2911	29.2918	29.5577	29.3419	29.5216	11	9	66	18.762	0	29.922	7647200000	118	Sorting nexin-3
	MGEA5	O60502	27.9611	27.9765	28.0896	28.4099	27.4775	27.7007	27.897	27.9503	27.9279	28.079	27.9303	27.7777	9	9	13.4	102.91	0	15.926	2820400000	42	Protein O-GlcNAcase
	SORBS3	O60504	27.1675	26.958	27.0334	26.6266	26.9018	27.1121	26.9022	26.4396	26.0633	27.0947	27.0082	26.5317	6	6	12.2	75.34	0	17.196	1362500000	18	Vinexin
	CDC40	O60508	NaN	24.8914	24.74	24.7149	24.8655	24.8812	25.6151	25.5688	24.6013	NaN	24.7127	24.8742	2	2	3.8	65.521	0.0036446	2.1836	327180000	4	Pre-mRNA-processing factor 17
	RANBP6	O60518	26.7279	26.1542	26.3829	26.4322	26.3942	26.4842	26.6595	26.2622	26.2482	25.2422	26.579	26.1655	7	5	9.1	124.71	0	14.202	1072600000	37	Ran-binding protein 6
	NEMF	O60524	24.9236	NaN	26.0082	25.9242	NaN	27.1027	25.7985	25.2473	NaN	NaN	NaN	NaN	4	4	5.7	122.95	0	11.226	537510000	3	Nuclear export mediator factor NEMF
	NMT2	O60551	28.3896	29.0039	29.7509	29.6835	29.3663	29.0341	28.4062	28.4959	28.3099	30.0835	29.2413	29.1785	13	10	39.2	56.98	0	120.3	6749900000	150	Glycylpeptide N-tetradecanoyltransferase 2
	PLOD3	O60568	30.3255	29.3665	30.0312	30.1891	29.9672	29.665	29.6275	29.5984	29.6267	30.7215	30.3284	30.1959	25	25	44.6	84.784	0	150.19	12458000000	298	Procollagen-lysine,2-oxoglutarate 5-dioxygenase 3
	DIAPH1	O60610	30.0621	30.0226	30.6514	30.3532	30.7411	30.7468	30.4623	30.4705	30.5541	29.9025	30.046	30.2904	26	26	28.7	141.35	0	180.34	15868000000	411	Protein diaphanous homolog 1
	2021-09-15	O60613	26.4897	25.3198	26.6502	27.3143	NaN	NaN	27.6026	26.7529	27.3674	NaN	27.3535	26.0693	4	4	41.4	17.79	0	12.76	1277900000	9	15 kDa selenoprotein
	PLIN3	O60664	30.7937	30.9619	30.8855	31.3211	30.817	30.7442	30.8109	30.835	30.9332	31.0352	30.8773	31.0044	16	16	62.2	47.074	0	203.51	23917000000	391	Perilipin-3
	TPST2	O60704	22.8551	NaN	24.1642	23.7837	24.5807	25.6355	24.0178	24.5881	23.1513	NaN	23.6937	NaN	1	1	3.2	41.911	0.0024102	2.8795	177230000	4	Protein-tyrosine sulfotransferase 2
	LPXN	O60711	26.0228	26.6784	25.9802	25.8792	24.1476	NaN	25.0942	25.3625	24.4588	25.6602	24.8862	25.9231	4	4	17.1	43.332	0	31.725	552870000	6	Leupaxin
	CTNND1	O60716	31.3938	31.2223	31.5414	31.3913	31.4846	31.5587	31.3704	31.5142	31.2647	31.1581	31.43	31.1881	33	33	46.8	108.17	0	313.53	33246000000	687	Catenin delta-1
	ICMT	O60725	23.0213	23.2071	NaN	NaN	23.1042	23.6018	NaN	23.6488	22.8442	NaN	NaN	NaN	2	2	10.2	31.938	0.00027863	5.0915	68133000	4	Protein-S-isoprenylcysteine O-methyltransferase
	EIF1B	O60739	23.9745	24.8768	24.9701	24.1291	23.7132	NaN	24.3316	NaN	24.4254	24.2233	21.7749	24.3296	6	2	75.2	12.823	0	19.97	241060000	14	Eukaryotic translation initiation factor 1b
	SNX2	O60749	28.1437	27.956	27.8918	28.1434	27.7185	27.9356	27.85	27.9227	27.7311	28.0525	27.8413	28.0968	11	9	27	58.47	0	32.246	2884700000	56	Sorting nexin-2
	USO1	O60763	29.8372	29.5295	29.6752	29.5545	29.7232	29.7204	29.8215	29.7751	29.8343	29.9877	29.9745	29.7037	20	20	32.6	107.89	0	178.66	10518000000	255	General vesicular transport factor p115
	MRPS14	O60783	26.1143	25.7288	26.2857	25.4782	NaN	26.3447	25.4787	25.8076	25.8797	25.0125	25.8156	25.6664	1	1	11.7	15.139	0	12.117	596320000	16	28S ribosomal protein S14, mitochondrial
	CCDC22	O60826	25.4657	25.1445	26.0561	26.5572	25.7412	26.0058	23.7759	25.9039	25.9482	26.1674	25.9315	26.1071	5	5	12	70.755	0	15.576	727320000	17	Coiled-coil domain-containing protein 22
	PRAF2	O60831	27.3619	27.082	27.4284	27.6158	26.7259	25.855	27.3719	27.1439	27.2079	27.3289	27.5352	26.6303	3	3	16.9	19.258	0	11.745	1827900000	47	PRA1 family protein 2
	DKC1	O60832	27.9998	28.3801	27.5565	27.9259	28.1474	28.2328	28.2366	28.7284	28.1744	27.6775	28.0645	27.8098	11	11	31.3	57.673	0	30.787	3380000000	73	H/ACA ribonucleoprotein complex subunit 4
	EIF5B	O60841	30.0488	30.1539	30.2801	30.0654	30.0697	30.1738	30.2256	30.4312	30.1904	29.8708	29.7102	30.1298	25	25	28	138.83	0	120.76	13739000000	308	Eukaryotic translation initiation factor 5B
	EDF1	O60869	26.4641	26.4658	25.7771	25.9413	26.2186	26.3892	26.5115	27.0457	26.8783	26.2991	26.4604	25.7967	4	4	30.4	16.368	0	11.336	1040800000	81	Endothelial differentiation-related factor 1
	BRD4	O60885	24.4453	24.7788	23.6054	24.3494	25.2767	24.31	24.5503	24.765	25.2103	NaN	24.0121	24.8822	3	3	3.3	152.22	0.000293	6.0043	245480000	3	Bromodomain-containing protein 4
	CUTA	O60888	28.6855	28.8111	29.016	28.7726	28.7783	29.2667	28.5279	28.6343	28.7288	29.1421	28.839	28.8817	3	3	33	19.116	0	47.027	5286400000	138	Protein CutA
	RAMP2	O60895	NaN	NaN	23.9699	25.6719	26.1042	25.7925	25.4849	23.6038	NaN	23.2254	25.5973	NaN	1	1	12	19.607	0	11.172	274610000	11	Receptor activity-modifying protein 2
	PFDN1	O60925	26.1941	26.1612	26.2095	26.3464	26.075	26.6686	26.5033	NaN	26.9597	26.2143	26.4093	26.4132	3	3	23.8	14.21	0	8.3542	873890000	25	Prefoldin subunit 1
	NBN	O60934	24.5724	24.5614	24.6235	23.9077	24.1256	24.9604	24.4758	24.1273	NaN	24.4456	NaN	23.7046	2	2	3.3	84.958	0.00027203	4.6789	196590000	8	Nibrin
	ABCB7	O75027	23.215	21.3584	23.2711	22.7949	23.3934	22.1944	23.5353	22.9523	22.5217	NaN	23.029	22.8893	1	1	1.9	82.64	0.0023607	2.632	94331000	5	ATP-binding cassette sub-family B member 7, mitochondrial
	SRGAP2B	P0DMP2	26.2937	26.2679	26.5124	26.0918	26.475	26.6648	26.5426	26.4439	26.2477	26.1102	26.4803	26.2343	2	2	4.8	53.405	0	14.368	1032800000	34	SLIT-ROBO Rho GTPase-activating protein 2B
	WDR1	O75083	31.8278	31.6649	31.8997	32.0996	31.8114	31.8051	31.6975	31.699	31.3825	31.3564	31.809	31.8348	21	21	54	66.193	0	237.04	40226000000	468	WD repeat-containing protein 1
	ROCK2	O75116	28.5516	28.3781	28.7799	28.4747	28.6395	28.7023	28.274	28.3707	28.7261	28.7867	28.2023	28.6463	19	16	18.6	160.9	0	115.28	4526700000	100	Rho-associated protein kinase 2
	CLASP2	O75122	24.9788	24.7161	24.694	NaN	24.5871	24.7523	24.5935	24.2167	24.7781	24.5284	NaN	25.2049	4	2	5.3	141.13	0	8.654	254330000	5	CLIP-associating protein 2
	HIP1R	O75146	28.6939	28.9487	29.2872	28.8606	28.8571	28.7965	28.966	28.8507	28.8755	28.8463	29.0539	28.6439	15	14	20.2	119.39	0	69.101	5859500000	155	Huntingtin-interacting protein 1-related protein
	RNF40	O75150	26.8196	26.8164	27.4541	26.8358	27.1777	26.7643	27.17	27.1218	26.1053	26.5356	27.2374	NaN	5	5	5.2	113.65	0.0024301	2.9913	1352800000	23	E3 ubiquitin-protein ligase BRE1B
	ZC3H11A	O75152	24.4327	24.2163	24.4551	NaN	24.5961	24.4295	24.6822	23.9501	24.1809	24.1782	23.8387	NaN	1	1	1.1	89.13	0.0030197	2.478	214290000	1	Zinc finger CCCH domain-containing protein 11A
	CLUH	O75153	28.3769	28.8786	28.4723	28.1474	28.4901	28.7116	28.6821	28.5534	28.5792	27.4024	27.8528	28.75	13	13	16.4	146.67	0	53.342	4514700000	77	Clustered mitochondria protein homolog
	CAND2	O75155	NaN	23.8088	NaN	NaN	NaN	NaN	23.9	24.6135	23.7131	NaN	NaN	NaN	6	4	6.5	135.25	0	13.226	74234000	5	Cullin-associated NEDD8-dissociated protein 2
	DNAJC13	O75165	29.4556	29.2672	29.6582	29.3482	29.3744	29.4916	29.462	29.3012	29.174	29.3606	29.5213	29.3748	25	25	15.8	254.41	0	90.668	8183400000	194	DnaJ homolog subfamily C member 13
	CNOT3	O75175	NaN	NaN	25.072	NaN	24.9758	NaN	24.926	24.9003	24.7878	NaN	24.5841	NaN	3	3	6.1	81.871	0.00027716	4.9688	151260000	5	CCR4-NOT transcription complex subunit 3
	ANKRD17	O75179	26.4473	26.7988	26.4001	26.7178	26.8748	26.9721	26.622	26.8182	26.607	26.05	25.8008	26.8755	9	4	4.6	274.25	0	24.501	1262700000	26	Ankyrin repeat domain-containing protein 17
	DNAJB6	O75190	25.3122	24.9618	25.9393	25.3804	24.6955	25.9943	25.5543	25.6389	25.617	24.8316	24.8121	25.7223	3	3	13.5	36.087	0	14.561	608050000	9	DnaJ homolog subfamily B member 6
	COQ9	O75208	25.0613	25.488	26.03	25.4763	25.4481	25.2471	25.8068	25.8001	25.4368	25.6537	25.9054	26.0806	2	2	15.4	35.509	0.00027563	4.9129	660900000	24	Ubiquinone biosynthesis protein COQ9, mitochondrial
	GGCT	O75223	25.2088	25.3362	24.819	25.0461	25.5226	25.7119	25.1238	24.4116	24.7693	25.4303	24.9784	NaN	1	1	5.9	21.007	0.0030374	2.5423	457440000	19	Gamma-glutamylcyclotransferase
	NDUFS7	O75251	28.2535	28.1153	28.3379	28.399	28.1499	28.4354	28.0778	28.2102	28.0323	28.3929	28.832	28.1339	4	4	34.7	23.563	0	26.605	3870600000	64	NADH dehydrogenase [ubiquinone] iron-sulfur protein 7, mitochondrial
	USP46	P62068	NaN	NaN	NaN	22.8585	NaN	NaN	NaN	22.396	22.6926	22.5694	22.173	NaN	1	1	2.2	42.442	0.007484	1.7851	35218000	2	Ubiquitin carboxyl-terminal hydrolase 46
	PDCD6	O75340	28.7341	28.9562	29.2596	28.979	29.121	28.9199	28.7858	28.468	28.8357	29.2365	28.9756	28.9162	6	6	40.8	21.868	0	38.963	5741300000	97	Programmed cell death protein 6
	ATP6V1G1	O75348	26.2377	27.5701	26.6081	27.1167	26.7304	26.6022	26.8813	26.958	NaN	27.6107	27.5212	26.7669	4	4	51.7	13.757	0	73.609	1380000000	10	V-type proton ATPase subunit G 1
	MPDU1	O75352	28.1043	27.9099	28.1483	28.3133	28.1953	28.0162	28.2674	27.6761	27.9526	28.0551	27.8273	28.1126	4	4	21.1	26.638	0	12.261	3050200000	53	Mannose-P-dolichol utilization defect 1 protein
	SH3BGRL	O75368	28.2067	27.9324	28.1613	28.5874	28.0608	28.1488	28.2644	28.177	27.987	28.7012	28.3614	28.1622	5	5	39.5	12.774	0	39.909	3533900000	96	SH3 domain-binding glutamic acid-rich-like protein
	FLNB	O75369	35.9857	35.6127	35.6713	35.7709	35.422	35.0785	35.7248	35.6642	35.6254	36.219	35.978	35.6377	152	139	75.1	278.16	0	323.31	654500000000	6761	Filamin-B
	NCOR1	O75376	23.414	24.8633	24.4882	23.2757	NaN	23.8832	23.571	23.9395	22.4682	22.633	24.21	24.8771	3	3	1.2	270.21	0.0023557	2.6139	179550000	9	Nuclear receptor corepressor 1
	NDUFS6	O75380	24.15	23.433	23.2595	24.0855	23.3077	23.6072	23.8858	24.8163	24.6222	24.6678	24.6865	23.9357	2	2	21.8	13.711	0.00029507	6.1333	203720000	25	NADH dehydrogenase [ubiquinone] iron-sulfur protein 6, mitochondrial
	PEX14	O75381	27.6088	25.9051	27.9121	27.4164	27.6866	27.1793	27.4678	27.1385	27.1051	27.5728	27.8666	27.5001	4	4	17.5	41.236	0	66.825	1985900000	29	Peroxisomal membrane protein PEX14
	MRPL33	O75394	23.6657	NaN	NaN	24.2086	24.0277	NaN	25.5885	NaN	25.5899	NaN	23.6991	23.7002	1	1	16.9	7.6191	0.00025974	3.8752	175380000	10	39S ribosomal protein L33, mitochondrial
	SEC22B	O75396	29.7582	29.6723	29.8668	30.0113	29.5649	29.6544	29.5238	29.5353	29.5112	29.7388	29.8481	29.5782	8	8	43.7	24.593	0	58.154	9825100000	113	Vesicle-trafficking protein SEC22b
	PRPF40A	O75400	27.8747	28.1455	28.5641	28.2987	28.1674	28.1939	28.2074	28.2137	28.3794	27.2542	27.7462	27.962	6	6	7.5	108.8	0	21.442	3251700000	58	Pre-mRNA-processing factor 40 homolog A
	TACC1	O75410	25.9672	25.9259	26.1677	26.0885	25.5278	25.8505	25.8414	25.4496	25.3252	25.9469	25.8352	25.9413	4	4	6.1	87.793	0	17.399	616750000	18	Transforming acidic coiled-coil-containing protein 1
	MTX2	O75431	27.4866	27.6148	27.7956	27.3893	27.7288	27.808	27.918	27.625	28.249	27.7366	27.3416	27.2224	8	8	60.1	29.763	0	51.201	2420300000	65	Metaxin-2
	PMPCB	O75439	26.9822	27.524	27.1999	26.8251	27.3376	27.04	27.1338	26.9726	27.2286	27.4857	27.2418	27.1253	11	10	31.7	54.366	0	59.126	1730500000	71	Mitochondrial-processing peptidase subunit beta
	SAP30	O75446	23.046	22.7166	NaN	NaN	23.7125	23.3541	NaN	NaN	23.3262	22.7875	NaN	NaN	1	1	5.5	23.306	0.0022	3.0843	60347000	1	Histone deacetylase complex subunit SAP30
	MED24	O75448	24.3977	24.9044	NaN	24.422	24.9326	23.8957	25.0752	24.884	24.4201	NaN	24.365	23.9923	2	2	3	110.3	0	7.0029	242600000	10	Mediator of RNA polymerase II transcription subunit 24
	ERLIN1	O75477	28.6674	28.8059	28.3745	28.91	28.421	28.5058	28.704	28.6664	28.2194	28.5595	29.0238	28.7102	11	9	38.4	38.925	0	36.946	4771800000	73	Erlin-1
	SRSF10	O75494	28.846	29.2752	29.0211	29.0166	29.2795	29.0867	28.8563	28.4223	28.9767	28.0593	28.7898	28.8618	6	6	24	31.3	0	39.327	5641400000	85	Serine/arginine-rich splicing factor 10
	CLDN11	O75508	NaN	NaN	NaN	24.5856	NaN	NaN	NaN	NaN	NaN	25.4738	NaN	26.2291	1	1	15.5	21.993	0.00027012	4.5651	113210000	3	Claudin-11
	ECI2	O75521	29.907	30.9017	30.1892	30.3135	30.1168	29.2295	29.7749	29.7818	29.5947	30.0123	30.0928	29.921	12	12	46.4	43.585	0	100.19	12226000000	138	Enoyl-CoA delta isomerase 2, mitochondrial
	BANF1	O75531	30.426	30.9254	31.0441	30.474	31.0716	30.9012	30.7852	30.7741	31.0432	30.5327	30.3713	30.4824	8	8	64	10.058	0	63.24	22513000000	324	Barrier-to-autointegration factor
	SF3B1	O75533	31.5969	31.596	31.8234	31.5498	31.6868	31.8215	31.8079	31.813	31.6237	30.7825	31.4016	31.4649	38	38	43.3	145.83	0	323.31	37793000000	800	Splicing factor 3B subunit 1
	PRKRA	O75569	28.4013	28.2975	28.558	28.4301	28.139	28.4025	28.0665	28.112	28.3426	27.889	28.2515	28.1946	6	6	27.2	34.404	0	18.705	3451100000	61	Interferon-inducible double-stranded RNA-dependent protein kinase activator A
	MYCBP2	O75592	26.3909	26.1777	25.7457	25.2452	26.0886	26.7234	26.124	25.9242	25.5484	25.6532	26.016	24.8319	2	2	0.5	510.08	0.0019753	3.2037	1148700000	31	E3 ubiquitin-protein ligase MYCBP2
	SNRNP200	O75643	31.0506	31.2288	31.4818	31.0452	31.3548	31.314	31.5236	31.2805	31.3617	30.097	31.066	30.7995	57	57	34.6	244.5	0	323.31	27672000000	577	U5 small nuclear ribonucleoprotein 200 kDa helicase
	TIPRL	O75663	27.5361	27.3469	27.7186	27.405	27.715	27.4342	27.562	27.3714	27.4212	27.3642	27.0688	27.4594	6	6	33.8	31.444	0	26.348	2616900000	73	TIP41-like protein
	UTP20	O75691	26.5568	26.5819	26.5187	26.5879	26.5533	27.1261	27.3038	26.5675	27.1939	NaN	26.3724	26.2577	9	9	4.2	318.38	0	18.748	1106800000	33	Small subunit processome component 20 homolog
	NUP155	O75694	28.1414	28.1561	28.3629	28.3077	28.3431	28.3918	28.5424	28.3073	28.2438	27.2011	28.1801	28.4081	18	18	19.1	155.2	0	49.645	4084500000	101	Nuclear pore complex protein Nup155
	RP2	O75695	26.0094	26.0074	26.8334	26.6776	25.637	NaN	26.2782	25.5106	26.0978	26.9496	26.3268	26.6682	5	5	16.3	39.641	0	14.423	827700000	41	Protein XRP2
	CRTAP	O75718	29.4216	29.0737	29.3114	29.2102	29.0623	28.8001	29.1426	29.1614	29.0661	28.8217	29.0693	28.8708	10	10	29.4	46.561	0	71.904	6619900000	121	Cartilage-associated protein
	SLC25A12	O75746	27.4684	27.3549	27.7401	28.0534	27.2891	26.9513	27.3357	27.1419	27.004	27.6897	27.3649	27.5794	15	10	27.4	74.761	0	27.969	2054100000	61	Calcium-binding mitochondrial carrier protein Aralar1
	PALM	O75781	NaN	NaN	NaN	NaN	23.713	24.3135	24.0344	NaN	NaN	NaN	23.1467	23.8902	2	2	6.2	42.075	0.00026042	3.9125	97573000	2	Paralemmin-1
	ATP6AP2	O75787	25.6559	25.4228	26.4179	26.0052	25.8736	25.597	25.6275	25.3364	25.3921	25.4658	25.4472	25.9347	3	3	17.7	39.008	0	8.7191	817120000	7	Renin receptor
	CDC123	O75794	26.3079	26.7334	26.2425	25.1986	26.0771	26.5379	26.1133	26.3512	25.8654	25.151	24.8992	25.838	4	4	13.1	39.134	0	7.1498	813230000	48	Cell division cycle protein 123 homolog
	RPP40	O75818	24.551	24.9579	25.4504	25.2064	24.7442	25.214	25.0447	24.7821	24.9454	24.0545	24.8937	25.4578	2	2	9.4	41.833	0.00027732	4.9708	461720000	11	Ribonuclease P protein subunit p40
	EIF3G	O75821	28.911	29.1203	28.7027	28.8874	28.8685	29.0101	28.9023	29.022	28.852	28.5007	28.7083	29.1889	9	9	36.6	35.611	0	54.749	5692300000	100	Eukaryotic translation initiation factor 3 subunit G
	PSMD10	O75832	28.2652	28.336	28.4651	28.2957	27.8751	27.7142	28.1769	28.4252	28.0035	28.4642	27.8275	28.3133	7	7	50.9	24.428	0	46.211	3323100000	72	26S proteasome non-ATPase regulatory subunit 10
	ZMPSTE24	O75844	27.58	26.8734	27.0615	26.9382	27.4535	27.3993	27.5554	26.7249	27.1094	27.3746	27.0763	27.4857	7	7	19.8	54.812	0	19.13	1985600000	41	CAAX prenyl protease 1 homolog
	SCO1	O75880	26.188	26.141	26.0934	25.5995	26.331	26.0671	26.0594	26.2776	26.1616	26.4719	25.9959	26.2255	1	1	5.3	33.814	0.00026532	4.1944	883980000	24	Protein SCO1 homolog, mitochondrial
	ATRN	O75882	NaN	23.0036	22.6118	22.8327	22.3555	24.2761	NaN	NaN	22.513	NaN	NaN	22.9079	1	1	0.7	158.54	0.0034372	2.2681	65448000	4	Attractin
	RBBP9	O75884	26.3262	25.9963	26.5162	25.9735	25.8622	26.2027	26.1145	25.8702	25.6808	25.4206	26.0667	25.3577	3	3	27.4	21	0	9.428	874530000	22	Putative hydrolase RBBP9
	STAM2	O75886	26.5636	25.6387	25.8694	26.303	25.6143	26.3332	25.8127	26.3662	25.6799	25.6876	25.3336	25.8029	4	3	9	58.164	0.00029931	6.3943	834340000	10	Signal transducing adapter molecule 2
	TUSC2	O75896	24.4031	24.5686	24.7372	24.6247	22.8064	24.7143	24.4763	24.6711	24.6664	24.6838	23.851	24.828	1	1	10.9	12.074	0.0087374	1.6931	297990000	6	Tumor suppressor candidate 2
	SULT1C4	O75897	24.7369	NaN	NaN	NaN	25.2413	27.393	24.6397	24.5376	24.4783	NaN	24.4062	25.0621	5	5	18.5	35.519	0	11.011	421000000	7	Sulfotransferase 1C4
	CCNK	O75909	NaN	24.3772	24.9581	24.5297	24.3051	24.1908	25.2412	25.0868	24.7906	NaN	24.7558	23.4996	4	4	7.2	64.239	0.00027917	5.128	243450000	7	Cyclin-K
	ARL6IP5	O75915	29.7433	29.2553	29.5948	29.7459	29.7915	29.0813	29.3393	29.2613	28.9195	30.5168	29.909	29.7601	5	5	25	21.614	0	168.95	11193000000	235	PRA1 family protein 3
	DCTN3	O75935	25.7223	25.906	25.1389	25.4595	25.7744	25.7563	26.2518	26.0953	24.8579	26.4028	26.1696	25.9086	7	7	40.9	21.119	0	16.599	742150000	22	Dynactin subunit 3
	DNAJC8	O75937	28.241	28.4546	28.6503	28.4669	28.5104	28.4733	28.7311	28.2293	28.9754	27.7299	28.3409	28.2527	9	9	35.6	29.841	0	37.17	3961200000	93	DnaJ homolog subfamily C member 8
	SMNDC1	O75940	24.8394	25.4929	24.7866	24.7352	25.3878	25.0912	25.602	24.9907	24.8162	NaN	24.9312	25.4652	2	2	13	26.711	0	8.7852	366580000	9	Survival of motor neuron-related-splicing factor 30
	ATP5H	O75947	30.1361	29.9574	30.1226	30.1107	30.0334	30.3522	30.2001	30.2978	30.1967	30.1897	30.31	29.9109	9	9	73.9	18.491	0	37.502	14554000000	278	ATP synthase subunit d, mitochondrial
	TSPAN9	O75954	24.3309	24.1294	24.0537	23.8161	25.2626	25.6647	24.4505	NaN	NaN	24.0766	24.4937	24.9079	1	1	4.6	26.779	0.00026226	4.0354	237080000	7	Tetraspanin-9
	TRIO	O75962	26.1409	25.9885	26.7266	26.2098	26.4965	26.6983	26.165	26.2255	25.717	26.5899	26.1005	26.5782	6	5	2.5	346.9	0	16.425	961890000	36	Triple functional domain protein
	MPDZ	O75970	26.3412	25.399	26.7186	26.8202	25.0891	24.8812	25.3262	23.8716	25.2009	24.843	27.2737	23.8709	2	2	1.3	221.62	0.0023618	2.6351	609840000	8	Multiple PDZ domain protein
	CPD	O75976	26.8316	26.9328	27.3959	26.8595	27.2962	27.5275	27.3606	27.4285	27.4432	27.1683	27.2902	27.2055	10	10	8	152.93	0	17.248	1658600000	57	Carboxypeptidase D
	GLRX3	O76003	30.7437	30.6801	30.7518	30.7646	30.5081	30.7661	30.6738	30.9193	30.765	30.5303	30.5495	30.8556	17	17	64.2	37.432	0	215.24	19751000000	302	Glutaredoxin-3
	RSL1D1	O76021	29.7332	30.088	30.033	29.7839	29.8633	29.8789	29.9404	30.1885	29.7923	28.9736	29.7529	29.8528	13	13	29.6	54.972	0	75.093	11846000000	219	Ribosomal L1 domain-containing protein 1
	CLPX	O76031	27.2768	27.2968	27.2782	26.6284	27.2294	27.5153	27.533	27.6207	27.3019	26.1762	27.2357	27.1216	6	6	11.8	69.223	0	16.147	1871600000	64	ATP-dependent Clp protease ATP-binding subunit clpX-like, mitochondrial
	SEC14L2	O76054	24.3428	24.2888	24.4871	24.2437	24.6785	25.3476	24.6972	24.953	25.1358	NaN	24.7598	NaN	2	2	7.7	46.145	0	8.9565	260540000	3	SEC14-like protein 2
	CIAO1	O76071	25.1247	24.9505	24.9228	24.9108	25.4323	24.805	25.19	25.1081	24.8463	24.4994	24.8278	24.6317	2	2	7.1	37.84	0.00030386	6.7642	345230000	16	Probable cytosolic iron-sulfur protein assembly protein CIAO1
	SRP72	O76094	28.6379	29.1317	29.1481	28.981	29.044	28.8385	28.8921	29.089	28.9383	28.3522	28.5322	29.0032	20	20	39.5	74.605	0	124.85	5818000000	117	Signal recognition particle subunit SRP72
	NOL4L	Q96MY1	24.7021	24.0855	NaN	23.7061	24.3063	23.6682	25.1852	24.7184	23.6703	NaN	23.7157	NaN	2	2	3.7	47.214	0.0012569	3.4329	200710000	5	Nucleolar protein 4-like
	MYO1D	O94832	28.55	27.9131	28.8896	28.9888	28.8325	28.9241	28.3998	28.2971	28.1894	28.4991	28.6568	28.9087	18	18	22.8	116.2	0	46.544	4468400000	150	Unconventional myosin-Id
	MICAL2	O94851	25.499	25.3458	25.0876	25.2259	25.1436	24.179	24.2299	25.5129	25.5051	25.8893	25.7595	25.6694	3	3	2.9	126.69	0.00029104	5.8916	453360000	17	Protein-methionine sulfoxide oxidase MICAL2
	UBXN7	O94888	25.2836	26.4085	26.5082	26.0794	26.1713	26.1042	26.4383	26.3039	26.3012	25.6117	25.4652	25.5974	5	5	12.5	54.862	0	9.2522	903590000	24	UBX domain-containing protein 7
	PROSC	O94903	29.3833	29.3614	29.3747	28.756	29.3275	29.5902	29.5039	29.6442	29.1927	29.09	29.0939	29.105	10	10	44	30.344	0	36.912	7679000000	129	Proline synthase co-transcribed bacterial homolog protein
	FRYL	O94915	27.5619	27.1677	27.532	27.3529	27.4834	27.7793	27.4579	27.5646	27.3297	27.2027	27.2909	27.0697	12	12	6.4	339.59	0	57.875	1966600000	68	Protein furry homolog-like
	ENDOD1	O94919	26.9644	26.4761	27.2705	27.7423	27.6207	26.5933	26.4617	26.8708	26.9547	27.675	26.7167	27.3743	4	4	13.6	55.016	0.00027747	5.0109	1586500000	27	Endonuclease domain-containing 1 protein
	GLCE	O94923	27.2844	27.2927	27.8666	27.4201	26.8989	26.09	26.9053	26.7287	26.6165	27.1291	27.15	26.8087	5	5	12	70.1	0	21.291	1492700000	33	D-glucuronyl C5-epimerase
	GLS	O94925	30.1734	30.6103	30.5161	30.4482	30.6241	30.5957	30.7786	30.7492	30.582	30.0641	30.3606	30.4697	24	24	48.4	73.46	0	157.13	18399000000	422	Glutaminase kidney isoform, mitochondrial
	SEC31A	O94979	31.0883	30.7946	30.8952	30.8436	30.5544	30.5	30.7891	30.8003	30.8647	30.9611	31.0309	30.8394	28	28	30	133.01	0	196.48	22400000000	579	Protein transport protein Sec31A
	ARHGEF15	O94989	25.8982	25.7426	26.3666	25.9467	26.2336	26.4883	26.3067	26.434	25.7827	25.1234	25.6937	25.7136	3	3	4	91.939	0.00030358	6.7547	769340000	36	Rho guanine nucleotide exchange factor 15
	YIF1A	O95070	22.8876	NaN	23.0095	NaN	NaN	NaN	NaN	NaN	22.5224	22.8885	NaN	24.0209	1	1	5.1	32.011	0.0023952	2.7922	44370000	2	Protein YIF1A
	PRSS23	O95084	NaN	NaN	NaN	NaN	NaN	NaN	NaN	NaN	NaN	23.7781	22.1468	NaN	1	1	3.4	43.001	0.0068767	1.8642	14244000	1	Serine protease 23
	NDUFB6	O95139	25.9647	25.7912	26.3163	26.2824	26.0182	24.8438	25.7	26.0354	26.6185	26.0972	26.2158	25.9132	2	2	20.3	15.489	0.00030404	6.7888	752600000	24	NADH dehydrogenase [ubiquinone] 1 beta subcomplex subunit 6
	MFN2	O95140	24.0189	24.338	24.4156	24.4322	24.4131	24.5736	24.0381	24.4699	24.0338	25.1473	24.4145	24.3667	2	2	3.7	86.401	0.0002849	5.514	330080000	2	Mitofusin-2
	UBE4B	O95155	25.9994	26.0203	25.829	25.2637	26.0572	26.892	26.5166	26.6525	26.2127	25.4598	25.7326	25.668	8	8	9.1	146.18	0	18.303	793010000	34	Ubiquitin conjugation factor E4 B
	ZFPL1	O95159	26.1731	25.6774	25.6159	26.0973	26.0158	25.9802	25.779	25.526	25.7082	26.2025	25.8053	26.282	3	3	11	34.114	0.00027375	4.7697	695250000	17	Zinc finger protein-like 1
	IKBKAP	O95163	27.119	26.7593	27.0251	26.984	27.1137	27.8965	27.096	26.8182	26.8457	26.6359	26.3962	26.626	9	9	7.7	150.25	0	12.154	1519400000	18	Elongator complex protein 1
	GABARAP	O95166	25.8048	25.6308	NaN	25.546	25.3707	24.1704	24.1494	NaN	23.0306	25.2074	24.8388	25.8556	3	3	34.2	13.918	0.00027056	4.5851	402160000	6	Gamma-aminobutyric acid receptor-associated protein
	NDUFA3	O95167	NaN	NaN	26.4477	26.7796	26.5747	26.1697	26.4317	26.2444	26.4342	26.7579	26.3474	26.297	1	1	41.7	9.2787	0.00027855	5.0898	794510000	3	NADH dehydrogenase [ubiquinone] 1 alpha subcomplex subunit 3
	NDUFB4	O95168	28.0955	27.8179	27.8488	28.2337	27.8753	28.2665	27.6389	27.8115	27.6059	28.1927	28.1612	27.6885	3	3	31.8	15.208	0	15.01	3086300000	63	NADH dehydrogenase [ubiquinone] 1 beta subcomplex subunit 4
	NDUFB8	O95169	27.5045	27.0842	27.3443	27.1618	27.0697	26.331	26.7837	27.279	27.0853	27.9267	27.7038	27.2934	3	3	19.9	21.766	0	10.295	1782800000	43	NADH dehydrogenase [ubiquinone] 1 beta subcomplex subunit 8, mitochondrial
	NDUFA7	O95182	22.9352	22.8232	22.0685	22.7477	22.8272	22.8712	22.4864	23.3329	23.8618	24.5479	NaN	NaN	3	3	24.8	12.551	0.0081123	1.7229	97707000	2	NADH dehydrogenase [ubiquinone] 1 alpha subcomplex subunit 7
	VAMP5	O95183	25.7026	26.2812	26.7761	26.3317	26.4618	26.3033	26.1518	26.0796	25.999	26.7221	26.4676	26.373	3	3	28.4	12.805	0	10.472	896460000	22	Vesicle-associated membrane protein 5
	RTN3	O95197	27.1613	27.0117	26.7424	26.7595	26.6518	26.7762	26.6542	26.8785	26.3581	26.891	26.9118	27.2088	2	2	2	112.61	0.0012538	3.4074	1454600000	40	Reticulon-3
	ZRANB2	O95218	26.2988	26.0299	NaN	NaN	24.2368	25.6654	26.4114	26.0508	26.1196	25.51	25.6044	24.959	3	3	8.8	37.404	0.00029257	5.9806	639650000	11	Zinc finger Ran-binding domain-containing protein 2
	ZWINT	O95229	22.6298	23.7371	23.9901	NaN	23.5905	23.239	23.0483	23.3067	23.6024	NaN	NaN	22.3792	1	1	5.1	31.293	0.0017396	3.2949	90954000	2	ZW10 interactor
	LUC7L3	O95232	27.1903	27.2866	27.2664	27.7123	27.1638	27.3641	27.8532	27.5743	27.0909	26.9286	27.38	27.5168	7	7	18.3	51.466	0	92.541	2316000000	55	Luc7-like protein 3
	APOL3	O95236	NaN	NaN	NaN	NaN	25.6215	26.6331	NaN	NaN	NaN	NaN	NaN	NaN	1	1	5.2	44.278	0.0068751	1.863	144430000	2	Apolipoprotein L3
	KIF4A	O95239	23.2917	24.7722	24.5666	24.0116	25.1145	25.113	25.0145	24.5204	25.4223	NaN	25.0848	24.4009	4	2	4.2	139.88	0	9.7088	298640000	12	Chromosome-associated kinesin KIF4A
	SBF1	O95248	NaN	22.5485	23.2465	22.5647	21.181	23.1788	23.1352	22.6462	22.3673	21.3628	23.03	22.4852	1	1	0.5	208.31	0.00025988	3.879	79975000	11	Myotubularin-related protein 5
	GOSR1	O95249	26.0917	26.0744	25.9838	26.087	25.7796	26.3469	26.082	25.6223	25.5865	25.2712	26.1258	25.5197	3	3	20.4	28.612	0	16.281	773270000	21	Golgi SNAP receptor complex member 1
	KAT7	O95251	22.8719	23.8244	23.9703	22.4576	24.0037	23.8984	24.1651	23.7583	23.878	NaN	NaN	23.7668	2	2	4.6	70.642	0.00026001	3.8855	145790000	4	Histone acetyltransferase KAT7
	SNAPIN	O95295	27.047	27.0669	26.9036	26.5497	27.0017	27.1663	26.4395	26.9552	27.0334	27.1021	26.3238	26.8938	5	5	61	14.874	0	47.739	1679900000	30	SNARE-associated protein Snapin
	MPZL1	O95297	25.1429	NaN	24.5541	24.8695	25.1058	24.8811	24.9922	NaN	25.1707	25.6451	25.2667	25.7713	1	1	4.8	29.082	0.0024067	2.8574	360590000	12	Myelin protein zero-like protein 1
	NDUFC2	O95298	23.4575	22.4837	20.9783	21.9525	22.8185	21.9022	22.5008	22.9768	22.6476	23.7222	23.5917	21.6269	2	2	16	14.187	0.0024337	3.0171	88419000	6	NADH dehydrogenase [ubiquinone] 1 subunit C2
	CELF2	O95319	27.0488	25.6719	25.3675	NaN	25.7444	24.5854	25.6926	26.3788	26.9264	25.659	27.4969	26.3066	8	7	22.4	54.284	0	25.509	951320000	10	CUGBP Elav-like family member 2
	PGLS	O95336	30.3449	30.1919	30.6517	30.7137	30.619	30.6694	30.0851	30.1848	30.3917	30.7541	30.377	30.3076	13	13	87.2	27.547	0	180.87	16726000000	359	6-phosphogluconolactonase
	ATG7	O95352	27.0937	27.4809	27.5166	27.3317	27.3382	27.583	27.4706	27.1494	26.7854	27.2545	27.2697	27.2651	7	7	13.4	77.959	0	23.892	1930100000	45	Ubiquitin-like modifier-activating enzyme ATG7
	FARS2	O95363	25.427	26.0427	25.9287	25.9088	25.95	25.8015	25.9485	25.883	25.2923	25.8816	25.6831	25.97	3	3	12.9	52.356	0	29.142	676770000	7	Phenylalanine--tRNA ligase, mitochondrial
	LYPLA2	O95372	30.2654	30.3612	30.6477	30.0127	30.4148	30.4359	30.1453	30.2813	30.4052	30.3137	30.571	30.0537	8	8	61	24.737	0	151.16	16001000000	173	Acyl-protein thioesterase 2
	TNFAIP8	O95379	NaN	24.1286	25.5888	23.2141	24.3408	24.8055	25.4546	24.5457	23.9776	NaN	24.5765	23.9136	1	1	10.1	23.003	0.00028137	5.2423	234740000	5	Tumor necrosis factor alpha-induced protein 8
	PGM3	O95394	28.8789	28.7861	28.8606	28.8533	28.5192	28.6378	28.4188	28.6455	28.6942	28.8539	28.7394	28.7002	9	9	30.4	59.851	0	76.041	5056000000	109	Phosphoacetylglucosamine mutase
	UTS2	O95399	27.7999	27.2217	26.3592	26.8908	26.9834	27.0215	27.4709	27.8884	27.971	27.7202	27.9152	26.925	1	1	6.5	14.295	0.003231	2.3692	2135900000	35	Urotensin-2
	CD2BP2	O95400	26.5367	26.4532	26.676	26.0286	26.7064	26.0923	26.7828	27.0905	27.2128	25.9112	26.8242	26.4803	6	6	23.8	37.646	0	20.499	1126400000	49	CD2 antigen cytoplasmic tail-binding protein 2
	PAPLN	O95428	NaN	24.1106	24.2024	23.8517	25.6221	NaN	NaN	23.719	NaN	25.0439	23.4882	23.2319	1	1	1.6	137.7	0.00076531	3.6032	153480000	6	Papilin
	AHSA1	O95433	29.5147	29.827	29.9994	29.888	29.7975	29.9356	29.6231	29.679	29.9769	29.275	29.2988	29.6777	7	7	29.6	38.274	0	79.005	9844800000	85	Activator of 90 kDa heat shock protein ATPase homolog 1
	PARN	O95453	25.1049	24.9082	25.7597	25.3389	25.3533	25.4569	NaN	25.0999	25.4965	24.9695	25.1052	25.0763	2	2	4.7	73.45	0.00025934	3.8524	496610000	11	Poly(A)-specific ribonuclease PARN
	PSMG1	O95456	25.7318	26.087	26.2538	25.9732	25.5373	25.793	26.0454	26.1155	26.1865	25.0817	25.0856	26.3368	3	3	13.9	32.854	0	11.556	783610000	20	Proteasome assembly chaperone 1
	NSA2	O95478	24.709	24.0901	24.7027	NaN	24.9152	25.1833	24.5941	24.8369	25.4394	24.0395	24.9161	NaN	2	2	6.9	30.065	0.0051466	1.9526	492300000	22	Ribosome biogenesis protein NSA2 homolog
	H6PD	O95479	28.1404	27.2618	27.9493	28.4787	28.4601	27.9273	28.5791	28.1131	28.1113	28.2075	28.3297	28.2099	16	16	25.7	88.892	0	29.687	3688400000	75	GDH/6PGL endoplasmic bifunctional protein
	SEC24A	O95486	28.1697	28.0892	28.1419	28.2523	27.9212	28.2012	28.0537	27.9833	27.9265	28.1878	27.9188	28.0705	9	9	11	119.75	0	32.069	3308200000	121	Protein transport protein Sec24A
	SEC24B	O95487	27.7963	27.8929	28.0019	27.8663	27.9207	28.0706	27.7949	27.4839	27.2253	27.6877	27.9214	28.1855	9	9	10.6	137.42	0	27.641	2717200000	120	Protein transport protein Sec24B
	LPHN2	O95490	23.7778	NaN	NaN	23.4658	23.2265	NaN	24.4306	23.7752	23.6743	24.2591	24.1044	23.328	1	1	1.4	163.35	0.00026103	3.9598	130270000	3	Latrophilin-2
	ETHE1	O95571	28.9497	28.629	28.8591	28.403	28.6017	29.0144	28.2752	28.4898	28.304	29.0806	28.8802	28.5394	8	8	52.8	27.873	0	43.769	5107800000	78	Persulfide dioxygenase ETHE1, mitochondrial
	ACSL3	O95573	30.6249	30.2136	30.392	30.5733	30.5508	30.7437	30.4095	30.4107	30.4035	30.0916	29.9985	30.4827	20	18	44	80.419	0	127.3	16130000000	274	Long-chain-fatty-acid--CoA ligase 3
	POLR1A	O95602	26.2352	26.9276	27.3904	27.1213	26.5281	25.9534	26.4898	26.4515	27.0613	25.8055	26.1493	26.6065	9	9	7.2	194.81	0	15.78	1222400000	30	DNA-directed RNA polymerase I subunit RPA1
	ASMTL	O95671	26.43	26.4265	26.2517	26.7066	26.4507	26.0705	26.3476	25.5081	25.6953	26.5322	27.4439	26.479	7	7	16.7	68.856	0	9.8437	912010000	15	N-acetylserotonin O-methyltransferase-like protein
	POP4	O95707	NaN	NaN	NaN	22.7581	23.4189	24.284	23.6829	24.1454	23.6814	NaN	23.5071	23.2781	2	2	10	25.424	0.0066593	1.8653	100290000	3	Ribonuclease P protein subunit p29
	SNAP29	O95721	26.3287	26.8995	27.0619	26.7295	26.9848	26.8762	26.637	26.4906	26.722	26.6725	26.4451	26.8216	3	3	14.3	28.97	0	16.846	1225700000	35	Synaptosomal-associated protein 29
	OXSR1	O95747	28.072	28.1793	28.4688	28.037	28.3369	28.3278	28.1438	28.0324	28.0985	27.943	28.1719	28.0443	8	6	21.1	58.022	0	28.614	3474800000	107	Serine/threonine-protein kinase OSR1
	HSPA4L	O95757	25.4583	25.9385	26.4016	NaN	24.6038	25.6284	25.5937	25.6543	25.9056	25.1575	25.9733	26.1473	8	4	12.6	94.511	0	13.046	592040000	24	Heat shock 70 kDa protein 4L
	PTBP3	O95758	27.2493	26.1077	26.6328	26.7259	26.9785	26.9183	26.212	25.379	25.8004	24.4659	27.0308	26.7581	6	4	15.6	59.689	0	10.346	989010000	22	Polypyrimidine tract-binding protein 3
	TBC1D8	O95759	23.3034	23.7833	22.6559	NaN	NaN	NaN	22.619	NaN	NaN	24.0477	NaN	23.2914	2	1	2.8	130.83	0.00030221	6.6334	67160000	2	TBC1 domain family member 8
	LSM8	O95777	26.6529	26.9706	27.2893	27.1977	27.6765	27.0984	26.8466	26.8863	26.0709	26.4103	26.6442	27.2328	4	4	62.5	10.403	0	9.3817	1471200000	22	U6 snRNA-associated Sm-like protein LSm8
	AP2A1	O95782	31.0872	30.8879	31.1266	31.2905	31.0923	31.1836	30.9424	30.9713	30.8139	31.322	31.0298	31.1562	31	24	41	107.54	0	175.57	25932000000	498	AP-2 complex subunit alpha-1
	TTC4	O95801	25.6714	26.8082	26.6891	25.8147	26.2805	26.8433	26.2921	25.9507	26.5427	24.9582	25.2847	26.0747	2	2	7.2	44.678	0	12.6	947330000	23	Tetratricopeptide repeat protein 4
	SDPR	O95810	30.7222	30.068	30.7828	31.0705	31.4493	31.6028	31.6143	31.5242	30.9335	31.6983	31.8696	30.7524	15	15	40.5	47.173	0	196.68	27707000000	322	Serum deprivation-response protein
	BAG3	O95817	28.4776	28.8076	28.6207	28.8658	28.5426	27.9794	28.1416	28.5017	28.6473	28.8718	27.8365	28.9335	14	14	38.8	61.594	0	35.317	4252900000	92	BAG family molecular chaperone regulator 3
	MAP4K4	O95819	27.6826	27.7932	27.9617	27.5963	27.5055	27.8639	27.6246	27.7266	27.6929	27.4859	27.6186	27.5657	9	4	8.1	142.1	0	15.793	2366200000	54	Mitogen-activated protein kinase kinase kinase kinase 4
	CRYZL1	O95825	24.8894	25.2971	25.6741	25.4321	24.9483	NaN	25.0789	NaN	24.9506	25.2473	25.0293	25.5059	1	1	5.7	38.696	0.00076433	3.584	303560000	2	Quinone oxidoreductase-like protein 1
	AIFM1	O95831	27.9743	27.7816	28.2309	27.9169	27.8794	28.0891	27.8145	27.9075	28.2532	28.4327	28.0235	28.3443	7	7	14.4	66.9	0	17.062	3175400000	68	Apoptosis-inducing factor 1, mitochondrial
	BPNT1	O95861	27.1565	26.6554	26.9183	26.9985	26.7243	27.1172	26.7733	26.7685	26.2084	27.2782	26.4528	26.615	7	7	28.9	33.392	0	16.544	1399900000	25	3(2),5-bisphosphate nucleotidase 1
	ABHD16A	O95870	26.1698	25.8087	25.9795	26.0216	25.7378	26.1545	25.0349	25.4709	24.9152	26.5147	25.5191	25.3647	3	3	6.5	63.243	0.00028425	5.4272	684500000	17	Abhydrolase domain-containing protein 16A
	TXNDC12	O95881	28.7526	28.7665	28.7973	28.7309	28.9065	28.7183	28.7927	28.6361	28.6761	28.7647	28.7988	28.783	6	6	36.6	19.206	0	14.916	5203400000	58	Thioredoxin domain-containing protein 12
	ECD	O95905	NaN	25.9691	25.9873	24.7564	NaN	25.3757	26.0564	25.274	25.6957	25.1199	NaN	24.376	2	2	5	72.757	0.00028074	5.2082	401620000	5	Protein SGT1
	BCL10	O95999	25.2817	24.8764	25.3368	24.0015	24.8561	25.1951	25.2805	25.2372	25.6615	24.9566	24.8066	24.6188	3	3	8.2	26.251	0	9.6697	435990000	10	B-cell lymphoma/leukemia 10
	NDUFB10	O96000	29.2365	29.0447	29.0762	29.0059	29.1988	29.3849	28.8637	28.8627	28.8319	29.2005	28.9114	28.6847	7	7	43.6	20.776	0	27.969	6201400000	78	NADH dehydrogenase [ubiquinone] 1 beta subcomplex subunit 10
	CLPTM1	O96005	28.0255	27.5005	28.2192	27.8992	27.6116	27.4403	27.9805	27.5136	28.3577	27.9607	28.0126	28.02	7	7	12.1	76.096	0	21.534	2651700000	82	Cleft lip and palate transmembrane protein 1
	TOMM40	O96008	28.2138	27.7684	28.2011	28.0136	28.0021	28.2611	28.1826	27.989	27.7197	27.5859	27.9246	28.363	8	8	34.1	37.893	0	28.615	3433100000	91	Mitochondrial import receptor subunit TOM40 homolog
	PAK4	O96013	24.5991	NaN	24.9335	25.6167	25.6421	24.7981	25.1662	25.0657	25.3688	25.3703	24.7536	24.4519	2	2	7.8	64.071	0	19.36	392570000	22	Serine/threonine-protein kinase PAK 4
	CYB5A	P00167	26.5752	24.9304	26.5695	23.5513	25.6316	26.066	26.3254	24.9604	24.4631	26.7734	26.4065	25.3923	2	2	20.1	15.33	0.00028777	5.6727	689250000	12	Cytochrome b5
	LDHA	P00338	33.5299	33.9302	33.502	33.4677	33.4502	33.1457	33.6786	33.7177	33.8408	33.0481	33.2459	33.5967	26	25	76.5	36.688	0	323.31	141890000000	1142	L-lactate dehydrogenase A chain
	ALDH1A1	P00352	32.3114	30.3707	31.4492	31.2677	34.4225	34.2357	32.4299	31.8113	31.4049	29.8281	32.7032	30.7315	29	26	69.1	54.861	0	323.31	75200000000	615	Retinal dehydrogenase 1
	DHFR	P00374	26.7515	27.4974	27.5651	27.0861	27.7787	27.4507	27.4499	27.7107	27.7754	NaN	26.0007	26.5445	6	6	41.2	21.452	0	11.815	1808600000	43	Dihydrofolate reductase
	GSR	P00390	28.541	28.7147	28.5925	28.9439	28.6151	28.9678	28.632	28.6301	28.2459	28.3456	28.143	28.8216	9	9	25.3	56.256	0	29.914	4654100000	110	Glutathione reductase, mitochondrial
	MT-CO1	P00395	26.9474	26.569	27.271	26.8526	27.0921	24.056	26.4772	26.3764	26.1556	27.3631	27.4968	26.7872	1	1	6	57.041	0	12.883	1249800000	20	Cytochrome c oxidase subunit 1
	MT-CO2	P00403	31.0229	31.1941	31.3573	31.0114	31.4557	31.8758	31.1458	31.2582	31.295	31.5665	31.5119	31.1221	7	7	44.9	25.565	0	58.306	30728000000	231	Cytochrome c oxidase subunit 2
	SOD1	P00441	30.415	31.0901	30.6406	31.4329	31.265	30.8247	31.1795	30.9738	31.3976	31.6013	30.9528	31.446	8	8	69.5	15.936	0	300.13	25038000000	250	Superoxide dismutase [Cu-Zn]
	HPRT1	P00492	30.0149	30.6187	30.7055	30.3426	30.3553	30.4123	30.3766	30.289	30.3592	29.6143	30.0675	30.1396	10	10	64.2	24.579	0	57.572	14571000000	228	Hypoxanthine-guanine phosphoribosyltransferase
	PLAU	P00749	24.912	24.7644	23.7212	23.6146	24.6724	24.7026	24.9323	24.5626	24.3012	25.6184	NaN	24.2802	2	2	4.9	48.507	0.0022086	3.1181	294870000	4	Urokinase-type plasminogen activator
	ADA	P00813	26.9483	26.3726	27.1436	27.1508	27.3424	26.7391	26.5521	26.9132	26.4264	26.6024	26.796	26.0232	5	5	25.6	40.764	0	28.575	1248800000	34	Adenosine deaminase
	MT-ATP6	P00846	25.5227	25.1553	25.3904	26.2277	25.4846	25.4504	25.671	25.5876	25.4808	26.4871	25.6191	26.4486	1	1	4.4	24.817	0.0012598	3.4526	647750000	24	ATP synthase subunit a
	NRAS	P01111	27.8823	27.8323	27.9179	27.3019	27.9815	28.2928	27.7445	27.7696	28.0973	27.9291	27.6544	27.8579	6	1	52.4	21.229	0	21.994	2893300000	40	GTPase NRas
	HRAS	P01112	NaN	NaN	25.5632	24.7299	25.0858	24.4702	25.3447	24.996	24.144	24.5831	NaN	NaN	5	0	49.2	21.298	0.0040696	2.092	287640000	3	GTPase HRas
	LDLR	P01130	26.3969	26.4366	26.8837	26.5796	26.6043	26.7877	26.4287	25.9958	26.3778	25.7353	26.1071	27.1389	7	7	12.1	95.375	0	23.211	1023300000	18	Low-density lipoprotein receptor
	HLA-A	P01892	30.4044	28.5424	30.5852	30.2789	30.6722	30.6998	29.5477	28.8138	29.1546	31.1153	30.962	30.0396	14	1	49.9	40.921	0	163.86	14765000000	232	HLA class I histocompatibility antigen, A-2 alpha chain
	COL4A1	P02462	29.2965	27.5281	28.6341	28.5688	28.6045	28.5113	28.4537	28.1633	28.0262	30.0627	29.8477	28.5483	7	7	6.7	160.61	0	77.153	5714100000	116	Collagen alpha-1(IV) chain
	CRYAB	P02511	NaN	23.6583	23.5631	27.5567	23.3668	24.06	24.4288	23.7023	24.5831	24.2811	27.1046	24.6448	6	6	48.6	20.159	0	24.705	395140000	9	Alpha-crystallin B chain
	LMNA	P02545	33.5486	33.6598	33.1251	33.3346	33.4513	33.2486	33.0694	33.6336	33.3657	33.5742	33.7476	33.4368	50	49	64.2	74.139	0	323.31	135530000000	1556	Prelamin-A/C
	FN1	P02751	31.42	30.2806	30.3184	30.4336	29.4829	27.0454	30.833	30.1336	29.9414	30.4102	31.056	29.4485	38	38	24	262.62	0	216.67	15971000000	283	Fibronectin
	MT-ND4	P03905	23.6941	NaN	23.0343	23.3758	NaN	23.1522	23.3503	23.2747	NaN	NaN	24.4394	NaN	1	1	3.5	51.58	0.0023958	2.7943	85341000	2	NADH-ubiquinone oxidoreductase chain 4
	MMP1	P03956	25.7023	25.391	27.8994	28.459	25.8288	25.0192	25.0357	26.638	27.3297	29.427	27.1108	22.0003	11	11	27.5	54.006	0	27.373	1716600000	54	Interstitial collagenase
	CAT	P04040	28.0052	28.0904	28.0637	27.8347	27.8832	28.3541	28.1545	27.9454	27.2712	28.2698	28.0836	28.1157	11	11	27.3	59.755	0	52.627	2886900000	64	Catalase
	FUCA1	P04066	NaN	24.2445	23.6461	24.9957	NaN	23.966	24.8082	NaN	NaN	25.832	26.1633	24.5888	2	2	6	53.688	0.00026469	4.1653	238630000	5	Tissue alpha-L-fucosidase
	ALDOA	P04075	33.3078	33.9905	33.5318	33.2466	33.4905	33.3875	33.2131	33.4389	33.5773	33.1684	33.0115	33.2326	30	27	83	39.42	0	323.31	137540000000	1116	Fructose-bisphosphate aldolase A
	ANXA1	P04083	34.1878	34.2062	34.525	34.4284	34.5508	34.9465	34.267	34.2033	34.3524	34.6129	34.4003	34.3982	28	28	73.7	38.714	0	323.31	263590000000	1782	Annexin A1
	OAT	P04181	30.4658	30.5211	30.4446	30.2055	30.2498	30.1762	30.2577	30.2353	30.3619	30.0689	29.9643	30.6105	18	18	71.3	48.534	0	106.07	15650000000	249	Ornithine aminotransferase, mitochondrial
	TK1	P04183	NaN	25.9478	26.3845	25.4199	25.6047	25.6064	25.4835	25.2677	24.7893	25.9661	NaN	NaN	3	3	19.7	25.468	0.0028116	2.5787	448750000	6	Thymidine kinase, cytosolic
	VWF	P04275	33.5909	32.9279	33.7833	32.9659	32.5447	32.8957	33.5865	33.6675	33.5384	34.3586	35.1802	32.5029	108	108	52.1	309.26	0	323.31	154720000000	2282	von Willebrand factor
	ASL	P04424	26.9444	26.7406	26.3076	26.5471	26.5056	26.9887	26.212	26.3957	25.7628	27.1593	26.4678	27.0064	7	7	19.2	51.657	0	16.009	1210300000	28	Argininosuccinate lyase
	HLA-A	P04439	22.1059	NaN	NaN	26.463	25.9674	NaN	NaN	23.5492	24.8045	29.5433	24.4403	21.5589	12	3	44.4	40.84	0	34.059	841450000	16	HLA class I histocompatibility antigen, A-3 alpha chain
	CAPNS1	P04632	31.2267	31.4182	31.5811	31.5361	31.401	31.2902	31.3833	31.1911	31.1933	31.48	31.5386	31.3893	15	15	81	28.315	0	323.31	31708000000	483	Calpain small subunit 1
	TYMS	P04818	27.8252	29.3455	28.6007	27.7973	28.247	27.8706	28.4008	28.8292	29.4955	24.1346	26.4187	28.0135	12	12	51.4	35.716	0	43.214	3946100000	69	Thymidylate synthase
	RPN1	P04843	32.4988	32.3039	32.5377	32.348	32.3746	32.1713	32.5045	32.1572	32.2716	32.4259	32.4513	32.3248	24	24	50.6	68.569	0	278.32	61130000000	624	Dolichyl-diphosphooligosaccharide--protein glycosyltransferase subunit 1
	RPN2	P04844	31.5177	31.2907	31.7052	31.7317	31.5099	31.4674	31.7008	31.4005	31.2631	31.3019	31.6082	31.5306	20	20	48.7	69.283	0	316.7	34202000000	442	Dolichyl-diphosphooligosaccharide--protein glycosyltransferase subunit 2
	HIST1H2AC	Q93077	NaN	24.4152	NaN	NaN	25.0369	23.535	23.826	25.846	25.4178	23.5836	NaN	NaN	8	1	60	14.105	0.0034554	2.3342	223430000	6	Histone H2A type 1-C
	ATP1A1	P05023	30.8147	30.9222	30.6278	30.6249	30.6853	30.8708	30.451	30.6168	30.3912	30.6558	30.4126	30.7391	23	15	26.8	112.89	0	145.53	19170000000	336	Sodium/potassium-transporting ATPase subunit alpha-1
	ATP1B1	P05026	27.6508	27.9814	28.3536	28.2178	27.2854	27.4605	26.6296	27.554	27.2022	28.0449	26.9083	28.1501	4	4	20.8	35.061	0	13.947	2306600000	44	Sodium/potassium-transporting ATPase subunit beta-1
	ALDH2	P05091	30.7508	30.8073	30.9677	30.0742	30.4762	31.0234	29.6956	30.8124	30.794	31.0422	31.0861	30.8164	23	20	57.6	56.381	0	122.46	20693000000	388	Aldehyde dehydrogenase, mitochondrial
	ITGB3	P05106	29.1692	27.6691	28.35	29.0113	27.9436	28.1466	27.7166	27.8362	27.8684	29.5426	28.2363	28.9472	11	11	18	87.057	0	44.991	4369200000	86	Integrin beta-3
	SERPINB2	P05120	26.8714	28.2313	26.8938	27.3342	NaN	25.9978	25.4363	26.1854	25.6653	28.1331	NaN	26.9722	10	10	34.9	46.596	0	35.675	1336100000	17	Plasminogen activator inhibitor 2
	SERPINE1	P05121	32.3112	31.2171	31.5129	31.9018	30.6094	29.5317	30.2867	30.2273	30.5316	32.4056	31.3883	31.6281	19	19	62.2	45.059	0	194.83	31074000000	413	Plasminogen activator inhibitor 1
	SLC25A5	P05141	28.6615	28.621	28.6882	28.9191	28.8294	28.7525	28.9443	28.6679	28.6881	28.033	29.1303	28.3432	16	6	43.6	32.852	0	34.309	5122800000	99	ADP/ATP translocase 2
	PCCA	P05165	23.5816	NaN	24.0044	23.3511	23.2079	25.0077	22.9773	23.7847	23.5378	NaN	NaN	23.8367	3	3	5.5	80.058	0.0045065	2.0513	141190000	5	Propionyl-CoA carboxylase alpha chain, mitochondrial
	HMGN2	P05204	22.4408	22.9885	17.6354	20.9327	21.1017	20.2212	23.0211	23.7473	23.8586	NaN	NaN	NaN	1	1	14.4	9.3926	0.003031	2.5189	63810000	9	Non-histone chromosomal protein HMG-17
	RPLP1	P05386	32.3253	32.5498	32.8033	32.6903	32.7845	32.873	33.0069	32.875	32.784	32.0642	32.4666	32.6123	5	5	80.7	11.514	0	323.31	74861000000	147	60S acidic ribosomal protein P1
	RPLP2	P05387	32.924	33.1154	33.1036	33.0459	33.0554	33.1547	33.065	33.0513	33.2484	32.5143	32.8542	33.029	9	9	78.3	11.665	0	276.02	96142000000	447	60S acidic ribosomal protein P2
	HLA-A	P05534	NaN	NaN	27.5094	NaN	26.607	NaN	NaN	23.0796	25.3306	27.9056	NaN	NaN	12	0	41.1	40.688	0.00027027	4.5668	583070000	10	HLA class I histocompatibility antigen, A-24 alpha chain
	ITGB1	P05556	32.268	32.3151	32.4036	32.2384	32.2279	31.9275	31.7854	32.0744	32.3499	32.8717	32.1083	32.4003	26	26	44.1	88.414	0	228.14	59210000000	696	Integrin beta-1
	KRT18	P05783	31.2479	30.9648	30.6088	30.1481	30.5958	30.4127	30.6771	30.9672	31.4129	30.2414	31.7272	30.4683	25	16	63.7	48.057	0	255.18	23458000000	411	Keratin, type I cytoskeletal 18
	MYL1	P05976	27.0828	26.7161	26.996	26.3092	26.8978	26.5911	26.3279	26.9028	26.3747	26.9748	26.9248	26.4323	2	2	8.2	21.145	0	10.593	1262000000	48	Myosin light chain 1/3, skeletal muscle isoform
	UROD	P06132	30.5906	30.6984	30.9045	30.6895	30.8714	31.0052	30.6244	30.6846	30.722	30.2275	30.6664	30.5845	18	18	75.7	40.786	0	202.81	20044000000	383	Uroporphyrinogen decarboxylase
	FYN	P06241	NaN	24.5191	25.7345	24.9646	23.6718	24.4509	24.0281	24.3113	24.8917	26.6752	NaN	24.5757	5	3	11.5	60.761	0.00028305	5.3259	286960000	3	Tyrosine-protein kinase Fyn
	RB1	P06400	21.9635	NaN	24.4487	NaN	24.3807	26.3452	NaN	26.0346	25.4324	NaN	22.7307	24.0085	3	3	5.1	106.16	0	7.1303	277370000	4	Retinoblastoma-associated protein
	PTMA	P06454	18.5905	22.5499	18.9254	18.8191	19.2191	18.6414	19.4295	23.0494	23.1422	NaN	19.2418	18.465	4	4	35.1	12.203	0	33.964	33794000	11	Prothymosin alpha
	S100A6	P06703	24.6922	24.1828	23.2753	23.9506	23.7409	23.0002	23.7455	24.0925	24.327	23.8239	24.7376	24.1779	4	4	40	10.18	0	40.7	184750000	21	Protein S100-A6
	ENO1	P06733	35.1361	35.6105	35.4123	35.0688	35.3777	35.2679	35.2449	35.433	35.5901	35.094	35.0342	35.0571	29	26	76.5	47.168	0	323.31	602280000000	8314	Alpha-enolase
	PYGL	P06737	29.545	29.9341	30.2202	29.7473	30.2068	30.4522	29.4887	29.649	29.7532	29.6826	30.0339	30.2516	27	22	41.4	97.147	0	118.66	12155000000	259	Glycogen phosphorylase, liver form
	GPI	P06744	32.3215	32.6436	32.4104	32.344	32.3581	32.5276	32.2625	32.3532	32.3774	32.3087	32.2313	32.5098	25	25	55.9	63.146	0	323.31	66963000000	1042	Glucose-6-phosphate isomerase
	POLB	P06746	23.2356	23.8223	23.997	NaN	24.1592	24.4416	23.912	24.3429	23.9771	23.5886	23.9971	23.6978	2	2	6	38.177	0.0022151	3.1659	154680000	6	DNA polymerase beta
	ITGAV	P06756	31.164	29.9268	30.8114	31.0093	30.0727	30.3289	30.0688	29.7983	29.7644	31.4909	30.6637	30.9506	33	33	38.3	116.04	0	146.43	18316000000	394	Integrin alpha-V
	HIST2H2BE	Q16778	29.0877	28.9293	28.1855	28.3009	29.0729	29.0097	29.7865	29.7621	28.8562	27.2262	29.1001	28.6729	8	0	48.4	13.92	0.00028571	5.5584	6389000000	58	Histone H2B type 2-E
	DBI	P07108	31.084	31.6459	31.4084	30.9232	31.509	31.6216	30.8637	31.196	31.3322	31.0289	30.738	31.1567	4	4	55.2	10.044	0	48.645	27307000000	177	Acyl-CoA-binding protein
	THBD	P07204	NaN	NaN	NaN	NaN	25.0879	24.4483	NaN	NaN	NaN	NaN	24.713	25.0308	2	2	13.2	60.329	0.0034239	2.2106	120800000	3	Thrombomodulin
	P4HB	P07237	34.2917	34.0097	34.1478	34.1144	33.7702	33.5123	33.7444	33.8459	33.9817	34.6918	34.2716	34.0065	36	36	66.3	57.116	0	323.31	207010000000	1863	Protein disulfide-isomerase
	ACYP1	P07311	24.4669	24.7735	26.1082	23.5664	25.1908	25.0897	25.0657	24.9871	25.6451	24.244	24.6913	24.5519	3	3	32.3	11.261	0.00028233	5.2824	373960000	23	Acylphosphatase-1
	ANXA2	P07355	35.9939	35.9371	35.869	36.1346	35.8255	35.9408	35.6215	35.7923	35.8556	36.4434	36.1325	35.983	34	34	81.4	38.604	0	323.31	817160000000	5503	Annexin A2
	TUBB	P07437	32.7794	33.3395	33.4507	33.349	33.5902	33.4864	33.6147	33.3217	33.7307	33.0156	32.8252	33.0982	28	5	73	49.67	0	254.84	133080000000	1030	Tubulin beta chain
	HEXB	P07686	29.9361	29.7076	30.2574	30.3955	29.6853	29.6364	29.9786	29.6698	29.8258	30.5431	30.3904	30.4418	16	16	35.8	63.111	0	86.429	12573000000	209	Beta-hexosaminidase subunit beta
	CTSL	P07711	26.2307	25.7429	26.2942	25.7903	26.6648	27.3824	26.6665	25.7885	26.2079	26.5688	26.7197	26.8777	3	3	14.7	37.564	0	21.881	1447100000	22	Cathepsin L1
	PFN1	P07737	33.7134	34.2575	34.1199	33.7754	34.0552	33.9362	33.8462	34.0905	34.511	33.857	33.7333	33.7471	13	13	91.4	15.054	0	243.72	208740000000	1741	Profilin-1
	APRT	P07741	31.0371	31.3863	31.2298	30.7345	31.2489	31.5283	31.3534	31.3305	30.6106	30.5521	31.4894	30.9586	9	9	71.1	19.608	0	136.05	27028000000	347	Adenine phosphoribosyltransferase
	HSP90AA1	P07900	34.2711	34.6914	34.306	34.3955	34.4842	34.4164	34.4193	34.5908	34.5685	34.1883	34.0586	34.4124	50	35	59.2	84.659	0	323.31	264090000000	2145	Heat shock protein HSP 90-alpha
	LAMB1	P07942	30.5459	30.1065	30.8776	30.961	30.3386	29.9948	30.5292	30.2705	30.1306	31.1133	31.1315	30.6214	30	30	25.2	198.04	0	256.67	18194000000	391	Laminin subunit beta-1
	YES1	P07947	29.1706	29.7852	29.4249	29.3246	29.5242	29.5673	29.2608	29.237	29.2523	29.2374	29.2375	29.6284	10	6	29.8	60.801	0	58.041	8463000000	173	Tyrosine-protein kinase Yes
	TPM2	P07951	27.8024	28.9403	29.361	29.5946	29.5322	28.8323	28.9891	27.0693	29.1657	30.2644	29.7338	29.7943	14	1	28.9	32.85	0	12.409	7089800000	43	Tropomyosin beta chain
	FH	P07954	30.6474	30.8718	31.3039	31.0547	31.6047	31.5861	30.9909	31.0392	31.2262	30.7397	30.895	31.2935	17	17	52.5	54.636	0	207.12	26543000000	314	Fumarate hydratase, mitochondrial
	ANXA6	P08133	33.0748	33.082	33.0495	33.2894	31.537	31.745	33.0043	32.9382	33.1272	33.7532	32.7358	32.8621	40	40	63.9	75.872	0	323.31	91793000000	1182	Annexin A6
	CD55	P08174	25.5342	NaN	23.9265	25.2466	26.7078	26.7653	25.6457	25.8471	24.8246	26.0291	25.6385	25.6422	5	5	17.6	41.4	0	17.943	546860000	17	Complement decay-accelerating factor
	SLC3A2	P08195	29.7913	30.0734	30.2637	29.596	29.7952	29.4211	29.594	29.6064	29.5785	29.2446	29.3549	29.8442	13	13	29.2	67.993	0	71.887	9935600000	172	4F2 cell-surface antigen heavy chain
	GUSB	P08236	23.9383	NaN	24.0932	NaN	24.2275	25.36	NaN	NaN	NaN	24.1705	24.7518	NaN	2	2	2.6	74.731	0.0081087	1.721	151200000	1	Beta-glucuronidase
	PFKM	P08237	27.8572	28.1472	28.1716	27.8669	27.9158	27.7312	28.3914	28.0151	27.982	27.4123	27.8572	27.7369	16	13	29.5	85.182	0	39.669	2910500000	52	ATP-dependent 6-phosphofructokinase, muscle type
	MMP2	P08253	24.1848	NaN	NaN	NaN	NaN	NaN	24.64	NaN	24.1606	NaN	NaN	NaN	1	1	2.9	73.881	0.0023657	2.6499	67425000	1	72 kDa type IV collagenase
	HMBS	P08397	25.1877	25.2815	26.2807	25.1733	26.3152	26.6255	25.9432	25.5221	25.7721	25.277	25.4611	25.9117	3	3	13.3	39.33	0	7.9081	847800000	25	Porphobilinogen deaminase
	COL4A2	P08572	29.1404	27.1894	28.4109	28.587	28.3638	28.5455	28.2468	27.9258	27.981	29.9893	29.8412	28.5026	8	8	7.3	167.55	0	64.194	5173300000	128	Collagen alpha-2(IV) chain
	CYC1	P08574	29.7157	29.4305	29.6544	29.7793	29.5362	29.6003	29.5648	29.1419	29.3414	29.7675	29.9185	29.366	13	13	52.3	35.422	0	99.952	8977800000	144	Cytochrome c1, heme protein, mitochondrial
	SNRPB2	P08579	26.9231	27.2658	27.9874	27.5468	27.1174	27.333	27.3585	26.8708	27.4251	26.8355	27.0504	27.2198	5	4	22.2	25.486	0	14.956	1813300000	51	U2 small nuclear ribonucleoprotein B
	ITGA5	P08648	32.3112	32.1539	32.0963	32.3401	31.5965	30.9855	31.6835	31.7862	32.1294	32.8119	31.6195	32.5425	24	24	30.7	114.54	0	242.43	51073000000	457	Integrin alpha-5
	NFIC	P08651	25.5187	25.5799	25.2058	25.1546	25.6446	25.3552	NaN	24.605	NaN	25.0309	24.5323	25.103	2	2	7.3	55.674	0	7.6553	374540000	3	Nuclear factor 1 C-type
	VIM	P08670	37.0225	37.2715	37.026	37.2046	37.1249	37.0969	36.6944	36.9531	37.0446	37.9095	37.171	37.0814	71	63	89.9	53.651	0	323.31	1881900000000	11985	Vimentin
	GNAI3	P08754	NaN	NaN	24.3883	25.0302	NaN	NaN	NaN	24.1638	24.5559	NaN	NaN	NaN	7	1	23.2	40.532	0.0022157	3.1719	100760000	2	Guanine nucleotide-binding protein G(k) subunit alpha
	ANXA5	P08758	34.2217	34.2547	34.3031	34.1552	34.3351	34.3329	34.0414	34.0766	34.421	34.1389	34.0925	33.9322	26	26	76.9	35.936	0	323.31	221610000000	1500	Annexin A5
	RPSA	P08865	33.131	33.3732	33.5244	33.1692	33.3988	33.3147	33.2226	33.1941	33.3304	32.6803	32.8648	33.1752	18	18	64.1	32.854	0	323.31	113130000000	776	40S ribosomal protein SA
	CD63	P08962	26.8204	25.7624	26.2372	25.6738	25.4755	25.9797	25.5389	25.9195	25.8101	25.917	26.1628	26.3663	1	1	4.2	25.636	0	8.9509	774780000	24	CD63 antigen
	MRPL3	P09001	26.268	26.1484	26.9421	26.195	26.4419	26.1052	25.937	26.5173	26.2656	25.7504	26.4555	26.6143	2	2	7.8	38.632	0.00026846	4.4171	1045800000	29	39S ribosomal protein L3, mitochondrial
	FGF2	P09038	25.8047	22.8273	25.0406	24.2026	24.8224	NaN	24.5962	23.5558	23.5264	23.4348	24.8042	23.1549	1	1	3.5	30.77	0.0034341	2.2512	316650000	10	Fibroblast growth factor 2
	ENO2	P09104	26.3564	26.4033	26.768	26.6513	27.222	NaN	26.4548	26.6342	26.7821	26.8225	26.3665	26.9882	8	5	31.3	47.268	0	21.909	1538000000	27	Gamma-enolase
	SNRPC	P09234	27.3116	27.2044	27.3607	27.6581	27.3121	27.2851	27.454	27.4842	27.5082	26.6589	27.2285	27.3832	3	3	24.5	17.394	0	10.543	1870900000	24	U1 small nuclear ribonucleoprotein C
	LGALS1	P09382	33.4423	33.5788	33.2618	33.281	33.4381	33.2928	33.4733	33.4328	33.7857	33.7585	33.5032	33.2043	12	12	94.1	14.716	0	323.31	209610000000	3590	Galectin-1
	QDPR	P09417	25.6999	25.567	24.8593	25.4225	25.3329	24.767	25.3252	25.3695	25.9071	26.1971	25.4744	25.2372	4	4	23	25.789	0	14.683	543210000	34	Dihydropteridine reductase
	RBP1	P09455	NaN	NaN	NaN	NaN	26.9441	28.8678	25.12	NaN	NaN	NaN	25.5766	NaN	4	4	23	15.85	0	13.852	680660000	14	Retinol-binding protein 1
	SPARC	P09486	31.1055	30.0956	30.6375	30.8742	30.1428	29.6087	30.2402	30.0729	30.3428	31.394	31.0222	30.4917	12	12	46.9	34.632	0	129.62	17751000000	316	SPARC
	GSTM1	P09488	27.4563	27.9394	23.5694	26.5367	NaN	24.2814	27.62	27.3517	27.657	NaN	27.9638	25.5337	4	1	21.6	25.712	0	10.84	1530400000	27	Glutathione S-transferase Mu 1
	TPM1	P09493	30.3398	28.9382	28.8743	29.3498	28.8826	28.1461	29.1489	29.3024	29.112	29.6612	29.8498	29.1157	19	8	46.1	32.708	0	79.178	7737300000	159	Tropomyosin alpha-1 chain
	CLTA	P09496	25.6367	25.4894	24.0818	24.5755	25.3664	25.5495	25.7528	26.2203	26.6105	24.4434	25.6488	24.8783	5	5	14.5	27.076	0	9.1724	579550000	37	Clathrin light chain A
	CLTB	P09497	26.1798	25.8688	25.7987	NaN	25.8479	25.98	25.7735	25.591	25.7587	24.9577	26.2701	25.9171	2	2	8.7	25.19	0.0017331	3.246	655550000	8	Clathrin light chain B
	CNP	P09543	29.1087	29.0369	29.3909	29.3038	28.9879	29.0555	28.9406	29.1462	28.9743	29.6407	29.3484	29.2918	10	10	33.7	47.578	0	87.13	7635000000	237	2,3-cyclic-nucleotide 3-phosphodiesterase
	HMOX1	P09601	28.1388	29.7642	29.9739	29.7575	29.4039	29.3587	28.1574	28.9669	28.8188	31.0041	29.1693	30.6829	12	12	55.9	32.818	0	148.06	9340800000	197	Heme oxygenase 1
	COX6C	P09669	NaN	26.196	24.5526	24.8435	25.7296	26.0708	25.2702	26.0478	24.6227	25.9326	25.5698	25.2806	3	3	32	8.7813	0.0012525	3.3983	503030000	21	Cytochrome c oxidase subunit 6C
	POLA1	P09884	26.3464	25.7037	25.6378	25.9314	26.865	NaN	27.3011	27.1495	26.772	27.5038	27.3947	27.3731	3	3	1.8	165.91	0.0024207	2.9376	1187800000	19	DNA polymerase alpha catalytic subunit
	LTA4H	P09960	30.9999	30.9751	31.126	31.2184	30.5601	30.8072	31.125	31.0745	30.9449	31.3035	31.1651	30.8988	20	20	45	69.284	0	114.69	24553000000	319	Leukotriene A-4 hydrolase
	ALDOC	P09972	28.7726	29.3889	29.2274	29.2967	29.8245	29.2121	29.4853	29.1995	29.8245	29.4078	29.5349	29.6394	6	3	21.4	39.455	0	78.297	11035000000	101	Fructose-bisphosphate aldolase C
	CHTF8	P0CG12	NaN	23.678	22.9892	23.2833	24.7465	23.8187	23.6116	24.1627	23.9887	NaN	23.7723	23.7971	2	2	3.6	51.391	0.0040641	2.0835	136870000	7	Chromosome transmission fidelity protein 8 homolog isoform 2
	GSTT2B	P0CG30	24.6549	NaN	NaN	NaN	25.1282	26.3579	NaN	25.0446	NaN	NaN	26.2453	NaN	2	1	12.7	27.507	0	10.428	256400000	6	Glutathione S-transferase theta-2B
	LIMS3L	P0CW20	27.3202	26.1914	26.5335	26.602	26.4886	26.9651	26.4525	26.4423	26.0308	26.4266	26.6843	26.2405	2	2	23.9	13.251	0	12.165	1226400000	41	LIM and senescent cell antigen-like-containing domain protein 3-like
	TRAPPC2B	P0DI82	26.1689	25.8233	26.7579	26.2565	26.3768	26.2412	26.1114	25.4387	25.7951	26.198	26.0482	26.1824	2	2	18.6	16.445	0	10.955	805710000	16	Trafficking protein particle complex subunit 2B
	SULT1A4	P0DMN0	26.0446	27.378	26.8374	26.8779	27.3446	28.663	26.468	26.5338	26.1528	27.2433	27.1214	27.5476	7	5	38.6	34.196	0	37.794	1934200000	26	Sulfotransferase 1A4
	HSPA1B	P0DMV9	32.3027	32.9483	32.9465	32.6773	32.8582	32.7548	32.4097	32.8022	32.9566	32.562	32.1506	32.5883	31	18	60.2	70.051	0	259.66	76814000000	674	Heat shock 70 kDa protein 1B
	U2AF1	P0DN76	29.0699	29.5325	29.7402	29.0909	29.2224	29.5183	29.3135	29.3742	29.2515	28.4587	29.1118	28.9573	8	8	25.8	27.872	0	55.793	7128300000	120	Splicing factor U2AF 35 kDa subunit
		P0DP25	30.6152	30.3346	30.5097	30.785	30.3339	30.3531	30.3944	30.3593	30.4941	30.4628	30.592	30.5739	12	12	85.2	16.837	0	323.31	17417000000	225
	RAP2A	P10114	23.321	25.0995	25.1615	24.543	24.5379	24.6983	24.3718	24.7603	24.5708	25.6603	24.704	25.1947	5	2	37.2	20.615	0.00026274	4.0639	358540000	18	Ras-related protein Rap-2a
	TROVE2	P10155	28.6665	28.9042	29.1343	29.2308	28.7705	29.0241	28.6554	28.6998	28.9638	29.0247	28.6661	28.9838	11	11	28.3	60.67	0	54.964	5542800000	129	60 kDa SS-A/Ro ribonucleoprotein
	GAA	P10253	28.2042	27.6696	27.7936	28.0261	27.2791	28.0423	27.8768	26.5139	25.7164	28.1747	28.7709	27.7854	15	15	25.4	105.32	0	51.057	2605900000	53	Lysosomal alpha-glucosidase
	HLA-C	P10321	NaN	NaN	NaN	NaN	NaN	26.5592	NaN	24.4002	23.9097	NaN	NaN	NaN	9	0	35	40.648	0.00028003	5.1791	149940000	1	HLA class I histocompatibility antigen, Cw-7 alpha chain
	ARAF	P10398	24.3444	24.7564	24.8407	24.5535	24.5719	25.2105	24.6041	24.6471	23.8209	23.8567	24.231	23.7646	2	2	4.6	67.585	0.00028011	5.1815	295590000	11	Serine/threonine-protein kinase A-Raf
	HIST1H1E	P10412	23.229	22.9916	22.3139	21.3573	23.5775	23.5148	22.9633	23.0685	23.7856	21.6469	22.7364	21.6504	8	1	24.7	21.865	0.00027086	4.594	99959000	17	Histone H1.4
	DLAT	P10515	29.6283	29.7707	30.1172	29.6341	29.8416	29.8238	29.8581	29.6938	29.4641	29.947	29.9037	29.9873	13	13	30.6	68.996	0	55.896	10983000000	162	Dihydrolipoyllysine-residue acetyltransferase component of pyruvate dehydrogenase complex, mitochondrial
	PTPRF	P10586	24.2178	23.6605	25.9072	24.3429	24.9235	24.5117	24.06	23.9633	24.0334	NaN	24.5251	23.7181	6	6	4	212.88	0.00029002	5.8166	263700000	8	Receptor-type tyrosine-protein phosphatase F
	TXN	P10599	31.5686	31.724	31.6373	31.8618	31.3681	31.6355	31.6578	31.8481	32.3627	32.2497	31.4438	32.1912	8	8	63.8	11.737	0	58.233	46839000000	415	Thioredoxin
	MGST1	P10620	28.2524	29.2465	28.3035	28.363	28.2617	27.6023	28.1958	28.2772	28.1542	28.0038	28.6049	28.5861	4	4	27.1	17.598	0	25.544	4089400000	94	Microsomal glutathione S-transferase 1
	PRKAR1A	P10644	29.9464	30.1487	30.4	30.9065	30.2346	30.1888	30.0576	30.0396	29.9671	31.003	29.8748	30.6764	14	13	45.1	42.981	0	96.27	16028000000	263	cAMP-dependent protein kinase type I-alpha regulatory subunit
	ESD	P10768	30.6242	30.9698	31.073	30.7384	30.8703	31.1744	30.574	30.8576	30.4515	31.0617	30.7176	31.0808	15	15	74.1	31.462	0	152.79	23154000000	389	S-formylglutathione hydrolase
	HSPD1	P10809	33.5725	34.2623	34.2567	33.8407	34.0021	34.0859	34.3828	34.2782	34.6346	33.5381	33.9226	33.83	43	43	77.3	61.054	0	323.31	238400000000	4022	60 kDa heat shock protein, mitochondrial
	CLU	P10909	25.0998	NaN	25.0132	26.2109	NaN	NaN	26.4293	NaN	25.2562	25.8026	27.1138	24.6529	3	3	11.6	52.494	0	13.153	403380000	12	Clusterin
	HSPA5	P11021	34.9179	34.5637	34.6274	34.6841	34.4385	34.3575	34.6965	34.7778	34.9001	34.7381	34.7831	34.5151	39	38	57.3	72.332	0	323.31	323590000000	2484	78 kDa glucose-regulated protein
	EPB41	P11171	23.5828	23.6194	NaN	23.388	23.8057	24.7812	24.0121	23.8371	23.526	NaN	23.7249	23.8685	4	2	4.2	97.016	0.0030289	2.5143	145830000	4	Protein 4.1
	UMPS	P11172	28.7353	29.1676	29.2287	29.1322	29.2266	29.0901	29.0379	28.9864	28.7273	28.8001	28.7034	28.9861	9	9	29.4	52.221	0	26.418	6157800000	91	Uridine 5-monophosphate synthase
	DBT	P11182	25.5746	25.8632	25.9202	25.7649	24.643	26.3635	25.8496	25.6703	25.7583	26.1734	25.9875	25.6144	3	3	7.1	53.486	0.00028662	5.6092	712970000	34	Lipoamide acyltransferase component of branched-chain alpha-keto acid dehydrogenase complex, mitochondrial
	RALA	P11233	30.7813	30.1676	30.5053	30.4472	30.115	29.7292	30.5155	30.3188	30.2639	30.9407	30.5259	30.5406	6	3	32.5	23.567	0	102.56	16328000000	177	Ras-related protein Ral-A
	RALB	P11234	25.4358	25.7508	25.8852	26.4824	25.5499	26.2996	25.8732	25.6648	25.4195	25.5937	26.0226	25.3983	6	3	32	23.408	0	10.03	649700000	21	Ras-related protein Ral-B
	BCR	P11274	NaN	NaN	25.158	25.5433	25.0554	NaN	25.1607	23.3133	24.486	25.2628	24.7212	24.6996	3	2	2.9	142.82	0.0012506	3.3857	224020000	6	Breakpoint cluster region protein
	ACADM	P11310	28.4063	28.3755	28.2599	27.9621	28.1762	28.6332	27.9784	28.3403	28.1582	28.1796	28.1722	27.0014	10	10	35.4	46.588	0	46.272	3872800000	96	Medium-chain specific acyl-CoA dehydrogenase, mitochondrial
	PC	P11498	26.3479	26.4803	26.6148	25.7001	26.7863	27.2664	25.8912	26.4276	26.2517	26.0683	26.2501	25.8982	5	5	5.9	129.63	0	13.776	1015100000	34	Pyruvate carboxylase, mitochondrial
	MTHFD1	P11586	31.1183	31.6381	31.6713	31.1773	31.7016	31.833	31.4462	31.637	31.7881	30.7862	31.0131	31.2084	40	40	57	101.56	0	214.31	34054000000	551	C-1-tetrahydrofolate synthase, cytoplasmic
	IGF2R	P11717	25.8813	26.2644	26.0305	25.9467	26.6938	26.6865	26.6632	25.9755	26.0594	26.8474	27.0002	26.7094	8	8	3.9	274.37	0	14.309	999090000	24	Cation-independent mannose-6-phosphate receptor
	ADH5	P11766	29.1665	29.2723	29.2347	29.4845	29.2038	29.0289	29.24	29.239	29.2363	29.1927	29.1045	29.425	10	10	32.1	39.724	0	61.211	7433400000	118	Alcohol dehydrogenase class-3
	CDK4	P11802	25.6591	25.7228	NaN	24.3329	25.0689	25.707	NaN	24.8707	25.8741	25.4387	24.8799	25.781	5	4	21.1	33.729	0	7.6736	444030000	7	Cyclin-dependent kinase 4
	PRPS2	P11908	27.6782	27.991	28.2692	27.6001	27.8248	28.0458	27.3797	28.2756	28.1995	27.3286	27.3428	27.7091	6	6	30.8	34.769	0	29.444	2759000000	55	Ribose-phosphate pyrophosphokinase 2
	HARS	P12081	30.3561	30.4155	30.6758	30.4808	30.4214	30.4545	30.5547	30.414	30.4835	30.083	29.9668	30.4316	24	17	50.9	57.41	0	129.42	16501000000	317	Histidine--tRNA ligase, cytoplasmic
	COL6A1	P12109	24.6608	25.5698	26.4619	26.0918	26.1821	24.9947	26.8092	25.9259	25.9214	28.4838	27.5057	25.3681	6	6	8.3	108.53	0	35.053	1079400000	25	Collagen alpha-1(VI) chain
	COL6A3	P12111	23.8957	23.7978	NaN	NaN	NaN	NaN	NaN	NaN	NaN	23.7433	24.2277	NaN	2	2	1.1	343.67	0.0022162	3.1758	62671000	2	Collagen alpha-3(VI) chain
	SLC25A4	P12235	25.3505	25.0883	NaN	24.7068	25.2687	25.636	24.753	25.2191	24.9344	24.9357	25.1882	24.6978	14	3	46.6	33.064	0.00028785	5.6807	394240000	12	ADP/ATP translocase 1
	IMPDH2	P12268	31.096	31.9178	31.7465	31.4811	31.6426	31.7095	31.3576	31.6857	31.907	30.5342	30.9168	31.3813	19	18	56.4	55.804	0	296.93	35621000000	416	Inosine-5-monophosphate dehydrogenase 2
	BCKDHA	P12694	25.0403	25.3996	25.3924	25.6682	NaN	25.6839	25.3623	25.2523	25.2137	25.0537	25.5243	24.849	2	2	7.2	50.47	0	13.191	491020000	6	2-oxoisovalerate dehydrogenase subunit alpha, mitochondrial
	ACE	P12821	28.0442	26.4962	28.5733	28.1808	28.6673	29.1709	29.165	29.1782	28.1167	26.6033	29.1348	26.8777	12	12	11.7	149.71	0	37.93	4235600000	117	Angiotensin-converting enzyme
	SRC	P12931	23.5679	23.4472	22.9228	23.2616	22.803	NaN	23.1017	23.5158	23.021	23.0341	22.7864	22.872	5	1	10.3	59.834	0.0087393	1.6933	95881000	8	Proto-oncogene tyrosine-protein kinase Src
	COX4I1	P13073	29.8342	29.4042	28.7445	28.8049	29.3267	29.6162	29.3025	29.4895	29.5912	29.5912	29.7661	29.4146	7	7	39.1	19.576	0	35.284	8385800000	116	Cytochrome c oxidase subunit 4 isoform 1, mitochondrial
	LAMP2	P13473	29.7699	29.4541	30.0714	29.6081	29.451	29.2981	29.6341	29.588	29.7046	30.3242	29.7765	29.8929	4	4	9.3	44.96	0	43.327	10261000000	158	Lysosome-associated membrane glycoprotein 2
	PDIA4	P13667	32.5999	32.2766	32.322	32.2957	32.2073	31.9763	32.3197	32.4836	32.5246	32.637	32.4848	32.2167	42	42	55.3	72.932	0	303.53	63846000000	983	Protein disulfide-isomerase A4
	P4HA1	P13674	28.4328	27.8708	28.1531	28.0879	28.0051	28.3999	28.1918	27.9594	28.2591	27.875	27.8738	27.8817	12	12	25.5	61.049	0	36.701	3403600000	51	Prolyl 4-hydroxylase subunit alpha-1
	CEACAM1	P13688	23.8798	24.4305	NaN	NaN	26.747	29.1709	NaN	NaN	23.0904	24.3731	26.0211	26.5393	4	4	12	57.56	0	17.793	914960000	17	Carcinoembryonic antigen-related cell adhesion molecule 1
	TPT1	P13693	31.4527	31.693	31.6637	31.2066	31.6583	31.3138	31.6573	31.3074	31.727	30.9095	31.0486	31.3992	9	9	52.9	19.595	0	70.587	32834000000	291	Translationally-controlled tumor protein
	ALAD	P13716	26.4733	26.7691	27.0941	27.0862	26.6549	26.7975	26.823	26.5048	26.6883	27.5368	26.6858	26.9743	8	8	30.9	36.294	0	30.175	1458900000	20	Delta-aminolevulinic acid dehydratase
	HLA-E	P13747	26.3374	NaN	NaN	25.8383	25.7222	25.1043	NaN	NaN	24.5937	26.1163	25.5275	25.815	3	2	12.3	40.156	0.00026759	4.3591	460560000	4	HLA class I histocompatibility antigen, alpha chain E
	LCP1	P13796	NaN	24.444	23.2933	23.7978	22.9904	23.6796	25.5761	24.5955	25.45	30.0723	23.799	28.4979	19	12	40	70.288	0	72.543	1630900000	37	Plastin-2
	PLS3	P13797	33.8708	33.8673	34.238	33.9628	33.764	33.5033	33.5114	33.5558	33.6755	34.1007	33.7653	34.0881	47	40	84	70.81	0	323.31	175300000000	1665	Plastin-3
	APEH	P13798	27.2633	27.5891	27.4127	26.7866	27.1923	27.6631	26.9425	27.1191	26.8816	26.9271	26.9031	26.7031	4	4	6.4	81.224	0	23.069	1848500000	33	Acylamino-acid-releasing enzyme
	GYS1	P13807	27.7264	27.6747	27.3901	27.4232	27.6881	27.6179	27.5786	27.7632	27.3873	27.5421	27.1202	27.5776	3	3	5.8	83.785	0	10.013	2274700000	32	Glycogen [starch] synthase, muscle
	PRKAR2A	P13861	28.4834	28.4173	28.6296	28.9242	28.5036	28.5372	28.3919	28.5491	28.592	28.8687	28.6262	28.6451	13	10	41.6	45.518	0	132.06	4668000000	146	cAMP-dependent protein kinase type II-alpha regulatory subunit
	GTF2F2	P13984	25.25	24.9249	NaN	24.8396	NaN	25.1641	25.679	25.1582	25.9183	24.923	24.8429	25.0391	3	3	12.9	28.38	0.00028129	5.2392	369020000	3	General transcription factor IIF subunit 2
	CD59	P13987	29.5237	29.2353	28.495	29.7937	28.9706	28.515	28.5356	29.0349	28.8041	30.4216	29.6103	29.7393	4	4	25.8	14.177	0	12.697	7560800000	111	CD59 glycoprotein
	MIF	P14174	32.5577	33.117	33.2767	32.9005	33.0862	32.8732	32.9068	33.2064	33.0147	33.378	33.013	32.9185	3	3	18.3	12.476	0	41.735	99268000000	181	Macrophage migration inhibitory factor
	CD99	P14209	27.5045	27.0244	28.2789	27.5841	27.3546	28.2233	27.7104	27.3804	28.6469	28.9566	27.6538	28.7682	4	4	29.2	18.848	0	29.303	2968300000	73	CD99 antigen
	PRKCSH	P14314	31.314	30.7179	30.6562	31.0042	30.7947	30.8259	30.7702	31.0456	30.6989	31.2963	31.2948	30.8011	22	22	41.3	59.425	0	108.27	23297000000	234	Glucosidase 2 subunit beta
	HCLS1	P14317	29.0704	29.3826	29.3888	29.5171	29.0134	28.5836	28.3796	28.7638	28.7252	29.3744	28.8895	29.1253	10	10	24.1	54.013	0	45.292	6178100000	99	Hematopoietic lineage cell-specific protein
	FDPS	P14324	30.7647	30.8479	31.2251	30.807	31.1545	31.2998	30.6528	30.9281	31.1421	30.532	30.4621	30.8239	12	12	33.4	48.275	0	204.48	23047000000	303	Farnesyl pyrophosphate synthase
	COX7A2	P14406	29.6228	29.7028	29.5605	29.4376	29.8776	30.128	29.821	29.3458	29.2326	29.3291	30.0798	29.5277	3	3	37.3	9.3959	0	12.306	9303900000	66	Cytochrome c oxidase subunit 7A2, mitochondrial
	NID1	P14543	25.8058	26.2468	26.5317	27.0135	27.1247	27.049	26.8061	26.467	26.023	26.3975	27.7687	26.6355	9	9	9.9	136.38	0	26.6	1280100000	31	Nidogen-1
	AKR1A1	P14550	30.9998	30.6363	30.8111	30.7451	30.9424	31.0543	30.6359	31.128	31.031	31.2242	31.0478	30.5947	18	18	62.2	36.573	0	174.2	22602000000	204	Alcohol dehydrogenase [NADP(+)]
	PKM	P14618	34.0839	34.5342	34.3923	34.7469	34.5464	34.4221	34.351	34.2412	34.3072	34.578	34.2605	34.5915	40	40	77	57.936	0	323.31	285500000000	3349	Pyruvate kinase PKM
	HSP90B1	P14625	34.7528	34.5992	34.8047	34.6909	34.5556	34.6363	34.7822	34.6356	34.7027	34.7909	34.7929	34.6812	59	48	62	92.468	0	323.31	330000000000	3872	Endoplasmin
	CCNB1	P14635	23.7777	NaN	NaN	NaN	24.224	23.7165	NaN	24.3322	24.809	NaN	NaN	NaN	2	2	6.2	48.337	0.0002845	5.487	116840000	1	G2/mitotic-specific cyclin-B1
	MYL6B	P14649	23.7938	23.8233	NaN	24.1222	24.3129	24.139	25.2511	25.8418	24.3462	23.4289	24.953	23.8267	3	1	19.2	22.764	0.000259	3.8314	273670000	4	Myosin light chain 6B
	SNRPN	P63162	30.1524	30.098	30.3208	29.9675	29.911	29.95	29.7789	30.0101	29.7159	29.2429	29.902	29.9921	7	7	24.6	24.614	0	27.931	11990000000	172	Small nuclear ribonucleoprotein-associated protein N
	IDE	P14735	29.3698	28.6029	29.7123	29.2366	29.4949	29.6673	29.6875	29.5421	29.4351	28.8663	29.1476	29.5104	18	18	22.1	117.97	0	45.817	8158800000	181	Insulin-degrading enzyme
	COX6B1	P14854	29.3244	29.3967	29.6891	29.7333	29.3901	29.7383	29.2165	29.4994	29.3539	29.6667	29.9194	29.3821	5	5	58.1	10.192	0	70.442	9319300000	138	Cytochrome c oxidase subunit 6B1
	DARS	P14868	30.0317	30.0113	30.0255	29.9602	30.0503	30.0483	29.9292	30.0904	29.7449	30.0021	29.968	30.0255	18	18	40.9	57.136	0	59.34	11770000000	239	Aspartate--tRNA ligase, cytoplasmic
	JUP	P14923	30.4721	30.1452	30.6246	30.4512	31.2948	31.978	30.9388	30.7614	30.5243	30.4416	31.0329	29.8893	26	21	48.2	81.744	0	205.65	21399000000	347	Junction plakoglobin
	UQCRB	P14927	28.0255	28.1265	28.5463	28.7084	28.3973	28.1668	28.1365	28.4022	28.3376	28.8409	28.4615	28.2091	6	6	55	13.53	0	29.92	3817400000	53	Cytochrome b-c1 complex subunit 7
	FABP4	P15090	27.3045	26.321	27.0723	27.1736	32.6729	33.6879	28.4449	28.0296	26.9871	27.5691	30.648	29.9765	14	13	76.5	14.719	0	236.21	33733000000	466	Fatty acid-binding protein, adipocyte
	ANPEP	P15144	31.0362	31.7135	31.1805	34.2389	30.9985	30.3661	31.972	32.1746	32.1921	34.2664	32.1542	32.6805	46	46	45.4	109.54	0	323.31	68303000000	838	Aminopeptidase N
	RAC2	P15153	29.9344	30.3624	29.8368	30.697	29.6518	29.201	29.1041	29.4248	30.2302	31.1758	29.8874	31.1538	8	4	55.2	21.429	0	42.945	12843000000	142	Ras-related C3 botulinum toxin substrate 2
	EZR	P15311	30.4156	30.7334	31.0177	30.6361	30.889	30.6715	30.7257	30.7611	30.921	30.8401	30.5335	30.7228	33	19	50.2	69.412	0	133.95	20805000000	376	Ezrin
	CD46	P15529	24.4488	23.9554	24.1884	24.6187	24.3511	24.4094	23.4389	24.0341	23.581	26.6013	24.2626	24.4998	1	1	3.8	43.747	0.0058036	1.9227	262160000	1	Membrane cofactor protein
	NME1	P15531	32.9431	33.2345	32.7693	32.55	32.8815	32.9094	32.4585	32.6765	32.5177	32.8531	32.7511	33.042	13	8	86.2	17.149	0	152.84	86643000000	514	Nucleoside diphosphate kinase A
	DSP	P15924	27.4745	NaN	NaN	NaN	25.955	28.084	25.8663	25.3948	26.0888	24.4221	25.064	26.6549	8	8	3.5	331.77	0	21.403	1009800000	10	Desmoplakin
	COX7C	P15954	28.0748	28.2235	28.6388	28.6617	28.4209	28.7518	29.2135	27.9035	29.2817	28.9659	29.0773	28.5915	2	2	41.3	7.2454	0	22.585	5460900000	137	Cytochrome c oxidase subunit 7C, mitochondrial
	NQO2	P16083	25.3282	25.658	26.4162	25.0866	26.7205	25.6858	26.1434	25.4612	25.8703	25.6477	25.687	26.2591	3	3	17.7	25.918	0.00030175	6.5928	694220000	7	Ribosyldihydronicotinamide dehydrogenase [quinone]
	CBR1	P16152	30.1926	30.7182	30.5679	30.5004	30.0712	29.9883	29.9985	30.1545	30.3868	30.0571	29.8739	30.0339	11	9	58.1	30.375	0	143.84	14307000000	199	Carbonyl reductase [NADPH] 1
	HLA-A	P16189	NaN	26.3301	NaN	27.5407	NaN	NaN	NaN	25.1734	24.9651	NaN	NaN	NaN	10	0	41.1	41.003	0.00029612	6.198	278140000	4	HLA class I histocompatibility antigen, A-31 alpha chain
	CREB1	P16220	25.4178	24.9796	25.4462	24.7197	25.5819	25.7126	25.5442	25.9604	25.3827	24.4411	25.0509	24.9135	2	2	6.2	36.688	0.00029815	6.3052	462820000	14	Cyclic AMP-responsive element-binding protein 1
	GLB1	P16278	29.4017	28.8118	29.3536	29.658	29.0495	28.6351	29.0414	28.6272	28.5872	30.4315	29.7822	29.3903	12	11	21.4	76.074	0	62.997	7317400000	153	Beta-galactosidase
	PECAM1	P16284	30.9684	30.4063	31.1841	31.1316	30.4984	30.7972	30.9727	30.8664	30.5558	31.3938	31.7313	30.9359	29	29	46.9	82.535	0	243.86	23656000000	445	Platelet endothelial cell adhesion molecule
	NCK1	P16333	25.9315	25.0283	24.5882	25.7706	23.7151	NaN	25.6191	24.4304	24.8276	26.7066	25.7575	25.4718	4	4	13	42.864	0	8.1275	424730000	16	Cytoplasmic protein NCK1
	GCFC2	P16383	25.5864	25.3248	25.4683	24.9303	25.6081	25.7913	26.01	25.4875	25.7499	22.8122	24.9495	24.9978	4	4	6.8	89.384	0	11.018	551880000	23	GC-rich sequence DNA-binding factor 2
	POR	P16435	28.4105	28.2667	28.5585	28.1855	28.4378	28.8656	28.4532	28.6267	28.4086	28.2516	28.3468	28.5037	13	13	27.3	76.689	0	58.061	4499800000	103	NADPH--cytochrome P450 reductase
	ATP2A2	P16615	29.9721	29.4861	29.5839	29.709	29.5654	29.7506	29.5081	29.4627	29.4728	29.3115	29.7068	29.5462	22	22	26.3	114.76	0	66.553	9592900000	276	Sarcoplasmic/endoplasmic reticulum calcium ATPase 2
	CD36	P16671	NaN	23.8364	NaN	NaN	25.4207	27.6926	24.2269	NaN	NaN	24.3051	24.1088	NaN	3	3	9.1	53.053	0	16.855	357900000	10	Platelet glycoprotein 4
	PLCG2	P16885	25.9255	25.1418	24.6374	24.9611	26.173	26.7102	25.3392	23.8607	24.8906	25.959	25.5976	25.1734	6	6	6.6	147.87	0	10.11	538850000	30	1-phosphatidylinositol 4,5-bisphosphate phosphodiesterase gamma-2
	FAH	P16930	27.6394	28.1891	27.8314	27.9745	26.5212	27.0681	27.3427	27.3197	26.8241	28.4299	27.7526	27.7392	9	9	33.4	46.374	0	29.519	2542200000	49	Fumarylacetoacetase
	YBX3	P16989	27.7075	27.6174	26.8536	27.0808	27.3287	27.1204	27.3075	27.757	27.3644	26.7141	27.4041	27.3842	10	4	31.2	40.089	0	70.505	1986300000	112	Y-box-binding protein 3
	NAGA	P17050	26.6558	26.4605	26.5951	26.1545	26.929	26.2014	26.5936	26.8959	26.5124	26.8577	26.7471	26.4602	3	3	10	46.564	0	14.519	1076700000	25	Alpha-N-acetylgalactosaminidase
	HSPA6	P17066	26.8132	26.6176	25.0225	25.9329	26.1183	26.1798	26.7107	27.5491	27.4428	26.1534	26.5941	25.7043	12	1	16.3	71.027	0	12.022	1227800000	48	Heat shock 70 kDa protein 6
	HMGA1	P17096	30.7744	31.1622	30.4483	30.7653	30.6745	30.2399	30.5536	31.2017	31.3009	30.5553	30.986	30.8442	4	4	23.4	11.676	0	122.05	21444000000	344	High mobility group protein HMG-I/HMG-Y
	TMEM11	P17152	25.9402	25.5222	25.4923	25.5188	24.3178	26.2328	26.234	24.0396	26.0258	26.388	25.972	26.2147	3	3	17.7	21.541	0.00026281	4.0642	731810000	14	Transmembrane protein 11, mitochondrial
	GOT1	P17174	29.7809	29.9591	30.2842	29.6893	30.0924	30.1385	30.028	29.8606	29.8426	29.44	29.7938	29.7149	17	17	68	46.247	0	125.54	11599000000	245	Aspartate aminotransferase, cytoplasmic
	PRKCA	P17252	25.0299	24.5869	25.3402	25.3595	24.7461	24.3703	24.6357	NaN	NaN	25.1307	24.9668	25.1103	3	3	5.4	76.749	0	8.3791	285780000	8	Protein kinase C alpha type
	GJA1	P17302	26.363	25.9486	NaN	25.2272	24.7731	27.2345	25.1951	25.476	25.2937	24.9268	25.2138	25.2018	2	2	8.9	43.008	0	22.631	701400000	9	Gap junction alpha-1 protein
	SMPD1	P17405	26.4601	26.3468	26.6555	26.9136	26.5428	25.6714	26.1709	26.3018	NaN	27.2748	26.4541	26.1453	5	5	14.6	69.751	0	28.294	960930000	37	Sphingomyelin phosphodiesterase
	UBTF	P17480	27.5427	27.9569	28.0106	27.595	28.1056	27.7032	27.9708	28.058	27.8421	26.7197	27.7652	27.6342	10	10	16.8	89.405	0	30.949	2649300000	64	Nucleolar transcription factor 1
	ATF7	P17544	24.1011	NaN	NaN	23.9551	NaN	NaN	NaN	24.4083	23.7629	NaN	NaN	NaN	2	2	7.7	52.967	0.0079121	1.7687	100700000	1	Cyclic AMP-dependent transcription factor ATF-7
	NDUFB7	P17568	26.1246	26.1586	24.5455	24.7553	24.9829	26.2329	25.4661	25.9171	26.0186	26.4354	25.0849	23.8897	2	2	8	16.402	0.00027405	4.8104	669800000	20	NADH dehydrogenase [ubiquinone] 1 beta subcomplex subunit 7
	PRKACA	P17612	28.5828	28.498	28.7137	28.8616	28.3866	28.2139	28.3103	28.1316	28.3369	29.2287	28.5023	28.8009	9	2	23.9	40.589	0	26.806	4277100000	106	cAMP-dependent protein kinase catalytic subunit alpha
	CAPN2	P17655	31.5744	31.6334	31.8297	31.9645	31.5926	31.2924	31.4061	31.3532	31.3402	31.7903	31.6198	31.7658	24	24	44.7	79.994	0	254.52	37322000000	582	Calpain-2 catalytic subunit
	HLA-G	P17693	22.2642	25.502	23.4812	26.3659	NaN	22.1631	22.4822	21.9276	25.0962	26.3912	26.913	25.9587	1	1	3	38.224	0.0030388	2.5552	377850000	7	HLA class I histocompatibility antigen, alpha chain G
	PTPN2	P17706	24.4347	24.6209	24.8205	23.1449	24.3206	25.2308	24.9991	24.4817	NaN	24.5157	24.1676	24.2508	1	1	2.2	48.473	0.0051523	1.9798	258130000	12	Tyrosine-protein phosphatase non-receptor type 2
	CTPS1	P17812	29.7941	29.815	29.9266	29.6662	29.9111	29.776	29.9943	29.7392	29.7636	29.0629	29.2284	29.8275	16	15	38.7	66.69	0	90.017	10737000000	262	CTP synthase 1
	ENG	P17813	32.4998	31.7615	32.0037	32.8047	31.6483	31.2787	32.1174	31.8521	31.6277	31.5285	31.9385	32.0133	18	18	40.4	70.577	0	311.55	46269000000	510	Endoglin
	PSMC3	P17980	30.4892	30.861	30.9242	30.8193	30.8085	30.5855	30.7081	30.9151	30.903	30.4943	30.5431	30.4955	17	17	51.9	49.203	0	201.27	20330000000	415	26S protease regulatory subunit 6A
	PTPN1	P18031	29.4385	29.5454	29.3433	29.7186	29.0089	28.7277	28.8595	28.9468	28.7384	29.6877	29.1619	29.7831	15	15	50.6	49.966	0	75.677	7201400000	122	Tyrosine-protein phosphatase non-receptor type 1
	ITGB5	P18084	27.1339	27.8171	27.875	28.2449	27.3308	26.3596	27.4995	26.6784	26.967	27.8158	27.7885	27.6269	6	6	13.8	88.053	0	37.12	2058100000	26	Integrin beta-5
	ARF4	P18085	30.8757	30.5343	30.4452	30.6371	30.103	29.9704	30.6244	30.1099	30.1183	30.8056	30.8439	30.7613	10	7	68.3	20.511	0	85.715	18264000000	206	ADP-ribosylation factor 4
	VCL	P18206	33.438	33.2031	33.0823	33.2541	33.0193	32.9139	33.062	33.1435	33.034	33.6713	33.3864	33.101	60	60	61.2	123.8	0	323.31	112670000000	1559	Vinculin
	PTPRA	P18433	25.4839	25.5195	25.717	25.1264	25.9134	25.7336	25.8821	25.3252	24.8456	25.5025	25.3915	25.1677	3	3	6	90.599	0	8.39	567770000	15	Receptor-type tyrosine-protein phosphatase alpha
	NAT1	P18440	24.3431	25.0207	25.2257	25.3432	24.9133	24.9549	24.5681	24.8723	24.0896	24.9214	24.518	25.176	1	1	5.2	33.898	0.00026688	4.2928	445990000	16	Arylamine N-acetyltransferase 1
	ITGB6	P18564	28.9556	29.0028	29.5402	29.1574	28.9007	28.728	28.6131	28.2493	28.8414	29.4963	29.1054	29.181	2	2	3.4	85.935	0.0030317	2.5197	5602700000	22	Integrin beta-6
	NELFE	P18615	NaN	25.7809	25.3924	NaN	25.215	24.4664	25.2771	23.7957	25.6426	NaN	NaN	NaN	2	2	9.2	43.239	0.00028297	5.3058	382220000	2	Negative elongation factor E
	PGAM1	P18669	33.117	33.3854	33.1385	33.0207	33.175	33.0108	32.9637	33.0082	33.1644	32.9558	32.7795	33.0482	16	16	73.6	28.804	0	323.31	107200000000	858	Phosphoglycerate mutase 1
	XRCC1	P18887	24.7177	25.5698	25.0348	25.157	25.3751	24.8392	26.0459	26.1747	23.1123	NaN	24.4404	24.4735	4	4	7.9	69.476	0	7.469	427740000	12	DNA repair protein XRCC1
	MYL12A	P19105	NaN	NaN	NaN	NaN	NaN	NaN	NaN	NaN	NaN	NaN	24.0817	25.3993	13	1	80.7	19.794	0.0034443	2.2901	46918000	1	Myosin regulatory light chain 12A
	PLCG1	P19174	27.8522	27.5278	27.8515	27.8528	27.7475	28.4345	27.6672	27.4199	27.8823	27.7403	27.7243	27.751	9	9	12.4	148.53	0	57.491	2856100000	58	1-phosphatidylinositol 4,5-bisphosphate phosphodiesterase gamma-1
	HK1	P19367	30.8661	30.6557	30.9885	31.0984	30.74	30.7601	30.7655	30.7543	30.5406	31.2914	30.9643	31.0313	36	29	42	102.48	0	264.56	22660000000	469	Hexokinase-1
	POLR2C	P19387	27.8887	27.7221	27.4768	27.4283	27.6094	27.6397	27.7946	27.86	27.4483	26.5599	27.3079	27.3952	6	6	34.5	31.441	0	25.961	2176900000	48	DNA-directed RNA polymerase II subunit RPB3
	POLR2E	P19388	26.2131	26.1554	26.2393	26.4794	25.9573	25.2299	26.5826	25.8198	25.9949	26.545	25.8997	26.1339	3	3	26.2	24.551	0	41.687	831700000	25	DNA-directed RNA polymerases I, II, and III subunit RPABC1
	NDUFV2	P19404	28.8009	28.8258	29.3774	29.3068	29.228	29.4464	28.9085	28.6871	28.8564	29.2424	29.1125	28.9182	7	7	42.2	27.391	0	35.683	6245300000	102	NADH dehydrogenase [ubiquinone] flavoprotein 2, mitochondrial
	EIF2AK2	P19525	27.1323	27.5901	27.96	27.4023	27.8195	27.124	27.735	27.4021	27.7152	27.7524	27.5701	27.6127	6	6	10.9	62.094	0	14.064	3085600000	105	Interferon-induced, double-stranded RNA-activated protein kinase
	SRM	P19623	29.6066	29.9436	29.8668	29.8721	29.7511	29.8952	30.1348	29.8126	29.833	29.6232	29.6026	29.9814	10	10	48	33.824	0	77.213	11054000000	177	Spermidine synthase
	SLC9A1	P19634	24.102	25.2256	24.5324	NaN	25.4313	24.0786	25.0825	25.6375	24.9734	26.1807	25.2689	25.3015	2	2	3.8	90.762	0	7.927	339560000	11	Sodium/hydrogen exchanger 1
	NFKB1	P19838	27.1774	27.5654	28.0159	27.8104	28.3129	28.3497	28.0425	27.5103	27.7013	27.5841	27.9311	27.9467	10	10	13.1	105.35	0	33.658	3129300000	56	Nuclear factor NF-kappa-B p105 subunit
	TYMP	P19971	NaN	21.8832	NaN	22.0809	22.883	25.1894	NaN	NaN	22.1875	24.4764	22.6098	22.3781	2	2	5.8	49.955	0.0002881	5.694	110940000	5	Thymidine phosphorylase
	ATP2B1	P20020	23.6935	NaN	23.9139	NaN	23.5147	NaN	23.2342	NaN	NaN	NaN	23.747	NaN	4	1	4.5	138.75	0.0023759	2.7026	51063000	5	Plasma membrane calcium-transporting ATPase 1
	TCN2	P20062	24.4586	25.6893	25.684	24.699	24.9793	24.7475	25.1045	24.6301	25.1039	23.5345	24.5608	NaN	1	1	6.6	47.534	0.00025846	3.7943	328820000	6	Transcobalamin-2
	RAB3B	P20337	NaN	24.8104	25.3825	25.114	24.7567	NaN	NaN	NaN	NaN	23.1328	23.5993	NaN	1	1	8.2	24.758	0.00026589	4.2217	124790000	6	Ras-related protein Rab-3B
	RAB5A	P20339	NaN	24.6426	24.5054	25.9126	NaN	24.8636	24.673	NaN	24.9904	NaN	NaN	NaN	4	1	21.4	23.658	0.00025767	3.7564	182470000	5	Ras-related protein Rab-5A
	RAB6A	P20340	28.4523	28.0123	28.2528	29.0169	28.1459	28.3361	28.2889	28.2697	27.8691	28.8276	28.4327	28.7442	8	8	42.8	23.593	0	25.683	4384700000	66	Ras-related protein Rab-6A
	PSMB1	P20618	30.7127	30.5321	30.7024	30.5697	30.6756	30.7367	30.6835	30.5468	30.531	30.5877	30.581	30.6624	10	10	53.9	26.489	0	190.16	20835000000	330	Proteasome subunit beta type-1
	M6PR	P20645	26.2733	NaN	25.8357	25.4051	25.529	25.6467	26.1872	24.527	25.905	26.6538	24.7881	26.3585	3	3	22.4	30.993	0	12.016	511800000	10	Cation-dependent mannose-6-phosphate receptor
	CAST	P20810	28.9872	29.1508	29.5032	29.1864	29.4919	29.2024	29.0278	29.0766	28.9882	29.8907	29.0148	29.3908	13	13	27.3	76.572	0	75.227	7426500000	191	Calpastatin
	IMPDH1	P20839	27.3271	27.8478	27.828	27.5151	27.923	28.087	27.7797	27.965	28.3336	27.1014	27.4371	28.0363	10	9	26.7	55.405	0	36.926	2713800000	76	Inosine-5-monophosphate dehydrogenase 1
	COL5A1	P20908	25.4165	24.0014	24.2959	24.1743	23.6793	24.6922	24.3574	24.1085	24.0579	24.7711	24.1486	24.0081	2	2	1.8	183.56	0.00027996	5.1723	247000000	3	Collagen alpha-1(V) chain
	AGA	P20933	25.5919	25.3928	25.4264	25.098	25.6819	25.9162	25.2547	25.412	23.8323	25.4907	25.0888	25.5457	1	1	3.5	37.208	0.0012472	3.3585	481330000	19	N(4)-(beta-N-acetylglucosaminyl)-L-asparaginase
	RASA1	P20936	26.0687	26.2266	26.6628	26.4249	26.2241	25.8629	26.2841	26.2287	26.4789	26.3181	26.3853	26.2926	6	6	7.7	116.4	0	16.176	870790000	38	Ras GTPase-activating protein 1
	PTMS	P20962	26.9835	26.2947	25.1966	25.9008	26.633	27.4153	27.4583	27.6135	27.0052	25.7553	27.081	25.7119	1	1	10.8	11.53	0.00051348	3.7101	1596900000	75	Parathymosin
	CDK11B	P21127	27.695	26.734	26.9453	26.5993	26.668	27.3865	26.5376	27.4237	27.6785	25.8861	26.4794	26.7433	10	10	12.8	92.706	0	13.396	1621600000	36	Cyclin-dependent kinase 11B
	GSTM3	P21266	26.8049	27.3709	27.6664	27.6441	27.5741	25.9166	26.8028	26.9772	25.9855	27.1968	27.4959	27.7467	5	5	29.3	26.559	0	35.352	1527800000	34	Glutathione S-transferase Mu 3
	ATP6V1C1	P21283	25.9342	25.6257	25.8438	26.1528	25.2886	25.1339	26.0126	26.5014	26.3623	26.368	25.9357	26.4364	8	8	22.8	43.941	0	15.934	685080000	26	V-type proton ATPase subunit C 1
	CSRP1	P21291	31.8885	31.1775	31.1715	31.3797	30.6156	29.6099	31.0655	30.7589	30.6659	31.5441	31.3302	30.8124	9	9	47.2	20.567	0	167.46	25204000000	268	Cysteine and glycine-rich protein 1
	FLNA	P21333	35.7707	35.3313	35.5913	35.6492	35.3736	35.134	35.0246	35.2074	35.1682	35.8198	35.5351	35.5271	133	121	67.6	280.74	0	323.31	521110000000	4950	Filamin-A
	MAOA	P21397	27.6948	27.7334	28.0477	26.8733	28.5818	29.3623	27.0692	26.6709	26.6717	27.954	29.1489	27.7279	8	8	19	59.681	0	34.086	3564800000	59	Amine oxidase [flavin-containing] A
	ACO1	P21399	29.5469	29.5516	29.821	29.9906	29.6447	29.3599	29.9136	29.7842	29.903	29.4707	29.1715	29.3135	23	23	39.3	98.398	0	97.345	10697000000	240	Cytoplasmic aconitate hydratase
	BGN	P21810	25.8934	25.7835	24.1698	25.6297	24.8576	25.2669	27.418	27.2554	25.8679	NaN	26.6024	NaN	6	6	21.5	41.654	0	12.191	716820000	12	Biglycan
	CD9	P21926	31.1623	31.3082	30.6109	30.8299	31.404	30.9908	30.9028	30.8775	30.6043	31.0371	30.7849	31.0764	5	5	20.6	25.416	0	84.984	24151000000	142	CD9 antigen
	BCKDHB	P21953	NaN	NaN	NaN	NaN	NaN	NaN	NaN	NaN	NaN	22.9936	23.0874	NaN	1	1	4.3	43.122	0.00076258	3.559	15684000	1	2-oxoisovalerate dehydrogenase subunit beta, mitochondrial
	TGM2	P21980	33.8155	33.6523	34.0866	34.1764	33.9389	33.7458	34.2991	34.2785	34.1781	34.5212	34.4827	33.6936	34	34	64.6	77.328	0	323.31	206160000000	1225	Protein-glutamine gamma-glutamyltransferase 2
	MUT	P22033	26.3889	26.0593	26.4959	26.246	26.267	26.4827	26.3359	26.264	26.1991	26.2506	26.2732	26.1056	4	4	5.6	83.134	0	8.6778	1056600000	32	Methylmalonyl-CoA mutase, mitochondrial
	OSBP	P22059	27.6703	27.9255	27.2628	27.8199	27.8341	28.3339	27.8984	27.9805	27.9646	27.8886	27.6348	27.6867	11	11	20	89.42	0	43.045	2637900000	64	Oxysterol-binding protein 1
	PCMT1	P22061	30.2288	30.6581	30.7802	30.5078	30.8151	30.772	30.423	30.3863	30.6419	30.3928	29.9912	30.262	11	11	64.3	24.636	0	84.05	16981000000	239	Protein-L-isoaspartate(D-aspartate) O-methyltransferase
	FBL	P22087	29.4212	29.6669	29.3305	29.4258	29.4616	29.3236	29.5856	29.3599	29.0115	28.9351	29.51	29.5786	8	7	38.9	33.784	0	71.69	8070200000	115	rRNA 2-O-methyltransferase fibrillarin
	SCP2	P22307	29.4411	29.2827	29.2686	29.2971	29.0934	28.8751	29.4244	29.4363	29.0514	29.543	29.545	29.062	12	12	22.1	58.993	0	36.372	7283700000	153	Non-specific lipid-transfer protein
	UBA1	P22314	33.5109	33.6169	33.8285	33.6052	33.5164	33.5401	33.4158	33.5304	33.6487	33.5612	33.5215	33.6659	44	44	61.5	117.85	0	323.31	148570000000	1798	Ubiquitin-like modifier-activating enzyme 1
	NME2	P22392	31.619	31.6589	31.6382	31.4753	31.5105	31.8318	30.9342	31.557	31.5458	31.0728	31.0958	31.3883	12	7	79.6	17.298	0	103.92	33707000000	297	Nucleoside diphosphate kinase B
	HNRNPA2B1	P22626	32.8435	33.1414	33.0273	32.7441	33.0702	32.8342	33.088	33.2246	33.1509	32.1613	32.9506	32.6273	20	20	65.2	37.429	0	323.31	104400000000	987	Heterogeneous nuclear ribonucleoproteins A2/B1
	CBL	P22681	26.9838	27.3773	27.0166	26.3341	27.104	27.1847	27.2451	27.2145	27.5513	25.4372	26.3797	26.9306	10	10	12.8	99.632	0	14.87	1334600000	29	E3 ubiquitin-protein ligase CBL
	PRKACB	P22694	NaN	NaN	25.666	26.361	22.4614	NaN	24.8686	NaN	24.7229	25.5488	24.724	25.9834	8	1	19.1	40.622	0.00051374	3.7191	239940000	9	cAMP-dependent protein kinase catalytic subunit beta
	FECH	P22830	26.411	26.2298	26.2184	26.3093	26.674	27.1646	26.4231	26.6231	26.5208	26.4685	26.3214	26.4631	3	3	11.6	47.862	0	24.179	1336900000	18	Ferrochelatase, mitochondrial
	MRC1	P22897	23.3187	23.9929	23.0871	NaN	28.9362	30.1319	23.9478	22.8392	24.5867	23.1638	24.2069	26.7106	12	12	11.1	166.01	0	47.767	1895100000	34	Macrophage mannose receptor 1
	PTGS1	P23219	NaN	23.7409	NaN	24.0953	NaN	NaN	NaN	23.4	NaN	25.7421	23.5275	NaN	2	2	8.3	68.686	0	9.5636	96961000	3	Prostaglandin G/H synthase 1
	ITGA6	P23229	28.5553	29.7205	29.8786	30.0197	30.133	30.2223	28.8181	29.6517	29.6753	30.1823	29.4455	30.2754	23	23	24.8	126.6	0	111.66	10223000000	265	Integrin alpha-6
	PPIB	P23284	33.6638	33.3698	33.3549	33.1971	33.3012	33.0975	33.1942	33.4826	33.3814	33.3205	33.571	33.1513	14	14	53.7	23.742	0	144.43	122040000000	741	Peptidyl-prolyl cis-trans isomerase B
	ME2	P23368	29.0942	29.4113	29.8271	29.2654	29.3929	29.4872	29.0457	29.0669	29.0969	29.484	29.4651	29.3135	16	15	39.9	65.443	0	79.022	7483900000	125	NAD-dependent malic enzyme, mitochondrial
	RPS3	P23396	32.0725	32.1536	31.8401	32.392	32.2113	32.1626	32.6206	32.3608	32.1968	31.903	31.8784	32.3219	19	19	76.5	26.688	0	148.38	57556000000	630	40S ribosomal protein S3
	GCSH	P23434	25.9831	26.1295	26.5221	26.4097	26.4108	26.4583	26.5232	26.8794	26.679	25.9837	26.6663	26.6288	1	1	11.6	18.884	0	11.356	1054000000	24	Glycine cleavage system H protein, mitochondrial
	RPS6KB1	P23443	NaN	NaN	NaN	NaN	NaN	NaN	NaN	22.59	23.1509	NaN	NaN	NaN	2	2	4.2	59.139	0.0032392	2.4151	24256000	2	Ribosomal protein S6 kinase beta-1
	JAK1	P23458	27.8904	28.4916	28.9316	29.0305	28.7789	28.3207	27.5269	27.4112	28.0689	28.7932	27.9044	28.6637	8	8	11.4	133.28	0	42.742	3719500000	81	Tyrosine-protein kinase JAK1
	PTPRB	P23467	26.424	26.9025	26.5373	25.8438	26.6089	26.277	26.0685	26.1018	26.1131	26.5212	26.4409	26.4351	6	6	3.9	224.3	0	9.0944	960330000	20	Receptor-type tyrosine-protein phosphatase beta
	PTPRE	P23469	26.0904	26.5584	26.7556	27.0134	27.8231	27.2041	26.8851	27.0833	26.8911	NaN	26.4773	26.2918	6	6	11.6	80.641	0	16.646	1172300000	23	Receptor-type tyrosine-protein phosphatase epsilon
	NFYA	P23511	24.7183	23.5315	NaN	NaN	24.6989	25.7649	24.6826	NaN	24.0584	NaN	NaN	NaN	1	1	5.5	36.876	0	8.4196	178170000	4	Nuclear transcription factor Y subunit alpha
	AHCY	P23526	30.1744	30.3109	30.1394	30.1496	30.0733	30.3547	30.3389	30.4962	30.336	30.0448	30.1988	30.1213	18	18	38.7	47.716	0	145.95	15158000000	290	Adenosylhomocysteinase
	CFL1	P23528	34.0756	34.0527	33.8508	34.1087	34.046	33.8808	34.1061	34.1447	34.2538	33.9885	33.9938	33.9986	17	14	69.9	18.502	0	323.31	205130000000	1345	Cofilin-1
	F8A1	P23610	25.3841	25.504	26.192	25.8689	26.0852	26.4487	26.3286	26.1479	26.3212	25.5717	26.084	25.4	1	1	7.5	39.103	0	24.155	722890000	15	Factor VIII intron 22 protein
	DGKA	P23743	28.1851	27.5228	28.2718	28.061	27.423	27.3583	27.5451	27.0351	27.1524	27.3975	28.2372	28.0483	11	11	23.7	82.629	0	29.937	2480500000	72	Diacylglycerol kinase alpha
	CPT2	P23786	26.866	26.4308	26.4701	26.1652	26.4413	26.8032	25.6011	26.3324	26.5891	26.8118	26.4548	26.5277	5	5	10.9	73.776	0	13.958	1134000000	38	Carnitine O-palmitoyltransferase 2, mitochondrial
	CCND1	P24385	NaN	NaN	NaN	23.8158	NaN	24.2179	NaN	NaN	NaN	24.5606	NaN	NaN	3	3	15.9	33.729	0	17.149	56623000	2	G1/S-specific cyclin-D1
	NR2F2	P24468	25.2136	24.8207	26.527	26.3283	25.8107	26.0876	26.8932	26.4666	26.5702	NaN	25.9387	25.0629	4	4	12.1	45.571	0	13.036	693470000	32	COUP transcription factor 2
	PRKCH	P24723	24.5925	24.5001	25.6693	NaN	24.9663	24.809	24.9682	23.2344	NaN	24.9743	25.4836	24.7893	3	2	4.5	77.828	0.00025981	3.8785	265090000	6	Protein kinase C eta type
	MYL9	P24844	27.4862	25.1693	25.7722	25.1502	24.8815	25.8159	25.3945	25.2234	24.3961	27.8806	27.1456	25.1647	12	5	62.8	19.827	0	26.05	928730000	14	Myosin regulatory light polypeptide 9
	POLR2A	P24928	26.8954	27.032	27.4291	26.4792	27.4352	27.4506	27.4015	27.3627	26.8013	NaN	26.6751	26.9108	9	9	6.9	217.17	0	28.081	1619000000	33	DNA-directed RNA polymerase II subunit RPB1
	CDK2	P24941	26.4812	26.9206	27.2907	27.0425	26.8394	26.4262	27.2096	26.9947	26.4699	25.5691	26.3037	26.3564	4	2	19.1	33.929	0.00030166	6.5909	1290800000	29	Cyclin-dependent kinase 2
	MCM3	P25205	28.9029	30.0737	30.1425	29.5351	30.1593	30.1548	30.2672	30.2604	30.2636	26.1927	28.5186	29.3071	27	27	38.1	90.98	0	132.97	10482000000	213	DNA replication licensing factor MCM3
	MPST	P25325	29.4202	29.6754	29.7454	29.6394	29.6537	29.7286	29.5457	29.6559	29.6562	29.6248	29.4575	29.338	10	10	49.5	33.178	0	59.358	9328600000	182	3-mercaptopyruvate sulfurtransferase
	DNAJB1	P25685	26.9446	27.1931	27.2227	27.5842	27.4744	27.3501	27.3569	27.5646	27.2662	27.3054	27.1637	27.4851	8	7	24.1	38.044	0	28.819	1928400000	101	DnaJ homolog subfamily B member 1
	ATP5A1	P25705	33.3178	33.2556	33.3635	33.3748	33.2452	33.2385	33.0818	33.2587	33.2945	33.6091	33.4712	33.2447	33	33	63.8	59.75	0	323.31	125820000000	1219	ATP synthase subunit alpha, mitochondrial
	CTSS	P25774	NaN	NaN	25.2552	NaN	25.3301	24.945	NaN	NaN	25.1556	25.6836	25.7179	25.7847	3	3	11.8	37.495	0	8.9447	279540000	4	Cathepsin S
	PSMA1	P25786	31.385	31.24	31.3833	31.2512	31.2167	31.0936	31.1196	31.2252	31.0949	31.2864	31.1585	31.1163	16	16	77.6	29.555	0	292.27	27982000000	328	Proteasome subunit alpha type-1
	PSMA2	P25787	30.1128	30.3074	30.4784	30.7766	30.2944	30.0611	29.9798	29.9466	29.8935	30.4855	30.025	30.5595	10	10	50	25.898	0	113.64	15211000000	276	Proteasome subunit alpha type-2
	PSMA3	P25788	29.6399	29.443	29.1082	29.4253	29.0324	29.3067	29.2732	29.1341	28.704	29.2465	29.2696	29.4113	6	6	22.4	28.433	0	18.721	6995000000	128	Proteasome subunit alpha type-3
	PSMA4	P25789	30.3773	30.3976	30.6015	30.6127	30.4219	30.4184	30.6164	30.4215	30.1831	30.318	30.3257	30.5237	10	10	57.5	29.483	0	87.243	16592000000	233	Proteasome subunit alpha type-4
	MSN	P26038	34.8679	34.7396	34.4267	34.8933	34.6019	34.3964	34.1577	34.5667	34.7442	35.3209	34.4961	34.7634	50	35	71.9	67.819	0	323.31	312360000000	1788	Moesin
	DDX6	P26196	29.3979	29.4003	29.6548	29.423	29.6496	29.4225	29.6146	29.3486	29.4837	29.3078	29.303	29.5779	14	14	48.7	54.416	0	105.68	8151100000	168	Probable ATP-dependent RNA helicase DDX6
	CTNNA2	P26232	28.6589	28.6747	29.3667	28.9043	29.0297	28.8538	28.839	28.5422	28.5385	28.573	28.9175	28.5634	11	2	15.6	105.31	0	80.257	5185600000	70	Catenin alpha-2
	DNMT1	P26358	27.5066	28.3147	27.476	27.1872	27.9838	28.2445	28.486	28.8407	28.5559	27.7123	26.4742	27.5584	15	15	10.8	183.16	0	33.552	3201600000	48	DNA (cytosine-5)-methyltransferase 1
	U2AF2	P26368	31.0274	31.0568	31.2705	30.9015	31.1045	31.1175	31.2256	30.7914	30.9408	30.4405	30.879	31.123	11	11	41.9	53.5	0	149.64	24013000000	261	Splicing factor U2AF 65 kDa subunit
	RPL13	P26373	31.2671	31.2963	30.5702	30.5257	30.8785	30.9374	31.1382	31.6366	31.5632	30.6986	30.8813	30.7486	10	10	37.4	24.261	0	111.12	26808000000	286	60S ribosomal protein L13
	S100A4	P26447	NaN	24.0473	NaN	23.6101	26.7642	26.1831	23.2697	24.2322	24.0066	NaN	NaN	NaN	2	2	18.8	11.728	0.0012591	3.4464	262930000	6	Protein S100-A4
	MGAT1	P26572	26.0805	25.3341	25.9627	25.8892	25.4146	25.4947	25.493	25.1388	24.9742	25.0572	25.3571	25.6721	3	3	6.7	50.878	0	11.573	565290000	31	Alpha-1,3-mannosyl-glycoprotein 2-beta-N-acetylglucosaminyltransferase
	TARS	P26639	30.8428	30.9071	30.8029	30.833	30.8071	30.9632	31.013	30.8504	30.8118	30.383	30.3424	30.8259	29	29	42.9	83.434	0	121.3	21018000000	428	Threonine--tRNA ligase, cytoplasmic
	FKBP2	P26885	28.4562	28.2926	28.8605	28.7559	28.7059	28.6642	28.5355	28.348	28.1855	29.0314	29	28.5659	5	5	49.3	15.649	0	16.94	5181400000	80	Peptidyl-prolyl cis-trans isomerase FKBP2
	STOM	P27105	31.1383	31.4866	31.282	31.2221	31.7543	32.0731	30.9634	30.9372	30.9068	31.1188	31.6274	31.8944	11	11	56.9	31.73	0	160	32801000000	280	Erythrocyte band 7 integral membrane protein
	YWHAQ	P27348	32.434	32.3596	32.4769	32.7254	32.4942	32.4145	32.5346	32.8469	32.8144	32.5513	32.6574	32.3575	17	12	64.1	27.764	0	323.31	68581000000	485	14-3-3 protein theta
	ATP6V0C	P27449	25.2312	25.9399	25.2824	25.5416	24.3653	25.3842	23.5685	25.0564	24.6938	26.4298	24.7916	25.2244	1	1	11.6	15.736	0	12.3	515200000	7	V-type proton ATPase 16 kDa proteolipid subunit
	DPP4	P27487	NaN	NaN	NaN	NaN	21.899	NaN	NaN	NaN	NaN	NaN	23.598	21.7907	1	1	0.9	88.278	0.0064416	1.8708	19046000	3	Dipeptidyl peptidase 4
	RPL10	P27635	31.2962	31.5271	31.0186	31.0887	31.274	31.2539	31.3018	31.5913	31.6993	30.8476	30.9248	31.3741	12	12	45.8	24.604	0	131.12	30705000000	391	60S ribosomal protein L10
	CALR	P27797	33.3176	33.218	33.4484	33.6811	33.2957	32.8344	32.9962	32.9268	33.1262	33.6991	33.4699	33.4313	21	21	71.5	48.141	0	323.31	123080000000	1192	Calreticulin
	CANX	P27824	33.0886	33.0628	33.3169	33.1087	32.9149	32.8382	32.9265	32.9677	33.0701	33.1843	33.2773	33.1166	24	24	43.8	67.567	0	323.31	103560000000	1000	Calnexin
	PSMB8	P28062	26.1483	25.1908	25.8466	25.4237	25.5281	25.8051	25.8747	25.4812	24.7114	26.4395	26.4089	26.2556	3	3	13	30.354	0	14.902	660750000	14	Proteasome subunit beta type-8
	PSMB9	P28065	24.6845	24.6373	24.936	23.8273	23.9487	25.3038	NaN	NaN	NaN	24.8135	24.8781	NaN	2	2	8.7	23.264	0.00051046	3.6107	201060000	5	Proteasome subunit beta type-9
	PSMA5	P28066	30.9556	30.9398	31.225	31.0748	31.0933	30.8914	30.915	30.8009	30.8222	30.8829	30.796	30.9847	9	9	49.8	26.411	0	131.24	24402000000	354	Proteasome subunit alpha type-5
	PSMB4	P28070	28.3512	28.2341	28.166	28.5161	28.4174	28.2991	28.805	28.4106	28.1054	28.1311	28.3666	28.0635	7	7	40.9	29.204	0	39.574	4136900000	110	Proteasome subunit beta type-4
	PSMB6	P28072	27.4021	27.1757	26.8173	27.3676	27.1181	27.0594	27.6464	27.212	27.0681	27.3289	27.2352	27.4401	3	3	25.1	25.357	0	10.884	1710900000	36	Proteasome subunit beta type-6
	PSMB5	P28074	28.2123	27.7941	28.0027	27.9806	27.9749	28.4117	28.6177	28.1122	27.3624	26.7182	27.8366	27.99	7	7	32.7	28.48	0	36.313	2941600000	73	Proteasome subunit beta type-5
	GSTM2	P28161	25.5002	25.4124	25.9431	25.865	25.5451	25.1704	26.2383	24.9794	25.1319	26.8163	26.7052	25.3448	3	2	15.6	25.744	0.00027397	4.7772	648830000	9	Glutathione S-transferase Mu 2
	ABCD3	P28288	27.92	27.8663	28.7291	28.2867	28.0233	28.3897	28.1303	27.9044	28.1112	28.1269	28.1028	28.4814	7	7	15.3	75.475	0	32.661	3249000000	75	ATP-binding cassette sub-family D member 3
	POLD1	P28340	26.3771	27.2953	27.6319	26.7388	27.7729	27.4058	27.5524	27.8017	27.541	NaN	26.4196	26.3683	15	15	17.7	123.63	0	38.897	1826700000	47	DNA polymerase delta catalytic subunit
	MAPK1	P28482	31.0464	31.0158	31.0612	31.1718	30.9878	30.8625	30.601	30.8117	30.8479	31.1941	30.8653	31.1054	20	15	80	41.389	0	238.15	24822000000	343	Mitogen-activated protein kinase 1
	GCA	P28676	24.0337	23.8378	24.8715	23.6001	24.3196	24.3134	23.9873	24.2926	25.0594	NaN	NaN	NaN	3	3	13.8	24.01	0.00028217	5.2765	186850000	3	Grancalcin
	RXRB	P28702	24.9218	25.1912	25.3186	25.2219	26.0535	25.7347	25.5199	25.8188	25.3178	25.6152	25.1723	NaN	2	2	6	56.921	0	7.3393	502110000	7	Retinoic acid receptor RXR-beta
	LAP3	P28838	31.1521	31.1973	31.636	31.1772	31.0382	31.2592	31.2825	31.1696	31.1628	31.3775	31.4298	30.8512	25	25	64.7	56.166	0	162.31	27935000000	512	Cytosol aminopeptidase
	CD34	P28906	24.0613	NaN	24.2139	NaN	26.5008	NaN	24.2129	NaN	24.4991	NaN	NaN	NaN	1	1	5.2	40.716	0.00027678	4.9567	171130000	1	Hematopoietic progenitor cell antigen CD34
	GTF2E1	P29083	25.7402	26.0549	26.4153	25.9705	26.2298	25.8028	26.1404	25.9317	26.2241	24.8767	25.6157	25.7856	3	3	8	49.452	0	10.776	698210000	21	General transcription factor IIE subunit 1
	GTF2E2	P29084	25.5906	25.6951	26.0279	26.0299	25.5709	25.4997	25.9066	25.9493	26.0399	23.5255	25.1489	25.3447	2	2	14.4	33.043	0	9.5002	681460000	26	Transcription initiation factor IIE subunit beta
	TPP2	P29144	28.7307	28.7255	28.8142	28.5607	29.0027	29.4514	29.464	29.0995	29.039	27.8787	29.096	28.6746	17	17	18.9	138.35	0	80.667	5587000000	101	Tripeptidyl-peptidase 2
	IMPA1	P29218	26.1694	26.4553	26.8134	26.6211	26.7229	26.9289	26.636	26.1333	25.7229	26.1408	26.6501	25.9906	6	6	27.4	30.188	0	14.966	1046800000	46	Inositol monophosphatase 1
	CTGF	P29279	28.9679	28.5709	29.1027	29.1631	28.878	27.4736	28.5182	28.6639	28.5792	28.1569	28.8544	28.8495	9	9	37	38.091	0	36.094	4885700000	86	Connective tissue growth factor
	EPHA2	P29317	28.7719	28.3068	29.106	28.8894	28.4728	27.7219	27.9621	28.2665	28.272	29.272	28.762	29.0254	17	16	24.8	108.27	0	59.899	4582800000	128	Ephrin type-A receptor 2
	EPHB2	P29323	25.4724	25.5645	26.3938	26.4958	25.8105	26.0165	25.8853	25.3872	25.0314	25.8053	25.2147	25.3977	4	3	5.3	117.49	0.00029394	6.0522	711990000	13	Ephrin type-B receptor 2
	SHC1	P29353	28.9228	29.1561	29.4738	29.1845	29.0626	29.0948	29.008	29.0192	29.026	28.7557	28.4784	29.0451	9	9	25	62.821	0	44.01	6164200000	106	SHC-transforming protein 1
	TKT	P29401	33.2494	33.4329	33.3384	33.5217	33.3031	33.1172	33.3063	33.3448	33.3155	33.3494	33.1133	33.4794	34	34	73.2	67.877	0	323.31	122730000000	1224	Transketolase
	EEF1D	P29692	31.6832	31.9912	31.7185	31.7114	31.9031	31.5587	31.7596	31.7365	31.9688	31.5145	31.4207	31.7003	18	16	66.9	31.121	0	293.55	39589000000	349	Elongation factor 1-delta
	OAS2	P29728	26.5559	26.3435	26.1995	26.3846	26.7777	26.6223	26.2989	25.7206	26.6144	26.0765	26.3939	25.9083	3	3	5.6	82.43	0.00051059	3.616	957000000	6	2-5-oligoadenylate synthase 2
	MARCKS	P29966	28.1931	27.9472	27.2314	28.1005	28.1343	28.1024	27.983	28.4999	28.7186	28.0063	28.229	27.4703	8	8	40.4	31.554	0	109.55	3397300000	135	Myristoylated alanine-rich C-kinase substrate
	GNA11	P29992	28.2947	28.0995	28.3894	28.791	28.3006	28.3988	28.3729	28.4074	28.0837	28.5445	28.5659	28.3759	10	5	34.5	42.123	0	44.01	4118000000	118	Guanine nucleotide-binding protein subunit alpha-11
	ALDH4A1	P30038	26.7912	27.1309	27.0878	26	27.049	26.9544	25.475	25.873	27.1332	28.0886	27.6521	27.2475	8	8	19.5	61.719	0	45.089	1494200000	42	Delta-1-pyrroline-5-carboxylate dehydrogenase, mitochondrial
	ERP29	P30040	31.114	31.1112	30.4178	30.999	31.3538	31.5124	31.2312	31.4254	31.2189	31.0075	31.238	30.9015	9	9	40.6	28.993	0	77.149	27270000000	383	Endoplasmic reticulum resident protein 29
	PRDX6	P30041	32.743	33.0406	33.2253	33.4363	32.842	32.7714	33.0557	32.8485	33.1532	33.4048	32.9692	33.2096	24	24	77.7	25.035	0	323.31	99015000000	870	Peroxiredoxin-6
	C21orf33	P30042	28.6031	28.8528	29.0998	28.5279	28.7741	29.0799	28.3644	28.776	28.4615	29.0653	28.5015	28.7506	5	5	38.4	28.17	0	53.269	5867300000	72	ES1 protein homolog, mitochondrial
	PRDX3	P30048	30.7298	30.6912	30.708	30.2836	30.5804	30.8025	30.6335	30.7721	30.5101	30.8461	30.8409	30.7167	11	11	55.9	27.692	0	147.74	19250000000	255	Thioredoxin-dependent peroxide reductase, mitochondrial
	ATP5D	P30049	25.6575	25.339	24.4391	24.9417	25.2934	25.2695	25.7551	26.4704	25.8673	25.5684	25.675	25.119	3	3	22.6	17.49	0	27.518	592300000	46	ATP synthase subunit delta, mitochondrial
	ECHS1	P30084	30.8621	30.4984	30.8989	30.8336	30.6634	31.1032	30.5664	30.7735	30.6995	31.2896	31.2201	30.7565	12	12	60	31.387	0	293.77	22863000000	471	Enoyl-CoA hydratase, mitochondrial
	CMPK1	P30085	30.3335	30.5255	30.6716	30.5686	30.351	30.3198	30.2536	30.2541	30.4647	30.5315	30.0593	30.4966	11	11	56.6	22.222	0	88.168	16295000000	384	UMP-CMP kinase
	PEBP1	P30086	31.1893	31.6971	31.6468	31.8949	31.6505	31.5771	31.276	31.4687	31.4046	31.7358	31.6008	31.7818	11	11	75.9	21.057	0	250.32	34772000000	336	Phosphatidylethanolamine-binding protein 1
	PDIA3	P30101	34.3779	34.2503	34.3932	34.2837	34.185	33.8869	34.1302	34.1596	34.159	34.4776	34.4255	34.0986	37	37	63.4	56.782	0	323.31	233190000000	1907	Protein disulfide-isomerase A3
	PPP2R1A	P30153	32.2487	32.3136	32.5078	32.3876	32.2607	32.3005	32.3918	32.3068	32.2581	32.1291	32.1721	32.3669	33	25	70.6	65.308	0	323.31	60883000000	1122	Serine/threonine-protein phosphatase 2A 65 kDa regulatory subunit A alpha isoform
	CDC27	P30260	26.3767	26.654	25.85	26.5911	26.7739	26.9143	26.1561	27.1069	26.1334	26.1742	26.0453	26.058	5	5	10.3	91.866	0	14.134	1042500000	15	Cell division cycle protein 27 homolog
	NMT1	P30419	29.2303	29.3064	28.974	29.1958	29.2445	29.2562	29.144	29.065	29.0789	29.0427	29.1117	29.214	9	6	26.2	56.806	0	96.241	7488300000	205	Glycylpeptide N-tetradecanoyltransferase 1
	HLA-A	P30447	25.7262	26.7858	30.1054	26.2799	26.1436	21.7054	NaN	24.8358	26.9244	29.5636	27.7071	29.3112	12	0	41.4	40.732	0	89.203	2762700000	69	HLA class I histocompatibility antigen, A-23 alpha chain
	HLA-A	P30453	24.2159	23.5265	NaN	26.8037	NaN	23.4967	NaN	24.6817	24.2793	NaN	26.8881	26.7229	12	0	47.1	41.054	0	15.978	359380000	12	HLA class I histocompatibility antigen, A-34 alpha chain
	HLA-B	P30464	26.0621	23.8526	29.1715	25.2226	28.5512	24.3653	25.7152	25.1436	26.4681	28.4855	28.6767	28.6658	11	0	39.2	40.388	0	27.001	2328900000	27	HLA class I histocompatibility antigen, B-15 alpha chain
	HLA-B	P30481	25.7816	23.7347	28.4054	26.0916	24.7728	NaN	23.7682	25.0853	25.6406	26.9964	NaN	NaN	11	0	37	40.481	0	9.9912	725130000	13	HLA class I histocompatibility antigen, B-44 alpha chain
	HLA-A	P30512	23.1971	25.7217	NaN	23.5387	NaN	23.5502	23.3461	NaN	NaN	NaN	26.247	NaN	10	0	41.1	40.862	0	17.167	196140000	4	HLA class I histocompatibility antigen, A-29 alpha chain
	ADSS	P30520	30.0218	30.4583	30.5546	30.471	30.5257	30.3111	30.7992	30.4598	30.7675	29.7091	29.9773	30.4993	15	15	44.1	50.097	0	89.658	16229000000	273	Adenylosuccinate synthetase isozyme 2
	AXL	P30530	NaN	25.9839	24.9853	25.1833	25.5728	25.5112	NaN	25.0058	24.6771	NaN	NaN	25.3882	3	2	4.7	98.335	0.00028121	5.2336	300820000	5	Tyrosine-protein kinase receptor UFO
	LRPAP1	P30533	27.1584	27.0111	26.9347	26.4744	26.5276	26.693	26.9376	27.1746	26.2887	27.3881	26.8984	27.3929	4	4	10.4	41.465	0	11.22	1556000000	44	Alpha-2-macroglobulin receptor-associated protein
	ADSL	P30566	29.6712	30.0184	30.1871	29.8394	30.1995	30.2129	29.8864	30.1155	30.0704	29.8393	29.6904	30.1441	15	15	46.9	54.889	0	103.9	12423000000	269	Adenylosuccinate lyase
	SRI	P30626	30.0776	29.9293	29.8509	29.7993	30.2326	30.1382	30.3017	30.2897	30.2741	30.2276	30.3124	29.7209	12	12	66.2	21.676	0	65.168	13335000000	263	Sorcin
	GSTT1	P30711	25.8474	26.4562	26.8241	24.8085	26.5423	26.5125	25.2991	25.8707	24.7164	26.093	NaN	25.8112	4	3	27.5	27.335	0.00027122	4.6266	689830000	18	Glutathione S-transferase theta-1
	SERPINB1	P30740	28.035	28.1492	28.5189	28.0788	28.0932	28.4501	27.1936	27.7638	27.8498	28.7738	27.7868	28.66	8	7	30.9	42.741	0	62.638	3702900000	65	Leukocyte elastase inhibitor
	SLC7A1	P30825	NaN	24.6569	NaN	NaN	NaN	25.1099	25.5487	24.8284	24.5308	23.989	24.5373	NaN	1	1	1.7	67.638	0.0022026	3.091	240980000	5	High affinity cationic amino acid transporter 1
	ALDH1B1	P30837	28.3212	28.3519	29.3776	28.3615	28.6655	29.1905	27.2176	28.268	28.6043	28.7242	29.0921	28.9423	13	11	34	57.206	0	46.813	4993700000	97	Aldehyde dehydrogenase X, mitochondrial
	POLR2B	P30876	28.1563	28.2116	28.3691	28.0385	28.2743	28.0982	28.3018	28.3607	28.3195	27.1144	28.0546	28.2942	15	15	13.4	133.9	0	42.954	3517100000	118	DNA-directed RNA polymerase II subunit RPB2
	SDHA	P31040	28.4976	28.5983	28.9002	28.9797	28.6751	28.9111	29.0818	28.4414	28.5045	27.9995	28.7186	28.3914	8	8	26.4	72.691	0	141.47	4801200000	127	Succinate dehydrogenase [ubiquinone] flavoprotein subunit, mitochondrial
	GDI1	P31150	28.1222	27.7448	27.6873	28.4444	28.1528	28.0208	27.7794	28.055	27.7771	28.4362	28.0397	28.3222	21	11	54.8	50.582	0	42.985	3451400000	60	Rab GDP dissociation inhibitor alpha
	PRKAR1B	P31321	23.7221	24.3988	25.1634	24.942	24.3736	24.8782	24.0944	24.6303	23.9567	25.4102	25.2109	24.5083	2	1	6.8	43.072	0.0002649	4.1799	528630000	11	cAMP-dependent protein kinase type I-beta regulatory subunit
	RRM2	P31350	26.531	27.8222	27.3602	27.5304	27.8498	27.8488	27.4153	27.757	27.8792	25.8765	26.4293	27.2149	8	7	29.6	44.877	0	36.601	1975400000	43	Ribonucleoside-diphosphate reductase subunit M2
	TIA1	P31483	25.9721	26.8333	27.3149	26.8152	27.3147	26.9564	27.317	26.7796	27.6339	25.7491	26.7019	26.8392	4	3	17.9	42.963	0	51.056	1833700000	73	Nucleolysin TIA-1 isoform p40
	DNAJA1	P31689	29.7805	29.9154	29.64	29.5425	29.8659	29.7954	29.7277	29.9886	30.1047	29.3087	29.2319	29.9262	11	11	38.5	44.868	0	119.78	10477000000	193	DnaJ homolog subfamily A member 1
	AKT1	P31749	26.6241	26.2116	26.5309	26.417	26.4677	26.6508	26.5676	26.3329	26.5312	26.5896	26.1478	26.1119	3	2	8.8	55.686	0.0032377	2.4089	1081200000	27	RAC-alpha serine/threonine-protein kinase
	UQCRC1	P31930	30.8113	30.656	30.6783	30.6546	30.7472	30.8591	30.5189	30.6922	30.4097	30.9034	30.9453	30.5801	19	18	51.9	52.645	0	158.62	20339000000	432	Cytochrome b-c1 complex subunit 1, mitochondrial
	HIBADH	P31937	28.116	28.5529	28.6963	28.5238	28.6252	28.2497	28.2445	28.1855	28.2759	29.176	28.8092	28.2635	12	12	45.5	35.329	0	67.076	4413300000	88	3-hydroxyisobutyrate dehydrogenase, mitochondrial
	YWHAB	P31946	32.6474	32.7667	32.8405	32.8972	32.6317	32.6333	32.7887	32.873	32.9149	32.8996	32.9307	32.8383	16	9	55.7	28.082	0	246.16	84556000000	420	14-3-3 protein beta/alpha
	S100A11	P31949	32.6234	32.5382	32.9784	33.1486	32.2987	32.0029	32.5878	32.4407	33.1979	32.992	32.6991	32.8243	7	7	82.9	11.74	0	181.26	89676000000	981	Protein S100-A11
	PRDX2	P32119	30.7007	31.0956	30.9033	30.5493	30.6949	30.8852	30.7365	30.8795	30.9158	30.9144	30.9023	30.7332	11	10	62.6	21.892	0	84.754	21084000000	272	Peroxiredoxin-2
	DCTD	P32321	NaN	26.2097	26.5735	26.3903	25.7848	25.2702	26.8813	26.418	26.3702	26.1645	25.3344	26.4817	2	2	10.7	20.016	0.00027503	4.8677	838930000	6	Deoxycytidylate deaminase
	PYCR1	P32322	28.6088	28.2915	28.5268	28.1354	28.3802	28.4809	28.1168	28.3817	28.2718	27.9102	28.6806	28.3891	9	8	42.3	33.36	0	36.005	3937900000	61	Pyrroline-5-carboxylate reductase 1, mitochondrial
	GBP2	P32456	25.2854	24.9631	25.6461	26.203	25.4083	25.6221	26.1176	25.5331	25.7234	26.2682	25.8968	25.9221	6	4	12.4	67.208	0	9.8276	773600000	14	Interferon-induced guanylate-binding protein 2
	GTF2H1	P32780	23.743	24.8104	22.6346	24.1662	24.8432	NaN	24.1572	24.2979	NaN	23.6549	24.6429	24.3454	1	1	2.4	62.031	0.00075911	3.4955	222020000	9	General transcription factor IIH subunit 1
	RPL9	P32969	30.8655	30.6881	30.6645	30.5607	30.8497	30.8294	31.1096	30.8073	30.957	29.9644	30.7463	30.5127	9	9	62	21.863	0	107.18	19975000000	287	60S ribosomal protein L9
	ACSL1	P33121	26.6217	26.4575	26.6262	26.4063	25.5005	NaN	26.0744	26.0004	25.7877	25.9249	26.0517	26.1117	7	7	12	77.942	0	14.65	785500000	25	Long-chain-fatty-acid--CoA ligase 1
	CDH5	P33151	29.0531	28.9454	29.2016	29.0101	29.1985	29.1613	28.914	29.0165	28.7918	29.0179	29.1733	29.0149	8	8	12.4	87.527	0	37.386	6505500000	144	Cadherin-5
	ABCC1	P33527	25.9119	25.6697	26.4974	27.1419	25.082	25.7203	24.9544	26.1199	NaN	26.6688	25.437	25.6312	4	4	3.3	171.59	0.0010093	3.465	603550000	6	Multidrug resistance-associated protein 1
	CKS2	P33552	24.1628	23.9679	23.8992	23.6638	23.7681	23.5537	23.9839	23.8994	25.7426	NaN	23.2041	24.5976	2	2	44.3	9.8602	0.00028201	5.2704	213570000	2	Cyclin-dependent kinases regulatory subunit 2
	MCM4	P33991	29.401	30.0545	30.2237	29.0555	30.1456	30.1453	30.2002	30.4601	30.3863	24.5271	28.3399	28.9565	21	20	30.8	96.557	0	141.65	11060000000	240	DNA replication licensing factor MCM4
	MCM5	P33992	28.4618	30.0014	29.808	29.1682	29.9779	29.6594	30.0178	30.1303	30.0521	25.0577	28.4173	28.9922	22	22	37.5	82.285	0	71.884	9001300000	146	DNA replication licensing factor MCM5
	SHMT2	P34897	30.8901	31.3194	31.3037	30.8415	31.2548	31.4187	31.2084	31.1998	31.4619	30.2696	30.9073	31.0949	21	20	57.7	55.992	0	231.31	26967000000	446	Serine hydroxymethyltransferase, mitochondrial
	HSPA4	P34932	31.4148	31.6603	31.8216	31.7727	31.7302	31.7439	31.6409	31.6129	31.6341	31.4333	31.4456	31.5047	35	32	51.5	94.33	0	277.28	36859000000	511	Heat shock 70 kDa protein 4
	MPI	P34949	26.6927	27.0265	27.0715	26.9841	26.3946	26.7383	26.4905	26.7593	26.3992	26.6531	26.5573	26.1702	2	2	9.9	46.655	0	14.23	1372300000	38	Mannose-6-phosphate isomerase
	PFN2	P35080	25.9096	25.7282	NaN	24.8486	NaN	23.6604	26.1409	25.959	25.6145	NaN	NaN	NaN	5	5	44.3	15.046	0.00028498	5.5141	455770000	11	Profilin-2
	CTNNA1	P35221	32.369	32.3075	32.6003	32.5162	32.4413	32.3724	32.4179	32.4367	32.4603	32.2106	32.4532	32.1848	38	29	56.4	100.07	0	323.31	64463000000	871	Catenin alpha-1
	CTNNB1	P35222	32.3466	32.0075	32.3592	32.0821	31.8721	31.7237	31.9566	32.0006	31.9311	31.853	32.04	31.7763	26	21	44.6	85.496	0	305.01	51225000000	628	Catenin beta-1
	PHB	P35232	32.1549	32.2019	32.5316	32.2279	32.297	32.4559	32.4021	32.3616	32.4207	32.1958	32.3999	32.1645	18	18	75	29.804	0	195.7	62115000000	611	Prohibitin
	SERPINB6	P35237	30.5355	30.3977	30.6063	31.0704	30.5185	30.6042	30.3393	30.447	30.2673	31.3299	30.4542	30.9437	18	17	66.2	42.621	0	215.13	18593000000	370	Serpin B6
	RDX	P35241	29.3546	29.3832	29.8792	29.3593	29.7351	29.9436	29.5204	29.8443	29.463	29.3908	29.293	29.0071	30	13	44.4	68.563	0	83.71	9670000000	328	Radixin
	RFC2	P35250	26.8785	27.3549	26.9799	26.1888	27.2454	27.708	27.8854	27.8762	27.5391	26.6512	26.1097	27.2268	10	10	40.7	39.157	0	36.124	1680600000	35	Replication factor C subunit 2
	RPL22	P35268	30.8189	30.7791	30.7789	30.5957	30.6697	30.6001	30.7096	30.4642	30.3742	30.8702	30.4824	31.1823	5	4	46.1	14.787	0	92.581	19931000000	109	60S ribosomal protein L22
	SPR	P35270	28.5435	28.7801	28.742	28.5639	28.6867	28.7667	28.5177	28.605	28.4026	28.9365	28.4399	28.6274	8	8	47.5	28.048	0	67.938	4793900000	170	Sepiapterin reductase
	AGL	P35573	25.0574	24.549	25.1751	25.3617	24.6867	24.9217	24.7284	24.7933	NaN	24.943	23.8187	24.5818	1	1	0.8	174.76	0.00025786	3.7575	330460000	16	Glycogen debranching enzyme
	MYH9	P35579	36.7428	36.3277	36.5408	36.5201	36.2663	35.9204	36.0036	36.2005	36.1757	37.1179	36.7079	36.4098	145	120	62.8	226.53	0	323.31	1066500000000	7618	Myosin-9
	MYH10	P35580	31.1164	30.5308	30.982	31.0846	31.84	32.3703	31.9376	31.5285	31.2783	30.5682	31.3441	30.7392	75	53	44.3	229	0	323.31	32894000000	584	Myosin-10
	COPB2	P35606	30.3886	30.1625	30.3787	30.4541	30.2948	30.3386	30.4869	30.3336	29.9481	29.7696	30.2418	30.0845	23	23	40.2	102.49	0	120.25	14371000000	247	Coatomer subunit beta
	ACTN2	P35609	25.6761	NaN	NaN	24.1991	NaN	23.9066	NaN	23.8479	24.0363	NaN	23.7205	24.2072	23	1	23.2	103.85	0	87.657	150530000	1	Alpha-actinin-2
	SOAT1	P35610	25.5045	25.969	24.8967	26.7086	25.797	26.0583	25.8032	25.7447	26.549	25.8293	25.3613	26.3562	2	2	5.5	64.734	0	18.555	774890000	21	Sterol O-acyltransferase 1
	ADD1	P35611	27.6544	27.9239	28.0047	28.1541	29.2055	29.9027	28.376	28.372	28.1333	27.5045	28.2332	28.2166	11	11	25.6	80.954	0	67.194	4329300000	83	Alpha-adducin
	BSG	P35613	29.9665	30.0356	29.733	30.0549	29.6522	29.4183	29.8973	30.0493	29.9491	29.9854	29.8406	29.8492	8	8	33.8	42.2	0	61.784	10745000000	196	Basigin
	KDR	P35968	25.2758	NaN	NaN	NaN	25.3349	25.1223	24.9273	24.9586	25.1808	25.0185	24.3264	24.8362	1	1	1.4	151.53	0.0030275	2.505	357750000	4	Vascular endothelial growth factor receptor 2
	PSMC2	P35998	30.778	30.816	30.9466	30.8815	30.8131	30.6274	30.764	30.9161	30.843	30.6332	30.6245	30.7674	25	25	63.7	48.633	0	213.62	21810000000	472	26S protease regulatory subunit 7
	GGT5	P36269	27.0472	27.0922	27.8173	27.421	27.9982	26.6255	27.5462	27.7494	27.4542	26.3089	27.8121	26.4306	7	7	15.7	62.26	0	23.221	1989500000	84	Gamma-glutamyltransferase 5
	ARL2	P36404	26.6189	26.6351	27.0771	27.1665	26.8491	26.5592	27.1434	26.6341	25.8941	26.7351	26.7415	27.215	2	2	12.5	20.878	0	7.6594	1221600000	26	ADP-ribosylation factor-like protein 2
	ARL3	P36405	28.2033	28.5701	28.7022	28.5251	28.4097	28.0392	28.0845	27.8755	28.3089	28.2124	28.1879	28.1143	6	6	44	20.455	0	29.139	3537000000	67	ADP-ribosylation factor-like protein 3
	TRIM23	P36406	NaN	NaN	23.6912	23.8494	NaN	NaN	23.4396	NaN	23.9511	NaN	23.1921	NaN	1	1	1.7	64.066	0.0023524	2.6054	52670000	5	E3 ubiquitin-protein ligase TRIM23
	MAP2K2	P36507	26.1029	26.0458	25.2881	25.9493	25.2883	24.8658	25.339	25.7265	25.7797	26.4009	25.8298	26.2461	10	5	35.8	44.424	0	22.923	678500000	29	Dual specificity mitogen-activated protein kinase kinase 2
	ATP5C1	P36542	30.0698	29.6985	29.316	29.4746	29.516	29.5056	29.6323	29.6825	29.7206	29.9792	30.1552	29.8166	9	9	37.6	32.996	0	65.924	10156000000	215	ATP synthase subunit gamma, mitochondrial
	CPOX	P36551	26.872	26.9873	27.7478	27.7476	27.115	27.417	27.3821	27.2549	27.4635	27.0009	27.1125	27.5085	6	6	15.4	50.151	0	12.683	2049800000	32	Oxygen-dependent coproporphyrinogen-III oxidase, mitochondrial
	ARR3	P36575	23.8991	24.3337	NaN	NaN	25.1682	NaN	23.4741	23.5361	NaN	NaN	21.6011	25.7114	2	2	6.2	42.778	0.00076065	3.5133	160830000	4	Arrestin-C
	LONP1	P36776	30.0836	30.3124	30.7966	30.386	30.4694	30.4815	30.2898	30.3173	30.2506	30.3564	30.6201	30.1923	21	21	31.2	106.49	0	222.35	15940000000	324	Lon protease homolog, mitochondrial
	PPP1CC	P36873	NaN	21.5619	21.3425	21.8337	22.1943	21.5306	22.5144	22.7889	20.6191	NaN	21.7327	21.4651	16	2	53.6	36.983	0	10.98	45731000	6	Serine/threonine-protein phosphatase PP1-gamma catalytic subunit
	GNL1	P36915	26.7749	27.6983	27.6613	27.2092	27.1726	27.4094	27.5209	27.7448	27.2995	27.0132	26.8516	26.4635	7	7	14.8	68.66	0	16.82	1832300000	37	Guanine nucleotide-binding protein-like 1
	POLR2I	P36954	25.2109	25.8092	25.6629	25.3036	25.8153	25.2397	25.4583	25.419	25.3983	NaN	24.9551	25.3468	1	1	18.4	14.523	0	15.364	561400000	11	DNA-directed RNA polymerase II subunit RPB9
	DLST	P36957	29.6477	29.6293	30.1075	30.1913	29.5098	29.5073	29.5881	29.7525	29.704	30.3211	30.2145	29.7285	11	11	24.7	48.755	0	53.085	10854000000	104	Dihydrolipoyllysine-residue succinyltransferase component of 2-oxoglutarate dehydrogenase complex, mitochondrial
	GMPR	P36959	25.1588	25.2699	25.1746	25.1558	25.1508	24.9983	25.3506	25.3739	24.6831	25.208	25.3116	24.663	2	2	7.8	37.418	0.0002886	5.7157	471500000	22	GMP reductase 1
	ACVRL1	P37023	26.7704	26.8394	26.4184	26.39	24.9299	24.7056	25.3767	26.1987	25.6132	NaN	NaN	26.1087	5	5	12.3	56.124	0	8.8318	863370000	9	Serine/threonine-protein kinase receptor R3
	TGFBR2	P37173	26.316	27.453	27.7565	28.115	27.8151	27.8119	26.3961	26.5317	26.642	28.2089	26.8604	28.438	10	10	20.1	64.567	0	32.04	2190800000	43	TGF-beta receptor type-2
	NUP62	P37198	27.436	27.2946	27.5639	27.3473	27.527	27.5932	27.845	27.3846	27.3075	27.0006	27.2948	27.4664	6	6	18.2	53.254	0	45.536	2061100000	35	Nuclear pore glycoprotein p62
	FDFT1	P37268	28.3229	28.503	28.8788	28.7507	29.0929	29.3524	28.3529	28.9274	28.8984	27.8824	27.1948	28.6853	13	13	36.9	48.115	0	66.697	4680100000	87	Squalene synthase
	TAGLN2	P37802	34.1836	33.968	34.1495	33.7941	33.7594	33.4534	33.6802	33.9542	34.021	34.1276	33.7595	33.9502	20	19	91	22.391	0	323.31	186910000000	1415	Transgelin-2
	TALDO1	P37837	31.5314	31.2353	30.5224	30.8451	30.716	30.4792	30.9058	30.9794	31.2402	31.2617	31.0816	30.9725	15	15	38.9	37.54	0	53.354	28308000000	548	Transaldolase
	SNCA	P37840	28.4608	28.4892	27.7167	28.2893	28.728	29.009	28.4171	28.513	28.1005	28.4892	28.7622	28.2984	6	6	49.3	14.46	0	22.069	4074300000	114	Alpha-synuclein
	RBMX	P38159	30.2416	30.2278	30.161	29.878	30.3685	30.4528	30.808	30.9286	30.6073	29.279	30.4284	29.8493	10	10	26.6	42.331	0	62.479	15245000000	230	RNA-binding motif protein, X chromosome
	COIL	P38432	24.781	25.285	25.4053	24.813	25.25	24.3086	25.3577	24.3081	24.8536	22.8243	24.8499	24.725	1	1	1.7	62.608	0.00076492	3.5953	363130000	19	Coilin
	GGCX	P38435	26.091	25.8466	26.0889	25.2568	25.9673	25.9121	25.5036	25.962	25.2687	25.5494	26.0738	25.5016	4	4	6.6	87.56	0	13.222	824370000	18	Vitamin K-dependent gamma-carboxylase
	LIPA	P38571	25.4678	23.9223	25.7297	25.4915	26.4629	27.8109	26.1639	24.4423	25.7104	25.7222	26.2943	26.4781	3	3	15.3	45.418	0	13.68	807360000	15	Lysosomal acid lipase/cholesteryl ester hydrolase
	HSPA9	P38646	32.4301	32.6603	32.3469	32.3105	32.4917	32.5709	32.6498	32.696	32.8025	32.3135	32.4687	32.5585	28	28	49.2	73.68	0	266.97	72182000000	1001	Stress-70 protein, mitochondrial
	EIF4A3	P38919	29.4885	29.6137	29.3515	29.2397	29.6741	29.8238	30.1495	29.8958	29.2511	27.8067	29.3016	29.0586	15	12	46	46.871	0	64.427	8755700000	157	Eukaryotic initiation factor 4A-III
	RPS19	P39019	31.912	31.9594	31.9305	31.7612	31.7577	31.5895	31.6281	32.1739	31.8762	31.5318	31.4815	31.66	12	12	58.6	16.06	0	55.673	41597000000	331	40S ribosomal protein S19
	DDOST	P39656	31.0804	30.7287	31.0794	31.1148	30.8309	30.8788	31.1115	30.7475	30.6632	30.8921	30.9819	30.9458	10	10	34.6	50.8	0	131.87	21771000000	244	Dolichyl-diphosphooligosaccharide--protein glycosyltransferase 48 kDa subunit
	FEN1	P39748	28.9677	29.4786	29.4465	28.854	29.6294	28.9485	29.3563	29.6657	29.4839	24.9725	28.032	28.6491	10	10	43.7	42.592	0	58.925	6577200000	109	Flap endonuclease 1
	CAPG	P40121	26.6869	27.6148	28.1591	29.0609	28.0345	27.8546	27.6176	28.2633	28.1321	29.1968	28.635	28.4678	10	10	50.6	38.498	0	114.86	3689100000	64	Macrophage-capping protein
	CAP2	P40123	25.1498	25.1575	26.3237	26.4207	24.2965	23.983	24.6862	24.8866	24.0754	25.2823	26.748	26.6534	4	3	11.5	52.823	0.00030488	6.8306	553350000	7	Adenylyl cyclase-associated protein 2
	IL6ST	P40189	27.1957	27.0497	27.6358	27.2336	27.8314	28.2538	27.4482	26.9626	27.0697	26.8595	26.8494	27.4313	7	7	11.3	103.54	0	22.143	1938100000	42	Interleukin-6 receptor subunit beta
	TXLNA	P40222	25.8684	26.1251	25.7248	26.1311	25.805	26.4631	25.8873	25.9377	25.6109	25.6083	26.163	25.4866	6	6	16.8	61.89	0	20.232	652010000	26	Alpha-taxilin
	NNMT	P40261	30.7372	30.1533	29.7741	30.3934	30.0702	29.9178	30.5732	30.3518	30.0727	29.4858	30.5989	29.8062	11	11	62.5	29.574	0	116.28	14306000000	194	Nicotinamide N-methyltransferase
	RPL13A	P40429	30.3296	30.1764	29.2309	29.3995	29.8907	29.9896	30.2492	30.4259	30.4867	29.7783	29.917	29.7389	9	9	35.5	23.577	0	32.902	13662000000	224	60S ribosomal protein L13a
	ARL1	P40616	28.6267	28.6574	28.8439	28.4102	28.5327	28.4782	28.6049	28.5453	28.7885	28.4936	28.8403	28.645	5	5	37	20.417	0	81.988	5058600000	126	ADP-ribosylation factor-like protein 1
	MDH1	P40925	30.0937	30.1046	29.9163	29.9528	30.1107	30.1623	29.9821	30.0343	30.1104	30.2395	30.0119	29.9573	11	11	43.7	36.426	0	99.078	12566000000	170	Malate dehydrogenase, cytoplasmic
[truncated: 2,381 more rows]

## Sheet: Supplementary Data 1B
	Supplementary Data 1. Proteomic comparison of human adipose tissue-derived microvascular endothelial cells (HAMVECs) with endothelial cell (EC) controls representative of the predominant endothelial specializations, namely human umbilical vein ECs (HUVECs; macrovascular, venous), human coronary artery ECs (HCAECs; macrovascular, arterial), and human dermal microvascular ECs (HDMVECs; microvascula…
	Gene Name	Protein ID	ANOVA Significant	ANOVA p-value	Log2(LFQ of HCAECs_1)	Log2(LFQ of HCAECs_2)	Log2(LFQ of HCAECs_3)	Log2(LFQ of HDMVECs_1)	Log2(LFQ of HDMVECs_2)	Log2(LFQ of HDMVECs_3)	Log2(LFQ of HUVECs_1)	Log2(LFQ of HUVECs_2)	Log2(LFQ of HUVECs_3)	Log2(LFQ of HAMVECs_1)	Log2(LFQ of HAMVECs_2)	Log2(LFQ of HAMVECs_3)	Peptides (No.)	Unique Peptides (No.)	Sequence Coverage (%)	Molecular Weight (kDa)	Q-value	Score	Intensity	MS/MS count	Protein Name
	ILVBL	A1L0T0	+	0.015979	28.6247	28.4443	28.7868	28.83	28.9666	28.975	28.819	28.7568	28.9233	28.6648	28.5545	28.6105	9	9	25.6	67.867	0	65.218	5821400000	153	Acetolactate synthase-like protein
	GTPBP10	A4D1E9	+	0.0313736	22.0711	21.9111	23.0871	22.4553	23.1592	22.9376	24.0557	23.2047	23.0719	22.3406	21.9796	21.9072	2	2	6.7	42.932	0.0030338	2.5324	114910000	2	GTP-binding protein 10
	SMCHD1	A6NHR9	+	0.00302973	26.8741	27.2258	27.2926	27.0533	27.5845	27.2842	27.6789	27.5675	27.3903	26.567	26.6029	26.7691	10	10	5.8	226.37	0	25.382	1868500000	52	Structural maintenance of chromosomes flexible hinge domain-containing protein 1
	UNC119B	A6NIH7	+	0.00845469	23.8962	23.9161	23.613	23.7355	23.4621	24.1687	24.8478	24.4868	24.5224	22.7358	23.7763	22.5345	2	2	7.6	28.136	0.0019738	3.1981	214340000	7	Protein unc-119 homolog B
	SNRPG	P62308	+	0.0427933	28.1896	28.7614	28.4084	28.1465	28.4485	28.4469	28.631	28.8938	29.1153	27.4002	28.1974	28.2582	3	3	26.3	8.496	0	11.232	4197600000	77	Small nuclear ribonucleoprotein G
	EIF3C	Q99613	+	0.0118095	30.8906	31.123	30.9927	30.845	30.831	30.7628	30.9059	31.1561	31.2329	30.214	30.5093	30.7584	24	24	29.1	105.34	0	181.84	22204000000	482	Eukaryotic translation initiation factor 3 subunit C
	DDX39A	O00148	+	0.0318688	27.5767	27.9458	27.8609	27.896	28.294	28.2992	28.4924	28.3794	28.2933	25.7335	27.2378	27.6251	18	7	48.9	49.129	0	37.462	3025600000	63	ATP-dependent RNA helicase DDX39A
	PDLIM1	O00151	+	0.0156316	30.8633	30.9811	31.3065	30.8576	31.1515	31.8534	30.2748	30.5167	30.4151	31.2214	31.5905	31.3528	18	18	78.7	36.071	0	305.62	26641000000	350	PDZ and LIM domain protein 1
	ACOT7	O00154	+	0.021106	30.0288	29.9054	30.3387	30.1494	30.2914	30.073	29.6476	29.6539	29.4537	29.8748	29.6974	30.2001	9	9	32.4	41.796	0	39.797	12167000000	197	Cytosolic acyl coenzyme A thioester hydrolase
	MYO1C	O00159	+	8.97641e-05	32.4376	32.2896	32.6297	32.6262	32.4064	32.7226	31.856	31.9407	31.9868	32.9528	32.8758	32.8579	48	48	51.1	121.68	0	323.31	68191000000	875	Unconventional myosin-Ic
	SNAP23	O00161	+	0.0493931	29.0158	28.9083	28.5137	28.2464	28.556	28.1731	28.799	28.9819	28.9127	28.3709	28.8867	28.4719	10	10	58.8	23.354	0	57.385	5137300000	76	Synaptosomal-associated protein 23
	LGALS9	O00182	+	0.00244181	24.5375	23.956	25.2581	24.7651	26.3465	27.1847	23.9652	23.4896	22.4586	27.2591	27.5022	26.5438	3	3	9.3	39.518	0	21.14	732360000	13	Galectin-9
	AP3B1	O00203	+	0.00873764	29.1283	29.1316	29.3368	29.1417	29.1838	29.3304	29.1232	29.2437	29.0045	28.7724	28.7658	28.9485	15	15	16.6	121.32	0	34.655	6394800000	126	AP-3 complex subunit beta-1
	PSMD11	O00231	+	0.000265832	31.1612	31.1754	31.1014	31.0974	31.0724	31.0758	31.2149	31.2875	31.1249	30.889	30.8719	30.9325	26	26	56.2	47.463	0	128.12	26178000000	412	26S proteasome non-ATPase regulatory subunit 11
	SUPT5H	O00267	+	0.00220762	24.5368	24.4451	24.9101	25.0974	24.2022	24.9151	24.5117	24.4185	24.8802	21.6422	22.5987	23.3644	2	2	2	121	0.0024225	2.9405	234830000	3	Transcription elongation factor SPT5
	EIF3F	O00303	+	0.017027	31.6513	31.7701	31.9697	31.8143	32.0175	31.876	31.8323	31.847	31.8954	31.0789	31.2428	31.676	11	11	52.9	37.563	0	162.91	39462000000	248	Eukaryotic translation initiation factor 3 subunit F
	PDE2A	O00408	+	0.0237681	23.9699	21.9158	26.9739	27.7704	28.349	29.0025	22.9942	26.3148	24.4331	27.6869	27.4456	28.2205	11	11	19.3	105.72	0	73.663	1923700000	24	cGMP-dependent 3,5-cyclic phosphodiesterase
	IPO5	O00410	+	0.0132005	32.3908	32.6123	32.5825	31.9829	32.3573	32.5055	32.3991	32.6242	32.54	31.6999	31.8049	32.1587	38	36	49.8	123.63	0	323.31	64683000000	990	Importin-5
	GOLIM4	O00461	+	0.0355308	26.2441	25.4383	25.8469	25.6243	25.5492	25.3966	24.5361	25.2895	24.4308	24.9927	25.7006	25.085	2	2	3.9	81.879	0	9.8794	467660000	6	Golgi integral membrane protein 4
	DDX3X	O00571	+	0.00942514	31.4659	31.6819	31.7	31.6231	31.6679	31.5772	31.645	31.8575	31.8859	30.8196	31.1601	31.4171	25	24	45.8	73.243	0	253.24	35908000000	649	ATP-dependent RNA helicase DDX3X
	PODXL	O00592	+	0.0432596	28.7422	28.2002	28.5627	29.457	29.1479	29.1571	28.2211	28.4985	28.4713	28.9367	28.1759	29.1812	7	7	16.5	58.635	0	27.986	4995900000	52	Podocalyxin
	KPNA4	O00629	+	0.0115372	30.4611	30.6874	30.6348	30.7314	30.4618	30.4281	30.7259	30.7231	30.6054	30.0675	30.0448	30.3968	16	13	44.1	57.886	0	124.74	17577000000	282	Importin subunit alpha-3
	PPP6C	O00743	+	0.00676295	27.381	27.7649	27.664	27.6238	27.7715	27.8193	27.6043	27.381	27.7286	27.1565	27.0205	27.2395	5	5	27.5	35.144	0	32.229	2123500000	55	Serine/threonine-protein phosphatase 6 catalytic subunit
	MAN2B1	O00754	+	0.0266805	27.7564	27.3322	27.6928	27.4456	27.4837	27.763	27.2254	27.1721	26.351	27.8729	28.0866	27.6481	10	10	17.4	113.74	0	88.917	2255300000	48	Lysosomal alpha-mannosidase
	UBE2C	O00762	+	0.0403539	25.4604	26.0748	26.3271	26.1163	26.2956	26.4418	26.1913	26.5216	26.5585	23.3807	24.2381	25.9802	3	3	29.1	19.652	0	12.403	732650000	21	Ubiquitin-conjugating enzyme E2 C
	TXNDC9	O14530	+	0.0199699	26.767	27.0499	26.5439	26.5478	26.7647	26.8457	26.9558	27.1071	27.3935	26.415	25.9057	26.5521	4	4	17.3	26.534	0	9.9731	1269100000	40	Thioredoxin domain-containing protein 9
	COPE	O14579	+	0.0217003	30.3988	30.5332	30.6729	30.5892	30.3492	30.3691	30.39	30.3182	30.5345	30.0153	30.1271	30.2533	17	17	79.9	34.482	0	133.5	16366000000	256	Coatomer subunit epsilon
	CDC42EP2	O14613	+	0.018609	26.706	27.1265	27.0659	26.7278	26.9151	26.2678	26.1499	26.1893	26.1756	26.5255	26.3589	26.792	3	3	26.2	22.483	0	23.377	1178300000	28	Cdc42 effector protein 2
	ABLIM1	O14639	+	0.0122608	24.8238	25.1053	25.6552	25.798	26.0104	26.3206	26.6559	25.8846	25.7262	26.6642	26.5623	26.3374	5	5	8.6	87.687	0	12.668	808580000	36	Actin-binding LIM protein 1
	PRMT5	O14744	+	0.0254323	28.2301	28.3018	28.4464	28.2856	28.3036	28.414	28.4913	28.5691	28.5303	27.7437	28.2058	28.1937	14	14	30.1	72.683	0	45.088	3897300000	90	Protein arginine N-methyltransferase 5
	TPP1	O14773	+	0.00148981	30.9342	30.5467	31.0292	31.2632	30.9227	30.5488	29.8509	30.0049	29.8291	32.422	31.6431	31.3324	8	8	28.1	61.247	0	257.7	24106000000	210	Tripeptidyl-peptidase 1
	TCERG1	O14776	+	0.0136554	28.3322	28.4638	28.4013	28.1581	28.502	28.5692	28.8013	28.8805	28.672	27.5239	28.2268	28.104	13	13	15.4	123.9	0	36.713	4237600000	90	Transcription elongation regulator 1
	HAT1	O14929	+	0.0285138	28.2087	28.2758	28.2611	28.0531	28.5509	28.2295	28.3537	28.9403	28.6564	26.0963	27.4948	27.8262	6	6	19.3	49.512	0	31.043	3357900000	56	Histone acetyltransferase type B catalytic subunit
	UBE2L6	O14933	+	0.0137535	25.6683	26.5214	26.6792	26.7111	26.9425	26.4892	26.4602	25.074	25.4061	27.3474	27.4024	27.213	3	3	22.2	17.769	0	61.018	1252100000	26	Ubiquitin/ISG15-conjugating enzyme E2 L6
	HGS	O14964	+	0.0209375	27.4612	27.548	28.0407	27.8312	27.6944	27.5454	27.2599	26.4789	26.8816	27.5646	27.4449	27.9163	7	7	13.8	86.191	0	71.361	2198900000	56	Hepatocyte growth factor-regulated tyrosine kinase substrate
	ARHGEF10	O15013	+	0.00188446	26.8995	26.8693	27.2123	26.9321	27.058	26.7221	26.534	25.755	25.6301	25.3329	25.6687	25.9774	5	5	5.3	151.61	0	13.796	1185100000	34	Rho guanine nucleotide exchange factor 10
	SPTBN2	O15020	+	0.000212517	25.0375	25.1275	24.3607	24.5769	25.3639	24.3148	22.5242	22.9994	23.031	25.2408	25.3944	25.7253	9	2	5.2	271.32	0.0070875	1.8484	304610000	2	Spectrin beta chain, non-erythrocytic 2
	SEC16A	O15027	+	0.0348272	27.3335	27.7487	27.8123	27.6384	27.5217	27.5797	27.6047	27.7997	27.9454	27.2973	26.9374	27.3721	9	9	6	233.51	0	54.773	2611800000	74	Protein transport protein Sec16A
	SYNM	O15061	+	0.0460959	25.7852	24.8067	22.2395	26.5783	27.0932	27.8232	27.0652	26.487	25.6144	26.4343	26.1865	26.1158	10	10	10.2	172.77	0	22.642	1031700000	25	Synemin
	KIAA0355	O15063	+	0.0254155	24.4349	24.7648	24.6826	24.4973	24.78	25.4602	24.8014	25.3322	25.5109	23.3388	24.5139	23.6598	2	2	2.9	116.02	0.00028555	5.5505	360620000	16	Uncharacterized protein KIAA0355
	ANGPT2	O15123	+	0.0227711	21.7905	21.9895	23.883	23.7492	25.6591	27.6767	23.0931	21.7535	21.7721	28.1171	24.6169	25.6669	6	6	11.9	56.919	0	27.422	679690000	24	Angiopoietin-2
	PGRMC2	O15173	+	0.0243924	29.6063	29.1643	29.3581	29.6029	29.1897	29.2243	28.8049	28.8797	28.9234	29.9662	29.5686	29.312	8	7	39.5	23.818	0	44.238	7415700000	112	Membrane-associated progesterone receptor component 2
	RER1	O15258	+	0.0396037	26.226	26.668	26.667	26.4677	25.9135	25.9629	26.7473	26.9072	26.8008	27.1517	26.8825	26.4316	4	4	24	22.958	0	10.046	1200200000	27	Protein RER1
	SPTLC2	O15270	+	0.0415473	26.9661	27.4623	27.6714	27.6302	27.7879	28.1348	27.8144	27.9557	27.783	26.9716	27.3903	27.4146	5	5	16.7	62.924	0	39.795	2479000000	75	Serine palmitoyltransferase 2
	PPM1G	O15355	+	0.0132823	29.1135	29.7331	29.4893	29.2507	29.6947	29.5092	29.7053	29.7322	29.7714	28.3357	28.8364	29.1146	10	10	27.1	59.271	0	83.218	7909500000	137	Protein phosphatase 1G
	EIF3D	O15371	+	0.0156882	29.7562	29.9066	30.0338	29.9762	29.9556	29.8798	29.9889	29.7074	29.8387	29.2821	29.3234	29.7135	16	16	41.6	63.972	0	103.59	10867000000	258	Eukaryotic translation initiation factor 3 subunit D
	BCAT2	O15382	+	0.0150429	28.6973	28.1507	28.3086	28.8069	28.393	28.3246	28.2198	27.6944	27.9747	29.6667	29.1402	28.6919	12	12	38.8	44.287	0	67.159	4424800000	82	Branched-chain-amino-acid aminotransferase, mitochondrial
	STX7	O15400	+	0.012545	26.7634	26.1504	26.5426	27.2026	27.0919	26.8169	25.9631	25.7709	26.289	27.5272	26.6783	26.8255	4	4	29.9	29.815	0	30.449	1141300000	41	Syntaxin-7
	CD3EAP	O15446	+	0.0290774	25.4623	25.8548	24.9769	24.8139	25.4736	25.0261	25.543	25.9172	25.6891	24.3992	24.4187	25.1018	2	2	4.9	54.985	0.00026205	4.0262	482450000	23	DNA-directed RNA polymerase I subunit RPA34
	TAPBP	O15533	+	0.00608606	27.4721	26.5718	26.6161	26.3832	27.0739	26.7576	25.8581	26.6562	25.9846	28.5245	27.8749	27.6019	6	6	23.7	47.625	0	18.76	1716000000	32	Tapasin
	TTI1	O43156	+	0.0337498	24.8883	24.9971	24.7878	24.1806	24.9913	25.3542	25.458	25.1076	24.6379	22.4736	24.3641	23.453	3	3	4.4	122.07	0	13.78	323670000	15	TELO2-interacting protein 1 homolog
	RRP8	O43159	+	0.0016283	25.798	25.652	25.9586	24.0081	24.6698	24.0237	25.1288	26.2338	25.6769	24.1822	24.8022	24.4946	3	3	8.1	50.714	0	7.022	465460000	12	Ribosomal RNA-processing protein 8
	CYB5B	O43169	+	0.0413283	28.7514	28.8139	29.1083	28.9216	28.7477	28.732	28.6894	28.8193	28.3733	28.2683	28.5755	28.3722	4	4	50.7	16.332	0	55.161	4604600000	101	Cytochrome b5 type B
	PRPF4	O43172	+	0.0370284	28.4275	28.3492	28.6611	27.9495	28.5165	28.4685	28.7058	28.7658	28.5955	27.6901	28.2553	28.073	10	10	23.6	58.449	0	16.778	4175800000	66	U4/U6 small nuclear ribonucleoprotein Prp4
	PHGDH	O43175	+	0.00135891	28.7502	28.3012	28.5518	29.6296	29.061	28.4514	30.7799	30.8661	30.7668	27.169	28.5006	28.781	15	15	40.9	56.65	0	151.24	9706500000	168	D-3-phosphoglycerate dehydrogenase
	NDUFS4	O43181	+	0.0267449	28.3378	28.8501	28.8343	28.7483	28.7169	28.7831	28.1088	28.2114	27.8641	28.8473	28.9267	28.2922	3	3	24	20.108	0	53.087	4678700000	76	NADH dehydrogenase [ubiquinone] iron-sulfur protein 4, mitochondrial
	PSMD3	O43242	+	0.00345375	30.5766	30.6203	30.6162	30.5442	30.4251	30.6204	30.8722	30.7693	30.6809	30.2934	30.4811	30.3981	19	19	43.8	60.977	0	232.78	18762000000	334	26S proteasome non-ATPase regulatory subunit 3
	RBFOX2	O43251	+	0.0116866	23.4354	21.1913	23.6098	25.0971	26.2674	25.3344	25.4541	24.9647	23.8568	23.2676	23.0816	21.8856	4	4	9.2	41.373	0	7.6183	287650000	7	RNA binding protein fox-1 homolog 2
	ZW10	O43264	+	0.0446421	27.9634	28.0341	28.3183	28.0503	27.7213	28.2639	28.1257	28.2416	27.874	27.4332	27.5966	27.7253	10	10	20.3	88.828	0	44.769	3238400000	63	Centromere/kinetochore protein zw10 homolog
	TGFB1I1	O43294	+	0.0246411	28.4429	27.921	28.6124	28.2888	28.6139	28.4804	27.6718	27.6022	27.6445	28.5153	27.8059	28.2478	8	8	23	49.814	0	117.79	3476200000	127	Transforming growth factor beta-1-induced transcript 1 protein
	FIBP	O43427	+	0.0408786	22.765	23.3988	22.3459	22.1431	22.3048	22.6028	23.1119	23.0137	23.3472	23.6428	23.1478	23.0488	3	3	7.4	41.878	0.0012601	3.4541	47172000	3	Acidic fibroblast growth factor intracellular-binding protein
	DNPH1	O43598	+	0.000887307	27.5018	27.5249	27.3485	27.3755	27.447	27.7048	26.7827	26.913	26.1883	27.8808	27.7468	27.9076	4	4	29.3	19.108	0	12.332	2040800000	30	2-deoxynucleoside 5-phosphate N-hydrolase 1
	SULT1B1	O43704	+	0.00106369	29.1801	29.6367	28.9196	28.0514	28.2549	27.1594	28.8622	28.8585	28.9228	27.2041	27.5566	26.5241	9	9	43.2	34.899	0	51.819	4855500000	88	Sulfotransferase family cytosolic 1B member 1
	ACTN4	O43707	+	0.0421744	33.5169	33.4203	33.7829	33.6436	33.7778	33.643	33.1286	33.3727	33.4365	33.7177	33.6825	33.5319	69	44	76.9	104.85	0	323.31	145610000000	1740	Alpha-actinin-4
	SLC25A20	O43772	+	0.0110184	22.4311	23.0191	22.9043	23.5534	22.4777	23.1712	22.5462	23.312	23.2292	23.9908	24.3114	24.1258	3	3	11.6	32.943	0.00028736	5.6489	60552000	7	Mitochondrial carnitine/acylcarnitine carrier protein
	NARS	O43776	+	0.0175574	30.6122	30.5557	30.4715	30.7868	30.5884	30.8364	30.8001	30.6953	30.7107	30.0734	30.14	30.5689	19	19	34.9	62.942	0	169.76	18174000000	315	Asparagine--tRNA ligase, cytoplasmic
	MYO1B	O43795	+	4.51793e-06	26.3965	25.6801	25.9137	28.5997	29.3309	29.2707	27.7735	27.4371	27.5016	29.2391	28.8836	29.3049	16	16	21	131.98	0	79.206	4085600000	94	Unconventional myosin-Ib
	STRN	O43815	+	0.00640239	25.8338	26.3053	25.8137	26.7859	26.8641	27.0543	26.3531	25.6191	25.2428	26.6241	26.6914	26.8847	7	6	13.3	86.131	0	9.0375	927270000	18	Striatin
	NRD1	O43847	+	0.00473663	28.3193	28.4374	28.5069	28.248	28.3305	28.3033	28.2453	28.0001	28.0409	27.9506	27.6897	28.0597	14	14	13.7	131.57	0	29.354	3599500000	94	Nardilysin
	TIMM8A	O60220	+	0.00763129	27.1277	27.2062	27.3255	26.9406	27.236	27.3708	26.7756	26.8158	26.6812	27.4682	27.1556	27.3145	2	2	22.7	10.998	0	11.863	1647100000	22	Mitochondrial import inner membrane translocase subunit Tim8 A
	SMARCA5	O60264	+	0.00348754	29.5356	29.4985	29.4195	29.4026	29.5137	29.6204	29.6381	30.0133	29.8953	28.5187	29.0979	29.1188	18	11	19.5	121.9	0	122.41	9118800000	194	SWI/SNF-related matrix-associated actin-dependent regulator of chromatin subfamily A member 5
	DFNA5	O60443	+	0.0244557	26.9913	26.6499	27.7826	27.3563	26.6776	26.4794	26.7571	25.8487	26.2917	27.6982	27.7679	27.6529	6	6	15.1	54.554	0	30.971	1587500000	65	Non-syndromic hearing impairment protein 5
	SYNCRIP	O60506	+	0.0154384	32.4886	32.6243	32.6813	32.6438	32.6506	32.6588	32.6721	32.6839	32.6803	31.5959	32.2209	32.3257	24	19	48.5	69.602	0	323.31	70027000000	710	Heterogeneous nuclear ribonucleoprotein Q
	EIF4E2	O60573	+	0.0299717	22.8032	26.7099	22.8651	24.208	23.4619	23.0569	26.6562	26.6553	26.5866	26.0729	26.1089	26.334	2	2	12.7	28.362	0.0012585	3.4397	1010400000	1	Eukaryotic translation initiation factor 4E type 2
	EXOC3	O60645	+	0.0109624	25.5956	25.2603	25.6782	26.0454	26.0932	26.287	25.7202	25.0566	25.8399	26.6561	26.168	26.2987	6	6	11.5	86.844	0	32.165	707490000	12	Exocyst complex component 3
	KPNA6	O60684	+	0.00750106	30.1984	30.407	30.546	30.3638	30.3239	30.4305	30.1891	30.3791	30.4517	29.6607	29.7755	30.0826	15	9	41.8	60.029	0	125	14345000000	319	Importin subunit alpha-7
	UGDH	O60701	+	0.0136558	30.9977	30.5846	30.6593	30.4279	30.4021	30.3061	30.4485	30.4488	30.322	30.2034	30.1652	30.4195	21	21	64.8	55.023	0	141.99	16937000000	312	UDP-glucose 6-dehydrogenase
	DPM1	O60762	+	0.0125683	28.1684	27.6036	27.611	28.7396	28.3272	28.4196	28.1045	28.0196	27.9202	28.3669	28.3153	28.687	8	8	37.3	29.634	0	28.812	3594000000	66	Dolichol-phosphate mannosyltransferase subunit 1
	TOM1	O60784	+	0.0156388	27.9326	27.795	28.1905	27.8398	27.8479	28.0192	27.7234	27.4097	27.485	28.4861	28.0322	28.0821	10	10	35.4	53.818	0	68.667	2843200000	60	Target of Myb protein 1
	HIST1H2BL	Q99880	+	0.0162144	35.071	35.3266	34.7875	34.8002	35.1452	34.9572	35.7579	35.7713	35.6018	33.5718	35.0312	34.2324	8	2	48.4	13.952	0	127.49	438060000000	955	Histone H2B type 1-L
	PQBP1	O60828	+	0.0197209	26.8054	27.1357	27.2604	26.2935	26.915	27.1417	27.0929	27.3679	26.9444	25.9997	26.3832	26.3289	3	3	25.3	30.472	0	22.535	1427500000	30	Polyglutamine-binding protein 1
	DIAPH2	O60879	+	0.0217025	27.8395	27.5866	28.5644	28.3193	28.8054	28.9674	27.6892	27.7833	27.7371	28.619	28.2743	28.5995	13	13	17.1	125.57	0	95.499	3690000000	77	Protein diaphanous homolog 2
	DNAJA2	O60884	+	0.00847842	27.8556	27.8869	27.5213	27.254	27.7476	27.7234	27.9223	28.6092	28.5841	27.1428	27.5142	27.2568	11	11	38.1	45.745	0	24.036	3086000000	47	DnaJ homolog subfamily A member 2
	PLXNA2	O75051	+	0.0444411	27.7882	27.5186	28.0335	27.7385	27.1838	27.3292	26.8148	26.711	27.1173	27.2864	26.9841	27.841	11	7	6.9	211.1	0	23.32	2082200000	94	Plexin-A2
	CPNE3	O75131	+	0.0133279	29.1321	29.3085	29.3671	29.5872	29.6006	29.856	29.2814	29.0553	29.0887	29.3041	29.2392	29.6143	13	12	30.2	60.13	0	44.046	7803100000	135	Copine-3
	PPP6R2	O75170	+	0.0347791	26.5916	23.6471	23.851	22.4182	21.9654	21.9359	27.6734	28.1241	23.257	22.6416	22.5744	22.1345	1	1	0.8	104.94	0.0083169	1.7103	716140000	5	Serine/threonine-protein phosphatase 6 regulatory subunit 2
	NDUFS2	O75306	+	5.90475e-06	29.2158	29.1613	29.2533	29.2775	29.2688	29.1449	28.8361	28.6908	28.7426	29.373	29.4011	29.3648	9	9	28.3	52.545	0	50.933	7300400000	112	NADH dehydrogenase [ubiquinone] iron-sulfur protein 2, mitochondrial
	ZPR1	O75312	+	0.0435833	26.9833	27.2348	27.2712	26.8695	26.8145	26.9681	27.0095	27.104	26.8477	26.6355	26.3101	26.9238	4	4	10.5	50.925	0	19.084	1464000000	44	Zinc finger protein ZPR1
	GBAS	O75323	+	0.0244081	26.6713	25.9822	26.3763	27.2323	26.5094	26.2204	25.495	25.4543	26.0721	27.4895	26.6204	26.9173	3	3	18.9	33.742	0	19.584	1242500000	25	Protein NipSnap homolog 2
	TBCA	O75347	+	0.0232588	28.8078	28.7828	28.5704	28.8685	29.0038	28.6989	28.9252	29.2948	29.1759	28.7165	28.7863	28.589	7	7	43.5	12.855	0	66.076	5644600000	101	Tubulin-specific chaperone A
	VPS4B	O75351	+	0.0206504	28.943	28.9022	28.9788	29.2966	29.0854	29.1597	28.7524	28.6899	28.4769	29.1106	28.6527	29.0943	10	8	36.7	49.301	0	42.122	6330100000	120	Vacuolar protein sorting-associated protein 4B
	H2AFY	O75367	+	0.0449875	30.824	30.731	30.875	30.7672	30.8663	30.9045	30.6551	30.7964	30.6012	30.3404	30.6912	30.5954	12	12	47.6	39.617	0	122.31	20045000000	262	Core histone macro-H2A.1
	CS	O75390	+	0.0346415	32.1859	32.066	32.2568	32.1554	32.1363	32.3764	32.1285	32.1842	31.9525	32.4906	32.4743	32.3089	18	18	52.4	51.712	0	298.73	57748000000	518	Citrate synthase, mitochondrial
	SPAG7	O75391	+	0.0355089	26.0798	26.0716	26.269	26.3399	27.1467	25.5732	24.6329	26.1571	25.414	23.8989	21.3743	24.9518	3	3	15.9	26.034	0	14.842	701410000	4	Sperm-associated antigen 7
	VPS26A	O75436	+	0.0261089	28.0136	28.0637	28.1047	28.5282	27.8474	28.0752	27.9102	27.6308	27.5168	28.466	28.1914	28.627	9	8	31.5	38.169	0	72.181	3132400000	52	Vacuolar protein sorting-associated protein 26A
	PSIP1	O75475	+	0.00461964	28.4744	28.9023	28.4985	28.3111	28.5301	28.9832	29.0396	29.1683	29.3624	27.1025	28.0585	27.917	8	7	17.4	60.103	0	29.853	5076200000	129	PC4 and SFRS1-interacting protein
	SUPT3H	O75486	+	0.0289367	23.9387	23.6515	23.9808	22.8038	22.8304	23.0676	23.3645	23.9268	24.8001	23.642	23.6627	23.5552	1	1	3	44.361	0.0023987	2.8073	93498000	11	Transcription initiation protein SPT3 homolog
	NDUFS3	O75489	+	0.0118054	29.8549	29.7301	29.9786	30.0752	29.8734	30.1	29.6978	29.6406	29.5712	30.2673	30.0597	29.9174	14	14	49.6	30.241	0	76.76	11971000000	223	NADH dehydrogenase [ubiquinone] iron-sulfur protein 3, mitochondrial
	HSBP1	O75506	+	0.0251774	28.979	28.3995	28.9942	28.7808	28.4878	28.5699	28.5689	28.3555	28.3482	29.2364	28.8763	29.3435	3	3	72.4	8.5435	0	100.5	5137400000	63	Heat shock factor-binding protein 1
	CSDE1	O75534	+	0.0306137	28.4026	28.2551	27.735	28.005	28.0127	28.066	28.483	28.7724	28.17	27.3942	27.8464	27.7378	15	15	22.1	88.884	0	35.115	3283200000	85	Cold shock domain-containing protein E1
	NPM3	O75607	+	0.0115144	27.491	27.9482	27.3148	27.3201	27.4151	28.0538	27.6536	28.2368	27.7842	25.6448	26.6199	26.8347	6	6	60.1	19.343	0	203.77	2515600000	59	Nucleoplasmin-3
	LYPLA1	O75608	+	0.0452185	29.4323	29.5893	29.8905	29.5136	29.408	29.6859	29.7424	29.7286	29.7366	28.9731	29.1644	29.5013	9	9	78.3	24.669	0	119.91	8581000000	157	Acyl-protein thioesterase 1
	RNASEH2A	O75792	+	0.00854987	23.73	24.7461	24.6415	24.1218	24.5716	25.0829	24.2442	24.6512	24.8197	22.677	23.5055	21.9755	2	2	9	33.395	0.00028058	5.1961	239410000	3	Ribonuclease H2 subunit A
	EIF3J	O75822	+	0.0205794	28.4386	28.7574	28.6373	28.6444	28.5889	28.7525	28.6452	28.6733	28.5922	28.2972	28.3986	28.4056	7	7	34.5	29.062	0	47.053	4479600000	100	Eukaryotic translation initiation factor 3 subunit J
	CBR3	O75828	+	0.0422825	27.5098	27.4417	26.7553	26.5764	26.6443	26.5242	27.0832	27.2202	26.9737	27.1335	27.1082	26.8448	8	6	43.3	30.85	0	29.261	1762600000	32	Carbonyl reductase [NADPH] 3
	IDH1	O75874	+	0.0150345	30.9687	31.0758	31.2165	31.2285	31.264	31.5032	31.2031	30.9112	31.2457	30.8474	30.7508	30.8994	19	18	55.8	46.659	0	116.22	26607000000	386	Isocitrate dehydrogenase [NADP] cytoplasmic
	DYSF	O75923	+	0.0430748	31.1982	30.9321	32.3367	32.3057	31.522	31.9359	31.0861	31.1208	31.0641	32.6659	32.0039	32.3896	70	68	44.9	237.29	0	323.31	42263000000	767	Dysferlin
	BCAS2	O75934	+	0.0315872	27.7371	28.1119	28.0566	27.5766	27.9229	27.9876	27.772	28.2412	27.6836	26.4102	27.3968	27.276	8	8	57.8	26.131	0	75.7	2681700000	46	Pre-mRNA-splicing factor SPF27
	FLOT1	O75955	+	0.0355876	28.5417	28.1437	28.3339	28.5918	29.0222	29.5376	28.6221	28.7618	28.2885	29.1721	29.2682	28.8909	19	19	62.5	47.355	0	87.214	5126600000	140	Flotillin-1
	ATP5L	O75964	+	0.00590253	29.9955	29.978	30.0241	29.9997	29.8292	30.0904	29.5106	29.5855	29.7376	30.0335	30.0266	29.83	4	4	35.9	11.428	0	53.118	11103000000	178	ATP synthase subunit g, mitochondrial
	WFS1	O76024	+	0.0178308	26.8424	27.4986	26.1505	26.9068	27.1159	27.2063	26.1632	26.1979	26.3508	28.2914	27.5362	27.346	11	11	18.4	100.29	0	51.059	1600700000	47	Wolframin
	SNCG	O76070	+	0.00116039	25.5948	25.9808	25.5767	27.0799	26.8053	27.4507	25.2459	25.3441	23.8728	27.556	27.2474	26.6854	6	6	48.8	13.331	0	56.709	1031000000	28	Gamma-synuclein
	DDAH1	O94760	+	0.0417194	29.052	29.1265	29.2784	29.1621	29.4534	29.5783	28.8411	28.8971	29.1356	29.019	29.0687	29.2001	10	9	47	31.121	0	37.502	7294000000	144	N(G),N(G)-dimethylarginine dimethylaminohydrolase 1
	MTA2	O94776	+	0.0319002	28.1419	28.3519	28.0164	27.7042	28.4426	28.4707	28.0535	28.6674	28.6772	27.1945	27.5263	27.7505	13	11	23.7	75.022	0	28.01	3557000000	122	Metastasis-associated protein MTA2
	ALDH1A2	O94788	+	2.20402e-05	23.0868	23.7564	23.9687	25.5345	26.4672	26.172	27.291	28.0097	27.7147	24.4049	25.3326	24.9091	7	4	16.2	56.723	0	16.889	1029700000	15	Retinal dehydrogenase 2
	STK10	O94804	+	0.0187911	26.3652	26.1915	27.4345	26.7929	26.3859	27.0284	23.817	25.5308	25.1302	27.1002	26.052	26.3965	8	7	13.6	112.13	0	21.7	946200000	35	Serine/threonine-protein kinase 10
	LTN1	O94822	+	0.0135936	25.7899	25.9444	26.1121	26.0523	26.2753	26.0273	26.2714	26.265	25.6656	24.444	25.4135	25.2931	6	6	5	200.55	0	12.484	776340000	34	E3 ubiquitin-protein ligase listerin
	TOMM70A	O94826	+	0.0457763	29.0558	29.0402	29.0881	29.1321	29.0598	29.3042	29.1977	29.123	29.2779	29.0253	28.9926	28.7651	15	15	41.4	67.454	0	73.464	6403200000	171	Mitochondrial import receptor subunit TOM70
	SEC24D	O94855	+	0.00321614	29.5729	29.3959	29.7027	29.509	29.3928	29.2425	29.1528	29.1777	28.9685	29.0368	29.0441	29.1458	15	13	23.5	113.01	0	42.862	7870600000	107	Protein transport protein Sec24D
	UFL1	O94874	+	0.020793	28.5966	28.5113	29.0068	28.8213	28.7329	28.64	28.3521	28.2501	28.2219	28.6559	28.5513	28.763	17	17	27.1	89.594	0	111.46	4663300000	115	E3 UFM1-protein ligase 1
	SORBS2	O94875	+	0.000237117	29.4909	29.019	30.2858	30.6876	30.5298	30.6028	27.8774	27.9361	28.1214	31.0227	29.9235	30.4964	14	14	15.5	124.11	0	87.363	12175000000	210	Sorbin and SH3 domain-containing protein 2
	SASH1	O94885	+	0.0063776	25.3917	25.7684	25.846	25.4328	25.3118	25.6189	25.0336	25.2655	25.3013	24.9405	24.8056	25.1225	3	3	2.2	136.65	0.0023855	2.7535	432920000	17	SAM and SH3 domain-containing protein 1
	SUN1	O94901	+	0.0341212	27.774	27.532	27.3738	27.8502	27.5777	27.8358	27.7924	27.3111	27.155	26.067	27.075	27.0392	5	5	11.3	90.063	0	23.187	2002400000	32	SUN domain-containing protein 1
	ERLIN2	O94905	+	0.0157854	27.9167	27.7083	28.0323	28.09	27.4451	27.5506	27.5443	27.5765	27.3388	28.1266	28.184	28.2775	10	8	32.4	37.839	0	26.858	2692300000	43	Erlin-2
	PRPF6	O94906	+	0.0224324	27.2106	27.7437	27.6486	27.4152	27.2506	27.6941	27.8205	27.9226	27.7244	26.8306	27.3192	27.0803	13	13	17.5	106.92	0	30.051	2218100000	39	Pre-mRNA-processing factor 6
	ABLIM3	O94929	+	0.000378991	24.6735	25.5614	25.9719	26.007	25.569	25.5955	23.6298	22.8788	23.1456	25.2284	25.6003	26.0368	2	2	3.7	77.801	0.00029317	6.0075	524710000	17	Actin-binding LIM protein 3
	USP19	O94966	+	6.17016e-06	24.0119	24.3539	23.5672	24.7505	25.0553	25.0213	24.7492	25.1214	24.7717	22.4555	22.5951	22.5947	2	2	2	145.65	0.00027988	5.1716	246400000	9	Ubiquitin carboxyl-terminal hydrolase 19
	AP2A2	O94973	+	0.0415075	29.1973	29.2862	29.3969	29.712	29.3225	29.6714	29.5605	29.5366	29.2537	29.9034	29.6463	29.7123	27	20	43	103.96	0	163.01	9226400000	187	AP-2 complex subunit alpha-2
	UBR5	O95071	+	0.0130682	25.9445	26.163	26.1171	26.0224	25.9642	26.4696	26.715	26.4242	26.7744	25.1485	25.8738	25.8618	4	4	2.4	309.35	0	18.946	876600000	28	E3 ubiquitin-protein ligase UBR5
	AGFG2	O95081	+	0.0194282	24.5351	24.9561	24.5164	24.8587	25.3717	25.6107	24.6384	24.6012	24.3545	24.0276	24.4017	24.6305	1	1	1.9	48.962	0.0023663	2.6552	329330000	17	Arf-GAP domain and FG repeat-containing protein 2
	SCAF4	O95104	+	0.0113327	26.363	26.2725	26.6053	25.9675	26.6818	26.846	26.8271	26.8955	26.7794	24.7788	25.846	25.7096	4	3	6.6	125.87	0	24.028	1084500000	27	Splicing factor, arginine/serine-rich 15
	LETM1	O95202	+	0.0449487	29.9392	29.854	30.1142	29.8417	29.8466	30.0201	29.8794	29.787	29.6189	30.3557	30.1004	30.0181	17	17	35.2	83.353	0	87.117	11647000000	208	LETM1 and EF-hand domain-containing protein 1, mitochondrial
	SNX4	O95219	+	0.0123147	26.0571	25.9559	26.3456	25.7894	25.9168	26.1434	25.821	25.8477	26.2771	25.4712	25.4769	25.4472	2	2	5.3	51.908	0	7.214	1037400000	19	Sorting nexin-4
	VAPB	O95292	+	0.0441031	27.9841	28.0515	28.4924	28.2661	28.1669	28.3346	27.5083	27.867	27.826	28.118	27.7513	27.966	4	3	19.8	27.228	0	16.729	3114600000	75	Vesicle-associated membrane protein-associated protein B/C
	NDUFA10	O95299	+	0.0343066	28.5761	28.5523	28.6719	28.8283	28.4141	28.8979	28.251	28.676	28.4542	29.362	29.0313	28.8668	11	11	42	40.75	0	53.773	5236100000	109	NADH dehydrogenase [ubiquinone] 1 alpha subcomplex subunit 10, mitochondrial
	FKBP9	O95302	+	0.0305921	28.4153	27.4425	28.231	28.5575	28.2158	28.0143	27.8579	27.5511	27.3965	29.2077	28.8616	28.3235	10	10	19.1	63.083	0	34.711	5047600000	90	Peptidyl-prolyl cis-trans isomerase FKBP9
	PAPSS2	O95340	+	0.00229585	30.2431	30.3719	30.0287	29.9975	30.142	30.1673	30.3103	30.0526	29.9775	28.9554	29.4841	29.5172	20	19	48.4	69.5	0	89.135	12984000000	306	Bifunctional 3-phosphoadenosine 5-phosphosulfate synthase 2
	SMC2	O95347	+	0.0236828	28.5808	28.5776	28.7636	27.8609	28.9232	28.8585	29.2037	29.4905	29.6149	26.509	26.3973	28.5872	21	21	25.7	135.65	0	87.294	5420100000	86	Structural maintenance of chromosomes protein 2
	IPO7	O95373	+	0.035296	31.3946	31.5666	31.7094	31.4345	31.5219	31.5024	31.6349	31.5624	31.6866	30.5284	30.8389	31.4509	32	31	44.1	119.52	0	314.07	34370000000	654	Importin-7
	SVIL	O95425	+	0.0417065	25.3939	25.2417	25.6614	26.6749	26.8679	26.6506	22.9874	24.7476	26.0054	26.2894	26.3165	25.9816	9	9	5.6	247.74	0	14.535	691380000	19	Supervillin
	CTDNEP1	O95476	+	0.0328193	24.8694	25.1569	25.8916	24.5705	24.8045	24.4284	24.0331	24.2929	24.1063	24.0931	24.8642	24.9819	1	1	9	28.377	0	8.2118	340260000	3	CTD nuclear envelope phosphatase 1
	CDS2	O95674	+	0.0288256	26.7886	26.7452	27.2421	26.7812	27.1845	27.3416	26.1479	26.7114	26.3758	27.1956	27.077	27.0154	3	3	12.8	51.417	0	19.846	1432000000	27	Phosphatidate cytidylyltransferase 2
	DDX58	O95786	+	0.00994025	28.3271	27.2227	28.5781	27.9367	27.7075	27.9569	27.2058	27.1595	27.1128	28.8332	28.6856	28.4083	13	13	17.7	106.6	0	37.145	3051100000	64	Probable ATP-dependent RNA helicase DDX58
	STAU1	O95793	+	0.0440863	28.3464	28.5333	28.4374	28.5464	28.4726	28.3148	28.5746	28.5195	28.501	27.6794	27.9414	28.3979	11	11	24.4	63.182	0	67.653	3911800000	92	Double-stranded RNA-binding protein Staufen homolog 1
	BAG2	O95816	+	0.0244338	26.8995	27.8359	26.1225	25.7293	25.0078	25.3279	22.9652	25.2901	24.6184	27.7267	26.1335	25.9469	6	6	43.6	23.772	0	27.935	902630000	29	BAG family molecular chaperone regulator 2
	FADS2	O95864	+	0.0019557	28.0045	28.5231	28.6985	28.1812	28.6085	28.574	28.5367	28.7738	29.081	26.9298	27.2102	27.6857	7	7	20	52.259	0	22.07	3992600000	88	Fatty acid desaturase 2
	DDAH2	O95865	+	0.0174577	29.5659	29.1915	29.4317	30.2129	29.7864	30.1691	29.5921	29.4849	29.4211	30.1568	30.1477	29.5773	12	11	64.2	29.644	0	65.045	10085000000	140	N(G),N(G)-dimethylarginine dimethylaminohydrolase 2
	MBD3	O95983	+	0.0206484	25.8813	26.3369	26.5626	26.5213	26.8886	27.1471	26.3973	26.8486	26.3265	25.2994	25.5067	26.1931	5	5	30.2	32.844	0	12.857	1086500000	38	Methyl-CpG-binding domain protein 3
	PEX11B	O96011	+	0.00624922	27.4662	26.8618	27.0735	27.3541	27.1503	27.3422	27.0627	27.0429	26.8791	27.9829	27.6185	27.7083	5	5	21.2	28.431	0	12.137	2027100000	43	Peroxisomal membrane protein 11B
	ACTL6A	O96019	+	0.031726	28.5888	28.6898	28.8898	28.8798	28.9931	29.0139	29.1422	28.7974	29.141	28.1112	28.5069	28.7325	9	9	30.3	47.46	0	33.148	5773700000	84	Actin-like protein 6A
	GLUD1	P00367	+	0.0278684	30.6078	30.7637	30.9639	31.331	30.7878	30.6255	30.304	30.5425	30.4835	31.5453	31.0424	31.1451	21	21	47.5	61.397	0	189.14	21362000000	387	Glutamate dehydrogenase 1, mitochondrial
	CYB5R3	P00387	+	0.000754606	32.3246	32.0576	32.6785	33.1097	33.0161	32.9342	31.8764	31.9473	31.9198	33.2113	32.6803	33.2742	17	17	74.4	34.234	0	323.31	73534000000	721	NADH-cytochrome b5 reductase 3
	PNP	P00491	+	0.016235	33.1395	32.698	33.1094	32.8304	33.2361	33.0674	32.3275	32.2632	32.2979	32.7188	32.1494	32.8299	20	20	76.5	32.118	0	323.31	81327000000	797	Purine nucleoside phosphorylase
	GOT2	P00505	+	0.0156475	31.2399	31.3175	31.3302	31.2339	31.0022	31.1146	30.9723	30.8442	30.8478	31.5038	31.1564	31.7789	21	21	65.3	47.517	0	191.5	28041000000	357	Aspartate aminotransferase, mitochondrial
	PGK1	P00558	+	0.0173162	34.1444	34.3176	34.4301	34.1668	34.3092	34.3288	34.1503	34.2371	34.3093	33.9487	33.9831	34.0464	29	29	74.8	44.614	0	323.31	221410000000	1373	Phosphoglycerate kinase 1
	AK1	P00568	+	0.0289596	30.6964	30.8686	30.9957	31.0774	30.7733	30.5472	30.576	30.399	30.4208	31.175	30.9755	30.8872	10	9	58.2	21.635	0	70.665	21483000000	290	Adenylate kinase isoenzyme 1
	CST3	P01034	+	0.0458958	24.8043	24.6476	24.8778	25.3453	24.2244	24.0155	24.6472	24.3324	24.4212	25.5886	25.2259	25.5808	1	1	11.6	15.799	0.00026295	4.0677	347380000	9	Cystatin-C
	TFRC	P02786	+	0.0439656	27.8899	28.6107	28.1705	27.6232	28.0751	28.3544	27.9214	28.5731	28.5905	27.502	27.205	27.6164	9	9	15.7	84.87	0	28.397	3305500000	75	Transferrin receptor protein 1
[truncated: 4,221 more rows]

## Sheet: Supplementary Data 1C
	Supplementary Data 1. Proteomic comparison of human adipose tissue-derived microvascular endothelial cells (HAMVECs) with endothelial cell (EC) controls representative of the predominant endothelial specializations, namely human umbilical vein ECs (HUVECs; macrovascular, venous), human coronary artery ECs (HCAECs; macrovascular, arterial), and human dermal microvascular ECs (HDMVECs; microvascula…
[truncated: 5 more rows]

[truncated: 1 more sheets: Supplementary Data 1D]
