# Supplementary material for: Mitigating the non-specific uptake of immunomagnetic microparticles enables the extraction of endothelium from human fat
Source: Commun Biol. 2021 Oct 20;4:1205. doi: 10.1038/s42003-021-02732-8 (PMC8528810; doi:10.1038/s42003-021-02732-8)
Supplement: Supplementary file 5 — Supplementary Data 2 [file 42003_2021_2732_MOESM5_ESM.xlsx]

## Sheet: Supplementary Data 2A
	Supplementary Data 2. Proteomic comparison of human adipose tissue-derived microvascular endothelial cells (HAMVECs) and adipose tissue-derived stromal/stem cells (ASCs) by liquid chromatography tandem mass spectrometry. (a) Non-imputed dataset of proteins detected in ≥ 2 biological replicates in at least one group. LFQ represents label-free quantification values; and, NaN, not detected. (b) Impu…
	Gene Name	Protein IDs	Log2(LFQ of ASCs_1)	Log2(LFQ of ASCs_2)	Log2(LFQ of ASCs_3)	Log2(LFQ of HAMVECs_1)	Log2(LFQ of HAMVECs_2)	Log2(LFQ of HAMVECs_3)	Peptides (No.)	Unique Peptides (No.)	Sequence coverage (%)	Molecular Weight (kDa)	Q-value	Score	Intensity	MS/MS count	Protein Name
	PECAM1	P16284	19.3692	20.1163	19.6506	29.6371	30.6477	29.8828	28	28	46.7	82.535	0	154.82	7465600000	141	Platelet endothelial cell adhesion molecule
	VWF	P04275	22.4185	22.7029	23.1965	33.0128	33.9455	31.7425	108	108	52.5	309.26	0	323.31	61836000000	818	von Willebrand factor
	MCAM	P43121	22.1238	21.8987	NaN	32.1106	31.1869	31.808	25	25	45.8	71.607	0	212.54	23416000000	217	Cell surface glycoprotein MUC18
	DYSF	O75923	21.666	22.8955	21.8329	31.5971	30.7682	31.276	66	64	42.8	237.29	0	300.07	16337000000	305	Dysferlin
	ARHGDIB	P52566	19.9316	NaN	NaN	30.0046	27.9887	29.9389	10	10	62.2	22.988	0	51.284	5000700000	83	Rho GDP-dissociation inhibitor 2
	RASIP1	Q5U651	22.0411	21.0706	20.9421	29.0407	29.4681	30.1348	23	23	34.4	103.46	0	134.94	5217400000	112	Ras-interacting protein 1
	FABP4	P15090	18.092	20.3735	19.8134	24.9565	28.6449	28.6503	8	8	72	14.719	0	32.562	1866600000	29	Fatty acid-binding protein, adipocyte
	ICAM2	P13598	NaN	NaN	NaN	29.0916	29.5908	29.3122	5	5	17.8	30.654	0	61.848	4222100000	78	Intercellular adhesion molecule 2
	ANXA3	P12429	23.7203	23.1039	22.1803	30.6885	29.8407	30.2302	19	19	62.8	36.375	0	122.58	8404700000	121	Annexin A3
	JUP	P14923	22.7846	21.5174	NaN	28.8802	29.7907	28.463	22	17	42.8	81.744	0	88.12	3847800000	77	Junction plakoglobin
	ALDH1A1	P00352	24.8016	23.5439	21.3656	28.4448	31.2582	29.2849	23	21	60.9	54.861	0	135.33	7960100000	104	Retinal dehydrogenase 1
	ICAM1	P05362	NaN	23.3336	22.4729	30.5178	27.8961	27.2973	12	12	27.4	57.825	0	44.497	4128800000	60	Intercellular adhesion molecule 1
	COL4A1	P02462	21.6476	NaN	23.2392	28.8651	28.5823	27.2676	7	7	6.7	160.61	0	42.463	2483900000	50	Collagen alpha-1(IV) chain
	CD93	Q9NPY3	NaN	NaN	NaN	28.6856	28.3938	28.3361	10	10	17.9	68.559	0	37.089	2377700000	46	Complement component C1q receptor
	ITGA6	P23229	22.8627	22.711	22.8336	28.8643	28.1933	28.9898	19	19	22.7	126.6	0	58.806	3146900000	87	Integrin alpha-6
	DOCK9	Q9BZ29	21.7287	22.085	22.9043	28.0661	27.9679	27.9517	18	16	12.6	236.44	0	42.365	1727500000	57	Dedicator of cytokinesis protein 9
	MMRN2	Q9H8L6	23.851	NaN	20.8834	28.2135	28.5167	26.7157	10	10	17.4	104.41	0	72.045	1815200000	34	Multimerin-2
	SYNPO	Q8N3V7	24.3562	NaN	NaN	28.1231	27.8418	27.8323	11	11	17.5	99.462	0	30.374	1695800000	47	Synaptopodin
	OCIAD2	Q56VL3	23.0839	NaN	NaN	27.9315	27.8524	28.1606	6	6	49.4	16.953	0	23.902	1726800000	44	OCIA domain-containing protein 2
	EPHA2	P29317	23.0222	22.567	NaN	28.506	26.8121	28.3328	16	15	21.5	108.27	0	54.177	1720500000	45	Ephrin type-A receptor 2
	PVR	P15151	23.7997	21.8161	21.6269	28.545	27.282	27.3331	6	6	17	45.302	0	16.583	1816600000	48	Poliovirus receptor
	BCAR1	P56945	22.5628	21.51	24.0357	28.4988	27.356	28.1639	16	16	31.3	93.371	0	73.452	1891500000	49	Breast cancer anti-estrogen resistance protein 1
	PALMD	Q9NP74	22.6422	NaN	21.3339	27.2852	26.3695	26.2326	6	6	16	62.757	0	19.935	692360000	28	Palmdelphin
	FBLIM1	Q8WUP2	24.2982	23.9373	25.0697	29.6013	29.9194	29.4624	14	14	38.1	40.669	0	45.436	6298700000	119	Filamin-binding LIM protein 1
	EFEMP1	Q12805	22.3145	22.9803	NaN	26.7511	28.8336	26.896	11	11	33.9	54.64	0	45.635	1546100000	21	EGF-containing fibulin-like extracellular matrix protein 1
	DOCK6	Q96HP0	NaN	NaN	NaN	26.1814	27.0937	26.7421	11	9	7.5	229.56	0	23.52	758770000	27	Dedicator of cytokinesis protein 6
	SNCA	P37840	NaN	NaN	NaN	27.0866	27.3454	26.8839	5	5	42.9	14.46	0	21.269	899900000	29	Alpha-synuclein
	TGM2	P21980	29.1705	27.4338	27.3644	33.1531	33.1554	32.4252	33	33	63.3	77.328	0	323.31	57738000000	410	Protein-glutamine gamma-glutamyltransferase 2
	CARD16	Q5EG05	NaN	21.7232	20.8111	26.6276	26.3269	24.9605	2	2	15.7	22.625	0	9.4102	475030000	13	Caspase recruitment domain-containing protein 16
	STAB1	Q9NY15	24.3028	22.7635	24.1548	27.9417	29.7601	27.741	24	24	14.1	275.48	0	100.04	3419100000	84	Stabilin-1
	F11R	Q9Y624	NaN	NaN	NaN	26.6348	26.4496	26.0886	4	4	22.1	32.583	0	19.325	595010000	14	Junctional adhesion molecule A
	CDH5	P33151	NaN	24.6586	22.6943	28.3023	27.9733	27.4583	8	8	12.4	87.527	0	19.129	1706200000	31	Cadherin-5
	NES	P48681	26.6729	27.841	27.2142	32.025	31.7677	32.0544	51	51	41.9	177.44	0	323.31	26737000000	395	Nestin
	ELTD1	Q9HBW9	NaN	NaN	NaN	26.3439	26.103	26.1372	2	2	3.6	77.81	0	10.307	452770000	12	EGF, latrophilin and seven transmembrane domain-containing protein 1
	TRIM47	Q96LD4	23.8746	22.4401	22.8984	27.8767	27.8524	27.4415	9	9	20.7	69.531	0	42.283	1486000000	46	Tripartite motif-containing protein 47
	PRKAR2B	P31323	NaN	NaN	NaN	26.3467	26.2135	26.2686	6	5	21.8	46.302	0	18.93	496080000	18	cAMP-dependent protein kinase type II-beta regulatory subunit
	ERG	P11308	NaN	NaN	NaN	25.8755	26.0444	26.3626	4	4	14	54.608	0	9.0627	436780000	11	Transcriptional regulator ERG
	HYI	Q5T013	NaN	NaN	23.8711	27.4446	27.2046	25.9883	8	8	49.1	30.405	0	35.489	1198300000	34	Putative hydroxypyruvate isomerase
	PCDH1	Q08174	NaN	NaN	NaN	26.1261	25.2721	24.8262	2	2	3.8	114.74	0	16.911	298150000	7	Protocadherin-1
	LGALS9	O00182	NaN	NaN	NaN	25.9337	26.428	24.6636	3	3	9.3	39.518	0	10.395	373210000	8	Galectin-9
	ARRB1	P49407	23.613	NaN	NaN	26.5564	26.5395	26.6751	7	7	22.2	47.065	0	27.228	638490000	22	Beta-arrestin-1
	AFAP1L1	Q8TED9	NaN	NaN	NaN	25.4114	25.4148	25.3113	4	3	9.5	86.431	0	11.137	269850000	9	Actin filament-associated protein 1-like 1
	NOVA2	Q9UNW9	NaN	NaN	NaN	25.1763	26.6371	26.0242	3	3	9.3	49.008	0.0015476	3.1746	426900000	5	RNA-binding protein Nova-2
	CORO7	P57737	21.9872	22.5986	23.6657	26.6292	26.6395	26.5556	6	6	12.6	100.6	0	30.408	714520000	24	Coronin-7
	SULT1A4	P0DMN0	NaN	22.6117	NaN	25.1845	25.361	25.4549	3	2	18.3	34.196	0	7.9148	295560000	8	Sulfotransferase 1A4
	TANC1	Q9C0D5	NaN	NaN	NaN	25.482	24.9963	25.0121	6	6	4.6	202.22	0	12.091	280870000	12	Protein TANC1
	TCAF2	A6NFQ2	NaN	24.3787	NaN	26.6077	26.6009	27.2704	9	9	15.7	100.9	0	30.095	843500000	16	TRPM8 channel-associated factor 2
	P2RX4	Q99571	NaN	NaN	NaN	24.3897	24.6532	23.7612	1	1	2.3	43.369	0.0026335	2.1356	129600000	7	P2X purinoceptor 4
	FILIP1L	Q4L180	NaN	22.2308	NaN	26.4928	25.1065	24.9596	5	5	4.9	130.38	0	14.512	507900000	23	Filamin A-interacting protein 1-like
	FUCA1	P04066	NaN	NaN	NaN	24.6815	25.003	23.7013	2	2	6	53.688	0	3.9072	206460000	6	Tissue alpha-L-fucosidase
	ADAM15	Q13444	23.3151	23.3823	23.145	26.797	26.1811	26.9139	6	6	9.6	92.958	0	18.339	824660000	19	Disintegrin and metalloproteinase domain-containing protein 15
	LUZP1	Q86V48	22.5747	21.6892	22.2814	26.1205	25.1851	25.13	8	8	9.6	120.27	0	14.588	432660000	13	Leucine zipper protein 1
	TAPBP	O15533	23.5859	24.4105	23.0829	27.3613	27.0087	26.5122	6	6	23.7	47.625	0	17.116	1120600000	20	Tapasin
	CD9	P21926	26.4493	27.1402	25.7434	29.8402	29.4394	29.8476	5	5	20.6	25.416	0	36.227	6470900000	55	CD9 antigen
	HSPG2	P98160	27.862	28.2226	27.3428	31.3275	31.4087	30.2724	77	77	26.6	468.83	0	285.68	17002000000	362	Basement membrane-specific heparan sulfate proteoglycan core protein
	EXOC6	Q8TAG9	NaN	NaN	NaN	24.4898	25.2261	25.4686	3	3	4.5	93.721	0	7.3844	222190000	7	Exocyst complex component 6
	TAP1	Q03518	NaN	NaN	NaN	24.9998	24.3327	24.694	4	4	9.7	87.217	0	13.578	236300000	5	Antigen peptide transporter 1
	DKK3	Q9UBP4	NaN	NaN	NaN	25.002	25.1628	24.5649	2	2	11.4	38.39	0	11.586	183430000	4	Dickkopf-related protein 3
	MROH1	Q8NDA8	22.6681	22.9996	23.181	27.1586	25.6871	25.1239	11	11	9.5	181.25	0	37.399	651390000	21	Maestro heat-like repeat-containing protein family member 1
	ZDHHC13	Q8IUH4	NaN	NaN	NaN	25.4232	24.6875	24.8018	2	2	3.5	70.86	0.0015532	3.2116	211640000	7	Palmitoyltransferase ZDHHC13
	PLXND1	Q9Y4D7	25.6787	25.282	25.1495	29.0992	27.9155	28.0822	27	26	16.2	212	0	71.906	3183000000	85	Plexin-D1
	TUBA4A	P68366	23.9038	22.7574	NaN	26.4596	25.4124	25.8972	25	4	59.6	49.924	0	13.607	428490000	10	Tubulin alpha-4A chain
	PPP1R13L	Q8WUF5	23.9689	23.711	22.6136	26.7307	26.7919	25.705	10	10	16.2	89.09	0	30.033	732150000	25	RelA-associated inhibitor
	TPM1	P09493	26.1414	25.2129	25.619	28.6482	29.0326	28.2237	17	6	38.4	32.708	0	72.192	7493500000	138	Tropomyosin alpha-1 chain
	PAWR	Q96IZ0	23.8746	23.9927	22.479	26.5822	26.8838	25.7837	2	2	7.9	36.567	0	8.0909	834980000	21	PRKC apoptosis WT1 regulator protein
	CRIM1	Q9NZV1	NaN	NaN	NaN	25.1764	24.8517	24.5736	3	3	3.7	113.74	0.0026272	2.1123	342600000	5	Cysteine-rich motor neuron 1 protein
	SGSH	P51688	25.1186	26.2415	26.2471	29.1118	28.9265	28.1127	12	12	37.8	56.695	0	58.333	4138500000	49	N-sulphoglucosamine sulphohydrolase
	SH2D3C	Q8N5H7	NaN	NaN	NaN	24.8317	23.1896	24.2055	3	3	5.3	94.41	0	11.421	122190000	6	SH2 domain-containing protein 3C
	RHOJ	Q9H4E5	NaN	NaN	NaN	24.8356	24.4779	23.9339	3	2	19.2	23.82	0.0020151	2.8513	154380000	5	Rho-related GTP-binding protein RhoJ
	INPP5K	Q9BT40	NaN	21.5572	20.0743	23.8	23.8397	23.832	1	1	2.2	51.09	0.0019589	2.4862	126160000	8	Inositol polyphosphate 5-phosphatase K
	ISG15	P05161	NaN	NaN	20.8014	24.2264	23.9944	24.2922	2	2	20	17.887	0	11.115	179530000	10	Ubiquitin-like protein ISG15
	GBP2	P32456	NaN	NaN	NaN	24.6909	24.1936	23.819	6	4	12.4	67.208	0	10.085	186090000	9	Interferon-induced guanylate-binding protein 2
	SHROOM4	Q9ULL8	NaN	NaN	NaN	24.8266	24.0833	24.5063	2	2	1.9	164.86	0	6.3764	142140000	4	Protein Shroom4
	PIR	O00625	26.1104	26.5291	25.9538	28.361	29.5218	28.8359	9	9	43.1	32.113	0	44.034	4261900000	68	Pirin
	SERPINB9	P50453	27.053	25.8083	26.2449	28.6562	29.6426	28.8358	19	17	67	42.403	0	77.068	4592600000	113	Serpin B9
	FNBP1L	Q5T0N5	NaN	NaN	NaN	25.2064	24.8781	24.1026	4	4	9.6	70.065	0	16.325	177010000	5	Formin-binding protein 1-like
	EHD4	Q9H223	27.8748	27.7659	28.3237	30.894	30.1533	30.7037	34	25	80.4	61.174	0	181.11	14506000000	217	EH domain-containing protein 4
	AGPAT5	Q9NUQ2	NaN	NaN	NaN	23.4916	24.527	24.0744	2	2	6.9	42.072	0	6.6893	97166000	4	1-acyl-sn-glycerol-3-phosphate acyltransferase epsilon
	CEACAM1	P13688	NaN	NaN	NaN	23.836	24.2635	24.7002	2	2	7	57.56	0	5.8453	113610000	3	Carcinoembryonic antigen-related cell adhesion molecule 1
	TJP2	Q9UDY2	27.626	26.0847	26.4006	29.5458	29.2835	28.989	22	22	21.5	133.96	0	92.669	5364900000	145	Tight junction protein ZO-2
	LRRC8C	Q8TDW0	23.4717	23.9275	23.2237	26.1599	25.288	26.8409	10	10	17.4	92.448	0	27.202	572990000	16	Volume-regulated anion channel subunit LRRC8C
	CSRP1	P21291	28.1143	27.2351	27.5627	30.4229	30.2663	29.7159	8	8	47.2	20.567	0	41.89	10696000000	155	Cysteine and glycine-rich protein 1
	RAP2B	P61225	23.1492	24.5611	24.3598	26.7323	26.2536	26.5516	6	3	45.9	20.504	0	13.95	719370000	19	Ras-related protein Rap-2b
	CASP6	P55212	NaN	21.8794	22.84	24.4581	24.2461	24.7767	2	2	7.2	33.31	0	7.938	228750000	9	Caspase-6
	HYAL2	Q12891	NaN	NaN	NaN	24.1865	23.6084	24.1446	1	1	4.4	53.859	0	5.7771	113280000	1	Hyaluronidase-2
	RAC2	P15153	27.794	26.5891	26.8127	29.8101	28.8208	29.8781	8	4	55.2	21.429	0	25.153	6166300000	71	Ras-related C3 botulinum toxin substrate 2
	PBXIP1	Q96AQ6	24.8188	24.4024	24.5046	27.2728	27.2401	26.5172	9	9	15.6	80.642	0	28.091	1181400000	34	Pre-B-cell leukemia transcription factor-interacting protein 1
	CD274	Q9NZQ7	NaN	21.9687	NaN	25.2169	24.4908	25.1671	1	1	7.6	33.275	0	6.4121	205790000	3	Programmed cell death 1 ligand 1
	GRN	P28799	25.2701	25.0265	24.6547	27.5836	27.2129	27.433	8	8	17	63.544	0	20.051	1725000000	45	Granulins
	UAP1L1	Q3KQV9	22.5687	23.4493	24.0079	25.525	25.8542	25.9208	6	5	15.6	57.03	0	13.026	553700000	24	UDP-N-acetylhexosamine pyrophosphorylase-like protein 1
	VAMP5	O95183	NaN	23.1421	23.1249	25.5126	25.2484	24.9549	1	1	11.2	12.805	0.0010571	3.4683	291220000	6	Vesicle-associated membrane protein 5
	ZNF428	Q96B54	21.136	22.0298	22.1284	24.1674	24.4758	23.6039	3	3	23.9	20.48	0	7.1519	148270000	24	Zinc finger protein 428
	APP	P05067	24.0359	24.0181	23.1956	26.4045	25.6218	26.1708	6	6	9.6	86.942	0	8.8322	840230000	18	Amyloid beta A4 protein
	BMS1	Q14692	NaN	24.6981	24.1881	26.4799	26.5595	25.9811	4	4	4.8	145.81	0	10.308	798470000	20	Ribosome biogenesis protein BMS1 homolog
	RAB5B	P61020	NaN	NaN	NaN	25.039	24.8605	24.4933	5	2	27.9	23.707	0	6.5109	414600000	5	Ras-related protein Rab-5B
	HDAC7	Q8WUI4	NaN	NaN	NaN	24.6859	24.6282	24.2876	4	4	5.7	102.93	0	9.2583	278450000	11	Histone deacetylase 7
	KCTD12	Q96CX2	28.153	28.3043	28.3686	30.9939	30.4394	30.0832	17	17	60	35.7	0	144.92	12348000000	214	BTB/POZ domain-containing protein KCTD12
	MYL1	P05976	22.1752	23.5012	23.1557	25.4348	25.419	24.6553	2	2	8.2	21.145	0	5.9426	349330000	24	Myosin light chain 1/3, skeletal muscle isoform
	PDE2A	O00408	NaN	NaN	NaN	24.5121	24.3633	25.0183	2	2	3.1	105.72	0	7.1763	207300000	7	cGMP-dependent 3,5-cyclic phosphodiesterase
	CD59	P13987	26.4254	26.7867	26.5177	29.3016	28.4412	28.5467	4	4	25.8	14.177	0	9.7452	4021600000	80	CD59 glycoprotein
	MARCKS	P29966	24.8871	24.3213	24.8178	26.9278	27.2861	26.3659	4	4	30.4	31.554	0	38.586	1551300000	74	Myristoylated alanine-rich C-kinase substrate
	NRAS	P01111	21.6058	21.3035	NaN	23.7311	23.866	23.9252	4	1	30.7	21.229	0.0026366	2.1509	101810000	3	GTPase NRas
	MYL6	P60660	30.2754	30.9012	30.636	33.0487	32.7944	32.4167	10	8	73.5	16.93	0	115.08	66660000000	390	Myosin light polypeptide 6
	TINAGL1	Q9GZM7	23.704	23.9119	23.8157	26.2134	26.0211	25.5951	4	4	12	52.387	0	13.844	591690000	20	Tubulointerstitial nephritis antigen-like
	COL18A1	P39060	24.1187	24.2502	24.1391	27.1473	25.8666	25.7992	6	6	5.1	178.19	0	24.648	674560000	14	Collagen alpha-1(XVIII) chain
	NEU1	Q99519	NaN	NaN	21.2405	22.908	23.9512	22.9519	3	3	8.2	45.467	0	3.9885	81081000	14	Sialidase-1
	GMPR	P36959	NaN	NaN	NaN	23.783	23.6325	23.3283	2	2	7.8	37.418	0	4.821	112040000	4	GMP reductase 1
	TPP1	O14773	28.8494	28.8313	28.2938	31.1673	30.4443	30.0765	8	8	28.1	61.247	0	121.22	14779000000	126	Tripeptidyl-peptidase 1
	FAM49A	Q9H0Q0	24.8795	24.911	24.9478	26.5604	26.9763	26.8913	3	2	15.8	37.312	0	14.927	921120000	18	Protein FAM49A
	MYH9	P35579	33.7682	33.7665	33.8689	36.0016	35.6569	35.325	138	114	61	226.53	0	323.31	552010000000	4612	Myosin-9
	PRCP	P42785	27.9544	27.1788	27.3962	29.4962	29.7512	28.839	13	13	32.9	55.799	0	74.496	5986100000	97	Lysosomal Pro-X carboxypeptidase
	GGH	Q92820	27.274	27.1777	28.0184	29.7225	29.2909	28.9601	11	11	39.3	35.964	0	67.852	7365000000	123	Gamma-glutamyl hydrolase
	FLNB	O75369	33.1182	32.8023	33.0231	35.0667	34.8681	34.5017	146	134	74.7	278.16	0	323.31	302930000000	3590	Filamin-B
	GBP1	P32455	25.738	24.9166	25.2249	27.5691	26.9091	26.8286	9	7	20.8	67.93	0	38.471	1487900000	43	Interferon-induced guanylate-binding protein 1
	FKBP15	Q5T1M5	NaN	NaN	21.2066	NaN	23.5831	22.9426	1	1	0.9	133.63	0.0020202	2.8889	41169000	2	FK506-binding protein 15
	HPCAL1	P37235	27.2384	26.8263	26.3834	28.7138	28.2801	28.7647	7	7	40.4	22.313	0	19.574	3226800000	50	Hippocalcin-like protein 1
	MYL12B	O14950	29.3923	29.6987	29.9137	31.4345	31.5257	31.3427	13	1	80.2	19.779	0	182.29	29904000000	325	Myosin regulatory light chain 12B
	C4orf32	Q8N8J7	NaN	NaN	NaN	23.7614	23.4519	23.6588	1	1	7.6	14.652	0.0049435	1.9172	85220000	2	Uncharacterized protein C4orf32
	CTNNB1	P35222	28.9961	28.7985	28.9672	30.6385	30.7857	30.5253	26	21	44.6	85.496	0	165.67	20430000000	326	Catenin beta-1
	PVRL2	Q92692	24.9503	24.7198	25.1861	26.834	26.5433	26.6206	6	6	13.6	57.741	0	14.362	1176100000	30	Nectin-2
	PDLIM7	Q9NR12	28.5284	28.4137	28.4956	30.5134	30.0928	29.7946	18	18	49.7	49.844	0	96.98	14513000000	212	PDZ and LIM domain protein 7
	SWAP70	Q9UH65	26.6505	27.0803	27.4528	28.6119	28.9872	28.5467	17	17	34.9	68.997	0	55.193	4809400000	105	Switch-associated protein 70
	DNASE2	O00115	23.1581	23.9785	23.3832	25.43	25.1136	24.8096	3	3	9.2	39.58	0	8.619	435380000	29	Deoxyribonuclease-2-alpha
	XXYLT1	Q8NBI6	NaN	21.6939	NaN	23.3538	23.6309	23.9095	1	1	3.3	43.806	0	4.632	115000000	8	Xyloside xylosyltransferase 1
	CPNE2	Q96FN4	NaN	NaN	22.885	24.0834	23.8078	24.1342	3	2	7.1	61.189	0	5.8635	135340000	3	Copine-2
	RALA	P11233	28.1828	27.6179	27.6495	29.7093	29.2911	29.2363	6	3	32.5	23.567	0	26.97	7117800000	103	Ras-related protein Ral-A
	GNB1	P62873	23.8579	24.8337	24.1866	26.0022	26.0541	25.5839	9	4	35.6	37.377	0	58.208	525750000	25	Guanine nucleotide-binding protein G(I)/G(S)/G(T) subunit beta-1
	PSMB8	P28062	23.2914	23.2178	23.8016	25.3301	25.0003	24.7302	3	3	13	30.354	0	11.931	356180000	8	Proteasome subunit beta type-8
	PDLIM5	Q96HC4	28.5259	28.1783	27.9816	29.9502	30.0743	29.4053	21	21	46.6	63.944	0	78.511	10961000000	219	PDZ and LIM domain protein 5
	PML	P29590	27.7532	27.7542	27.5037	29.3499	29.3659	28.9234	20	20	36.5	97.55	0	122.18	6091400000	144	Protein PML
	PAFAH1B3	Q15102	24.54	24.4493	24.7701	25.9963	26.4956	25.8853	4	4	25.5	25.734	0	5.4793	879400000	28	Platelet-activating factor acetylhydrolase IB subunit gamma
	SPECC1L	Q69YQ0	24.0201	23.9894	23.7768	25.4442	25.298	25.6014	6	6	6.8	124.6	0	15.508	436290000	18	Cytospin-A
	NPC2	P61916	25.8649	26.3297	26.6539	27.8116	28.1327	27.4039	7	7	61.6	16.57	0	17.18	3466100000	88	Epididymal secretory protein E1
	TPM3	P06753	28.9686	29.3211	29.2126	30.6933	30.9253	30.3752	13	6	30.5	32.95	0	32.932	18668000000	141	Tropomyosin alpha-3 chain
	FAM213B	Q8TBF2	23.3529	NaN	22.7468	24.4798	24.4522	24.8378	1	1	9.6	21.222	0	5.1422	196500000	5	Prostamide/prostaglandin F synthase
	MLLT4	P55196	24.8168	24.2179	24.5299	25.8658	26.008	26.0787	9	9	7.9	206.8	0	33.114	735020000	25	Afadin
	BCAP31	P51572	25.8685	26.6182	26.0677	27.6837	27.7449	27.5125	5	5	26.4	27.991	0	11.596	2025700000	61	B-cell receptor-associated protein 31
	CTSZ	Q9UBR2	24.9778	24.8402	24.9166	26.324	26.9009	25.8925	5	5	23.4	33.868	0	13.541	982320000	35	Cathepsin Z
	PXDN	Q92626	28.1942	27.8596	27.6712	29.8825	29.0542	29.1638	33	33	30.6	165.27	0	166.44	7756200000	170	Peroxidasin homolog
	MRPL27	Q9P0M9	NaN	NaN	22.3855	23.3944	23.9389	24.0882	1	1	10.1	16.073	0	3.9269	115410000	6	39S ribosomal protein L27, mitochondrial
	MTCH1	Q9NZJ7	25.6217	25.3447	25.1777	26.8203	26.9824	26.5933	4	4	21.6	41.544	0	15.477	1148100000	7	Mitochondrial carrier homolog 1
	GPX1	P07203	29.1716	29.838	29.1078	30.9455	30.6035	30.7709	13	13	75.4	22.088	0	62.529	16880000000	197	Glutathione peroxidase 1
	TACC1	O75410	NaN	NaN	NaN	23.6817	23.9665	23.9875	4	4	6	87.793	0	9.4928	97498000	2	Transforming acidic coiled-coil-containing protein 1
	IDH2	P48735	28.5431	28.6148	29.3053	30.2068	30.2931	30.0488	18	17	44	50.909	0	68.44	12508000000	260	Isocitrate dehydrogenase [NADP], mitochondrial
	SLC25A13	Q9UJS0	26.807	26.4796	26.8257	28.2551	27.9418	27.9014	18	14	38.8	74.175	0	60.11	2583900000	58	Calcium-binding mitochondrial carrier protein Aralar2
	ARL6IP1	Q15041	25.0448	25.0606	25.5056	26.8488	26.6411	26.1051	2	2	18.7	23.362	0	16.798	1069100000	28	ADP-ribosylation factor-like protein 6-interacting protein 1
	CDS2	O95674	24.4532	24.4205	24.6323	26.0467	25.7213	25.7046	3	3	12.8	51.417	0	12.232	624020000	12	Phosphatidate cytidylyltransferase 2
	ZRANB2	O95218	22.7724	NaN	NaN	23.7839	23.6197	23.4897	1	1	3.3	37.404	0.001997	2.7502	140860000	1	Zinc finger Ran-binding domain-containing protein 2
	PPM1F	P49593	27.8653	27.5212	27.5012	28.9805	28.8144	28.8674	13	13	50.2	49.83	0	104.03	5178300000	76	Protein phosphatase 1F
	CTNNA1	P35221	29.915	29.2419	29.627	30.8557	30.9689	30.7198	32	24	51.2	100.07	0	303.83	24737000000	386	Catenin alpha-1
	TP53I3	Q53FA7	27.0389	27.5028	26.9995	28.6752	28.4429	28.1246	14	14	42.5	35.536	0	41.387	4072600000	87	Quinone oxidoreductase PIG3
	GNS	P15586	28.2103	28.0321	28.0274	29.4695	29.2668	29.1674	12	12	29.2	62.081	0	82.383	6994700000	122	N-acetylglucosamine-6-sulfatase
	CTNNA2	P26232	26.5842	26.0111	26.4969	27.4064	27.8391	27.4382	10	2	14.2	105.31	0	9.1138	2445200000	44	Catenin alpha-2
	CALD1	Q05682	28.1698	28.7962	28.5709	29.8395	29.8204	29.4231	19	19	22.8	93.23	0	100.93	14161000000	287	Caldesmon
	ADAM10	O14672	24.5576	24.6799	24.7553	26.2334	25.4826	25.7582	6	6	10	84.141	0	17.17	710040000	53	Disintegrin and metalloproteinase domain-containing protein 10
	ACTN1	P12814	33.2172	32.9943	32.9226	34.4424	34.1403	34.0245	66	41	78.5	103.06	0	323.31	245010000000	2450	Alpha-actinin-1
	RAB11A	P62491	27.2414	26.8704	27.2755	28.513	27.8859	28.353	11	2	58.3	24.393	0	105.02	4401200000	124	Ras-related protein Rab-11A
	IST1	P53990	23.7359	24.1884	23.8242	24.658	25.2061	25.132	4	4	11.8	39.75	0	7.3532	394430000	21	IST1 homolog
	SNAP23	O00161	25.9074	25.6793	25.6281	26.4708	26.9871	26.876	9	9	52.1	23.354	0	23.055	1158900000	25	Synaptosomal-associated protein 23
	WARS	P23381	31.0296	30.7765	30.7018	31.9684	31.9091	31.6397	30	30	76	53.165	0	323.31	47094000000	644	Tryptophan--tRNA ligase, cytoplasmic
	RP2	O75695	24.5299	24.4607	24.4866	25.7283	25.2398	25.5046	4	4	14	39.641	0	8.3629	592570000	22	Protein XRP2
	DCTN3	O75935	23.1184	23.4028	22.9199	24.2495	24.0732	23.967	5	5	29	21.119	0	11.6	190190000	18	Dynactin subunit 3
	GNB2	P62879	26.8601	27.1077	26.9336	27.6439	28.179	27.9178	11	4	42.6	37.331	0	89.049	2719600000	83	Guanine nucleotide-binding protein G(I)/G(S)/G(T) subunit beta-2
	ZYX	Q15942	30.8935	30.7086	30.9769	32.1219	31.6845	31.5981	21	21	56.3	61.277	0	190.12	50178000000	725	Zyxin
	TTC1	Q99614	25.5013	25.4065	25.7279	26.5562	26.4031	26.3811	4	4	19.2	33.526	0	12.133	1025400000	21	Tetratricopeptide repeat protein 1
	MACF1	Q9UPN3	29.0071	28.4525	28.6673	29.6473	29.4534	29.6006	78	75	15.4	838.3	0	283.57	9712900000	231	Microtubule-actin cross-linking factor 1, isoforms 1/2/3/5
	CASP7	P55210	23.9932	24.3079	24.0351	25.1161	24.8421	24.9098	4	4	13.9	34.276	0	10.532	365180000	11	Caspase-7
	LIMS1	P48059	26.3501	26.4567	26.64	27.1785	27.6159	27.1828	7	3	24.3	37.251	0	19.047	2241000000	55	LIM and senescent cell antigen-like-containing domain protein 1
	PLCG1	P19174	25.3319	25.5635	25.4517	26.4008	26.2953	26.1461	6	6	8.5	148.53	0	22.563	949730000	18	1-phosphatidylinositol 4,5-bisphosphate phosphodiesterase gamma-1
	NAMPT	P43490	29.1147	29.1211	28.9337	29.6925	29.8033	30.166	18	18	48.9	55.52	0	109.85	10631000000	222	Nicotinamide phosphoribosyltransferase
	PLS3	P13797	31.9937	31.7775	32.064	32.8849	32.577	32.8551	46	40	82.5	70.81	0	323.31	103890000000	1114	Plastin-3
	HN1L	Q9H910	25.6721	26.0711	26.1961	26.8179	26.6951	26.7381	4	4	37.9	20.063	0	14.619	1363700000	39	Hematological and neurological expressed 1-like protein
	NIPSNAP3A	Q9UFN0	26.1851	26.42	26.6051	27.2902	27.0026	27.1461	10	10	51	28.466	0	33.658	1954900000	43	Protein NipSnap homolog 3A
	ZC3H7B	Q9UGR2	24.3302	24.1721	24.0542	24.7531	24.8406	25.0182	4	4	8.3	111.58	0	19.336	386940000	6	Zinc finger CCCH domain-containing protein 7B
	CASP4	P49662	25.909	26.2031	26.0815	26.827	26.7365	26.5659	8	8	23.9	43.262	0	37.671	1174400000	44	Caspase-4
	DYNLL1	P63167	27.8283	27.8255	27.8418	28.5136	28.3293	28.5261	3	1	38.2	10.366	0	60.238	4887000000	91	Dynein light chain 1, cytoplasmic
	HEXB	P07686	28.6808	28.3746	28.6928	29.2968	29.0827	29.22	12	12	30	63.111	0	62.903	8283900000	165	Beta-hexosaminidase subunit beta
	FLNA	P21333	33.9958	33.9896	33.9006	34.7474	34.5048	34.4552	126	115	65.7	280.74	0	323.31	366170000000	3659	Filamin-A
	CORO1B	Q9BR76	27.6868	27.8959	27.6165	28.3731	28.3797	28.2223	11	11	30.3	54.234	0	56.475	3920600000	93	Coronin-1B
	PTGES2	Q9H7Z7	26.8865	26.8434	26.8635	27.4476	27.596	27.3108	9	9	35.5	41.943	0	29.269	2407400000	49	Prostaglandin E synthase 2
	RAB5C	P51148	27.711	27.9282	27.6557	28.3499	28.208	28.4504	7	4	42.1	23.482	0	27.269	4472700000	99	Ras-related protein Rab-5C
	POTEE	Q6S8J3	24.8828	24.6862	25.024	25.4851	25.3353	25.4793	13	1	13.6	121.36	0	4.1561	557510000	9	POTE ankyrin domain family member E
	VPS18	Q9P253	24.9901	24.8839	24.6909	25.3656	25.4306	25.3821	4	4	5.2	110.18	0	8.0786	573910000	22	Vacuolar protein sorting-associated protein 18 homolog
	SP100	P23497	26.9346	27.1671	27.2402	27.6575	27.6816	27.5908	4	4	6.3	100.42	0	20.56	2676500000	68	Nuclear autoantigen Sp-100
	NCSTN	Q92542	28.2385	27.968	27.9565	28.5927	28.615	28.4885	8	8	16.5	78.41	0	39.08	4949300000	82	Nicastrin
	SNTB2	Q13425	26.3956	26.357	26.4239	26.8671	26.896	26.9157	7	7	15.6	57.949	0	20.955	1634400000	58	Beta-2-syntrophin
	BSG	P35613	28.3325	28.4886	28.2534	28.8654	28.9114	28.77	7	7	29.1	42.2	0	30.857	6044200000	125	Basigin
	RRM2B	Q7LG56	25.0028	25.1071	24.9437	25.5372	25.4008	25.4972	1	1	3.7	40.736	0.0010576	3.472	551230000	26	Ribonucleoside-diphosphate reductase subunit M2 B
	PKN1	Q16512	25.3229	25.1059	25.2736	25.6843	25.7205	25.6724	5	5	7.3	103.93	0	18.789	748210000	35	Serine/threonine-protein kinase N1
	MRPL9	Q9BYD2	25.3107	25.4913	25.5549	25.866	25.9468	25.8481	6	6	27	30.243	0	13.609	787480000	43	39S ribosomal protein L9, mitochondrial
	GNA11	P29992	27.0961	26.8965	26.9938	27.3883	27.3544	27.2896	9	5	34.3	42.123	0	24.233	2585000000	82	Guanine nucleotide-binding protein subunit alpha-11
	HIBCH	Q6NVY1	26.7131	26.6905	26.6067	26.8741	26.9774	26.993	8	8	27.5	43.482	0	29.325	1606100000	40	3-hydroxyisobutyryl-CoA hydrolase, mitochondrial
	CFL1	P23528	33.0696	33.0453	33.0397	33.2419	33.3239	33.275	16	13	65.1	18.502	0	185.73	142280000000	1004	Cofilin-1
	COPS4	Q9BT78	28.5322	28.3624	28.4103	28.1707	28.1701	28.1787	15	15	51.7	46.268	0	64.574	5119300000	165	COP9 signalosome complex subunit 4
	PPP2R1A	P30153	31.3462	31.2529	31.3587	31.0106	30.9728	31.1018	32	24	68.9	65.308	0	213.33	38070000000	748	Serine/threonine-protein phosphatase 2A 65 kDa regulatory subunit A alpha isoform
	PPP6C	O00743	26.5669	26.3515	26.449	26.1545	26.1646	26.11	4	4	24.3	35.144	0	23.491	1331600000	26	Serine/threonine-protein phosphatase 6 catalytic subunit
	FAHD2A	Q96GK7	25.8834	25.888	25.7679	25.5425	25.5789	25.408	5	5	26.8	34.596	0	15.747	828390000	37	Fumarylacetoacetate hydrolase domain-containing protein 2A
	C14orf166	Q9Y224	29.4511	29.3335	29.2888	28.9642	28.9667	29.0958	12	12	57.8	28.068	0	64.325	9974700000	191	UPF0568 protein C14orf166
	PSMD2	Q13200	31.4676	31.3294	31.4305	30.9965	31.0178	31.1664	35	35	56.1	100.2	0	179.94	39537000000	700	26S proteasome non-ATPase regulatory subunit 2
	DDAH1	O94760	27.9607	28.1176	28.0917	27.6436	27.6075	27.7459	10	9	47	31.121	0	40.344	3744500000	103	N(G),N(G)-dimethylarginine dimethylaminohydrolase 1
	2021-09-11	Q9NVA2	28.7976	28.7027	28.642	28.425	28.2427	28.2291	14	11	39.4	49.398	0	57.655	7637300000	152	Septin-11
	GLO1	Q04760	29.9954	30.0878	30.0737	29.575	29.568	29.7279	9	9	52.2	20.777	0	30.173	14075000000	191	Lactoylglutathione lyase
	COPZ1	P61923	28.9862	28.8955	28.8386	28.548	28.5026	28.3687	6	6	48	20.198	0	71.685	6463500000	92	Coatomer subunit zeta-1
	AP2A1	O95782	30.5497	30.4802	30.3995	30.1624	29.9438	30.0123	34	27	47.5	107.54	0	144.9	21340000000	434	AP-2 complex subunit alpha-1
	COPS2	P61201	29.0214	29.0954	29.0979	28.6453	28.6712	28.582	16	16	41.8	51.596	0	49.793	7625200000	164	COP9 signalosome complex subunit 2
	FAM21C	Q9Y4E1	26.4975	26.5293	26.4704	26.1777	26.0302	25.9722	7	7	10.8	144.67	0	26.925	1200000000	23	WASH complex subunit FAM21C
	REXO2	Q9Y3B8	27.6498	27.6344	27.5427	27.2258	27.0987	27.1795	9	9	43.5	26.832	0	24.506	3136900000	139	Oligoribonuclease, mitochondrial
	RPLP0	P05388	31.8916	31.7374	31.8865	31.316	31.3539	31.5218	16	16	58	34.273	0	148.16	52820000000	584	60S acidic ribosomal protein P0
	MYO1B	O43795	29.0495	29.1573	29.1154	28.7318	28.5133	28.734	29	29	34.5	131.98	0	138.48	11685000000	261	Unconventional myosin-Ib
	ARF5	P84085	26.8371	26.7334	27.0254	26.4103	26.4814	26.329	9	4	66.7	20.529	0	23.672	1845700000	41	ADP-ribosylation factor 5
	TLN1	Q9Y490	33.5639	33.5441	33.6302	33.2066	33.0585	33.0747	113	104	63.1	269.76	0	323.31	185460000000	2523	Talin-1
	ANXA7	P20073	29.5551	29.5163	29.2901	28.8888	29.0702	28.9898	14	14	29.5	52.739	0	71.764	10578000000	177	Annexin A7
	IDH3B	O43837	27.1674	27.0684	27.0099	26.471	26.6617	26.6737	5	5	21	42.183	0	15.708	1867000000	59	Isocitrate dehydrogenase [NAD] subunit beta, mitochondrial
	TTC37	Q6PGP7	26.8005	26.8188	26.5733	26.1722	26.247	26.2574	10	10	10.1	175.48	0	23.231	1530300000	26	Tetratricopeptide repeat protein 37
	PABPC4	Q13310	28.2885	28.1838	28.3871	27.6796	27.7481	27.9002	15	7	30.3	70.782	0	24.967	4770400000	95	Polyadenylate-binding protein 4
	ATG7	O95352	26.0376	26.1854	26.0863	25.6549	25.6278	25.4762	5	5	11	77.959	0	16.427	980290000	25	Ubiquitin-like modifier-activating enzyme ATG7
	CAPNS1	P04632	31.0739	30.8137	30.7573	30.4023	30.3536	30.2886	15	15	81	28.315	0	245.07	25981000000	365	Calpain small subunit 1
	FUBP3	Q96I24	28.0755	27.8958	27.9755	27.3613	27.4839	27.4562	14	12	33.9	61.64	0	45.094	3744600000	87	Far upstream element-binding protein 3
	SEC23IP	Q9Y6Y8	28.2866	28.2698	28.2239	27.8821	27.5259	27.7177	10	10	13.2	111.08	0	51.383	4069500000	96	SEC23-interacting protein
	GOT1	P17174	29.2266	29.1927	29.2742	28.4694	28.7979	28.7682	17	17	64.4	46.247	0	69.346	8993400000	212	Aspartate aminotransferase, cytoplasmic
	EIF5A	P63241	32.1534	32.1053	32.235	31.5372	31.48	31.8072	20	20	88.3	16.832	0	258.46	64394000000	1215	Eukaryotic translation initiation factor 5A-1
	CARS	P49589	28.7078	28.5772	28.5164	28.0008	27.9093	28.2156	21	21	36.5	85.472	0	87.293	6044700000	177	Cysteine--tRNA ligase, cytoplasmic
	COPS7B	Q9H9Q2	23.93	23.9079	24.0708	23.3117	23.3051	23.6091	2	2	10.6	29.622	0	7.1684	333010000	21	COP9 signalosome complex subunit 7b
	ARCN1	P48444	29.8151	29.6791	29.5254	29.0932	29.0503	29.1819	20	20	41.7	57.21	0	71.288	11166000000	179	Coatomer subunit delta
	NUTF2	P61970	29.5227	29.5614	29.5083	28.8037	29.1425	28.9478	5	5	70.9	14.478	0	81.381	9608700000	115	Nuclear transport factor 2
	RPL17	P18621	30.626	30.7202	30.5754	29.9669	29.9516	30.2837	9	9	42.4	21.397	0	53.064	22159000000	258	60S ribosomal protein L17
	MRPL23	Q16540	25.7951	25.7631	25.6387	25.0513	25.1757	25.2317	4	4	34	17.781	0	11.915	634130000	20	39S ribosomal protein L23, mitochondrial
	UBE2L6	O14933	26.8019	26.7496	26.6095	26.1785	26.2282	26.0098	2	2	21.6	17.769	0	35.121	1283600000	39	Ubiquitin/ISG15-conjugating enzyme E2 L6
	MCTS1	Q9ULC4	28.7467	28.8117	28.7075	28.1599	28.0571	28.298	6	6	52.5	20.555	0	32.742	6318100000	213	Malignant T-cell-amplified sequence 1
	POLR2E	P19388	25.6258	25.3469	25.5508	24.7414	25.0615	24.9483	2	2	21.9	24.551	0	23.223	634270000	15	DNA-directed RNA polymerases I, II, and III subunit RPABC1
	RILPL1	Q5EBL4	27.0793	26.8595	26.8451	26.5034	26.2149	26.2713	3	3	13.4	47.107	0	14.262	1440200000	24	RILP-like protein 1
	LDHB	P07195	32.4033	32.4765	32.3647	31.7028	31.9608	31.7752	18	17	57.2	36.638	0	208.34	70454000000	721	L-lactate dehydrogenase B chain
	HSPA4	P34932	30.9362	30.763	30.636	30.2192	30.1418	30.1666	34	32	51.5	94.33	0	187.1	23082000000	365	Heat shock 70 kDa protein 4
	2021-09-10	Q9P0V9	26.7173	26.6335	26.808	25.948	26.1775	26.2015	6	5	22	52.592	0	15.919	1256700000	30	Septin-10
	VAPA	Q9P0L0	29.4272	29.191	29.4867	28.7283	28.8677	28.6703	5	4	26.9	27.893	0	33.995	9872600000	152	Vesicle-associated membrane protein-associated protein A
	SDHB	P21912	27.6235	27.7503	27.7164	27.0512	27.262	26.9349	5	5	20.4	31.629	0	19.564	2955600000	81	Succinate dehydrogenase [ubiquinone] iron-sulfur subunit, mitochondrial
	CAPN2	P17655	31.3729	31.1691	31.0284	30.6654	30.4873	30.5584	25	25	45.3	79.994	0	202.4	30549000000	489	Calpain-2 catalytic subunit
	DNPH1	O43598	27.4706	27.2901	27.4756	26.8001	26.7286	26.8476	5	5	29.9	19.108	0	13.537	2114400000	37	2-deoxynucleoside 5-phosphate N-hydrolase 1
	RUVBL1	Q9Y265	29.8186	29.9045	29.5268	29.0618	29.059	29.2593	16	16	52.4	50.227	0	94.264	10324000000	206	RuvB-like 1
	SURF4	O15260	28.997	28.9039	28.6602	28.1513	28.3818	28.1394	5	5	24.5	30.394	0	48.428	6102000000	105	Surfeit locus protein 4
	NRD1	O43847	27.0396	26.8967	26.9184	26.3173	26.2381	26.4006	12	12	12.6	131.57	0	26.493	1648800000	64	Nardilysin
	APPL1	Q9UKG1	26.5882	26.5103	26.9494	26.0014	26.0701	26.034	6	6	14.5	79.663	0	32.363	1366900000	25	DCC-interacting protein 13-alpha
	C20orf27	Q9GZN8	24.6915	24.5912	24.8556	24.0464	23.9219	24.226	1	1	8	19.291	0.0020269	2.938	354750000	9	UPF0687 protein C20orf27
	PRMT5	O14744	27.1162	27.0864	27.0647	26.1764	26.6182	26.528	10	10	22.9	72.683	0	46.621	1702100000	62	Protein arginine N-methyltransferase 5
	PARK7	Q99497	31.361	31.5258	31.3979	30.6785	30.8065	30.8538	13	13	73	19.891	0	124.06	35327000000	498	Protein deglycase DJ-1
	HARS	P12081	29.6258	29.5987	29.636	28.8985	28.8033	29.2062	21	16	47.7	57.41	0	92.828	10466000000	236	Histidine--tRNA ligase, cytoplasmic
	ESD	P10768	30.5484	30.4728	30.6095	29.8938	29.7228	30.0557	15	15	74.1	31.462	0	71.679	19551000000	352	S-formylglutathione hydrolase
	DERL1	Q9BUN8	25.6842	25.5605	25.4419	24.9069	24.8256	24.9921	2	2	12	28.8	0	8.4359	738700000	16	Derlin-1
	SEC23A	Q15436	30.7185	30.7581	30.4877	30.0101	30.148	29.8348	27	24	54	86.16	0	279.11	22751000000	327	Protein transport protein Sec23A
	QSOX2	Q6ZRP7	24.5225	24.643	24.8371	23.803	24.1354	24.0638	4	4	6.4	77.528	0	9.4746	350440000	15	Sulfhydryl oxidase 2
	FAM98A	Q8NCA5	28.9427	28.6101	28.5264	28.0113	28.0558	28.0081	8	7	21.8	55.4	0	50.064	5937700000	106	Protein FAM98A
	SRP54	P61011	28.5167	28.6526	28.523	27.6306	27.942	28.0437	13	13	33.9	55.704	0	54.676	5406800000	156	Signal recognition particle 54 kDa protein
	RAD23B	P54727	29.6566	29.777	29.7914	28.8095	29.2856	29.0513	13	10	36.2	43.171	0	62.84	13353000000	241	UV excision repair protein RAD23 homolog B
	COG3	Q96JB2	25.3802	25.2238	24.9812	24.6398	24.5202	24.3218	4	4	7.9	94.095	0	25.939	461330000	6	Conserved oligomeric Golgi complex subunit 3
	COASY	Q13057	26.0797	26.2288	26.2209	25.2909	25.5764	25.5385	4	4	8	62.328	0	10.039	1071300000	34	Bifunctional coenzyme A synthase
	TTC9C	Q8N5M4	23.8498	24.133	24.0131	23.2677	23.0745	23.5037	3	3	18.7	20.012	0.00080064	3.5606	207450000	11	Tetratricopeptide repeat protein 9C
	DDRGK1	Q96HY6	27.2292	27.4475	27.2712	26.6182	26.5267	26.631	5	5	30.9	35.61	0	17.57	2091900000	81	DDRGK domain-containing protein 1
	GCN1L1	Q92616	31.5641	31.5479	31.3044	30.6314	30.7723	30.8221	87	87	45.1	292.75	0	323.31	39280000000	1045	Translational activator GCN1
	UBE2Z	Q9H832	25.2122	25.5181	25.3623	24.8528	24.5426	24.5047	7	7	21.2	38.21	0	19.47	564710000	28	Ubiquitin-conjugating enzyme E2 Z
	AP3B1	O00203	27.8787	28.1646	27.7934	27.0755	27.242	27.3164	15	15	17.5	121.32	0	31.209	3163000000	88	AP-3 complex subunit beta-1
	PRKRA	O75569	27.7782	27.6732	27.7247	26.8713	27.0413	27.0064	7	7	31	34.404	0	20.35	2694400000	59	Interferon-inducible double-stranded RNA-dependent protein kinase activator A
	CAT	P04040	28.2456	28.032	28.1377	27.441	27.258	27.4592	11	11	27.3	59.755	0	70.345	3772600000	113	Catalase
	EIF4E2	O60573	25.4024	25.4485	25.5348	24.5308	24.7045	24.8835	3	3	18	28.362	0	12.701	610130000	11	Eukaryotic translation initiation factor 4E type 2
	ACTC1	P68032	33.122	33.0969	32.7341	32.099	32.3286	32.2536	23	0	74.5	42.019	0	89.166	179510000000	326	Actin, alpha cardiac muscle 1
	PPP2R5D	Q14738	28.476	28.4183	28.7788	27.7503	27.7372	27.9077	16	11	36.4	69.991	0	66.415	5530800000	121	Serine/threonine-protein phosphatase 2A 56 kDa regulatory subunit delta isoform
	SRGAP1	Q7Z6B7	25.8333	26.215	26.0826	25.1868	25.4948	25.1533	4	3	5.3	124.26	0	12.821	899650000	43	SLIT-ROBO Rho GTPase-activating protein 1
	NIT2	Q9NQR4	28.6935	28.5947	28.3263	27.7828	27.5942	27.9361	12	12	62.7	30.608	0	50.601	4420800000	108	Omega-amidase NIT2
	SCAMP1	O15126	26.5694	26.4614	26.2733	25.8557	25.5299	25.6145	3	3	17.8	37.92	0	15.873	1202600000	23	Secretory carrier-associated membrane protein 1
	PPP1R14B	Q96C90	28.8074	28.3869	28.7686	28.0617	27.8048	27.7799	5	5	57.8	15.911	0	62.244	5759200000	88	Protein phosphatase 1 regulatory subunit 14B
	CSK	P41240	27.2693	26.976	27.0817	26.2408	26.4692	26.2992	7	7	21.1	50.704	0	17.053	1711600000	36	Tyrosine-protein kinase CSK
	ADH5	P11766	28.9124	28.9246	28.7185	28.0822	27.935	28.2163	10	10	36.4	39.724	0	33.532	6507000000	127	Alcohol dehydrogenase class-3
	RPS15	P62841	30.729	30.802	30.8681	29.8488	30.0135	30.1839	5	5	55.9	17.04	0	100.77	28202000000	271	40S ribosomal protein S15
	ESYT2	A0FGR8	26.7653	26.9231	26.6202	26.0057	25.9774	25.9502	9	9	18.1	102.36	0	23.704	1545100000	44	Extended synaptotagmin-2
	RPSA	P08865	32.3941	32.2373	32.362	31.3071	31.4872	31.8138	18	18	64.1	32.854	0	225.72	67939000000	563	40S ribosomal protein SA
	COPS7A	Q9UBW8	28.0301	27.9525	27.9819	27.3274	26.9739	27.2747	8	8	49.8	30.276	0	63.915	3397700000	113	COP9 signalosome complex subunit 7a
	FECH	P22830	26.2838	26.0256	25.8005	25.3028	25.1229	25.2902	5	5	23.4	47.862	0	20.177	862750000	19	Ferrochelatase, mitochondrial
	FAM129B	Q96TA1	30.9733	30.8475	30.836	29.9728	29.9513	30.3229	25	25	57.1	84.137	0	193.03	24796000000	369	Niban-like protein 1
	HDLBP	Q00341	31.4385	31.4599	30.996	30.3699	30.5846	30.5284	50	50	47.9	141.45	0	283.13	35449000000	708	Vigilin
	SCYL1	Q96KG9	27.8384	27.8146	27.781	26.7669	27.296	26.9442	10	10	23.3	89.63	0	82.865	3302300000	65	N-terminal kinase-like protein
	PGAM1	P18669	32.6657	32.6471	32.7538	32.02	31.7127	31.8965	17	17	79.5	28.804	0	151.95	92445000000	718	Phosphoglycerate mutase 1
	COPE	O14579	30.2373	29.8417	29.7174	29.0417	29.1594	29.1511	17	17	77.9	34.482	0	117.3	13432000000	237	Coatomer subunit epsilon
	RWDD1	Q9H446	25.6759	25.7222	25.955	25.1066	24.8806	24.9152	2	2	10.7	27.939	0	5.0824	763980000	13	RWD domain-containing protein 1
	FNDC3A	Q9Y2H6	25.7348	25.4254	25.3359	24.4743	24.6526	24.8968	1	1	1.7	131.85	0	5.5519	642700000	17	Fibronectin type-III domain-containing protein 3A
	CUL4B	Q13620	29.8222	29.6039	29.5525	28.7811	28.6692	29.0373	29	23	35.5	103.98	0	140.08	9345200000	264	Cullin-4B
	HINT2	Q9BX68	27.1221	27.5513	27.6433	26.7037	26.6418	26.4758	4	4	41.7	17.162	0	18.997	2280800000	44	Histidine triad nucleotide-binding protein 2, mitochondrial
	SRPRB	Q9Y5M8	29.1379	29.0039	28.9959	28.141	28.1258	28.3714	13	13	57.9	29.702	0	50.496	6816400000	149	Signal recognition particle receptor subunit beta
	TWF1	Q12792	27.5764	27.2405	27.6797	26.6988	26.4999	26.7744	6	5	21.7	40.282	0	13.913	2584000000	54	Twinfilin-1
	GOLGA2	Q08379	25.5591	25.1543	25.3678	24.2886	24.4938	24.7205	4	4	4.6	113.08	0	9.7503	590780000	16	Golgin subfamily A member 2
	RPLP1	P05386	32.0241	31.7	32.1624	30.8555	31.2134	31.2233	5	5	80.7	11.514	0	150.93	47987000000	106	60S acidic ribosomal protein P1
	EIF1AX	P47813	26.1896	26.5042	26.7046	25.7323	25.6481	25.3816	5	5	21.5	16.46	0	10.855	1488400000	46	Eukaryotic translation initiation factor 1A, X-chromosomal
	SNX8	Q9Y5X2	24.8266	24.7801	24.9286	23.9842	24.1101	23.7853	2	2	7.1	52.569	0.00080386	3.5978	348540000	17	Sorting nexin-8
	EEF1B2	P24534	31.4292	31.2433	31.3603	30.4876	30.1721	30.7006	11	9	56.4	24.763	0	184.65	33928000000	240	Elongation factor 1-beta
	DOHH	Q9BU89	25.8038	25.7547	25.9937	24.7472	25.0544	25.0768	5	5	27.8	32.904	0	8.261	779470000	22	Deoxyhypusine hydroxylase
	UBA5	Q9GZZ9	26.2459	26.1607	25.8474	24.9441	25.2682	25.3559	5	5	23	44.863	0.001063	3.5228	888310000	19	Ubiquitin-like modifier-activating enzyme 5
	PI4K2A	Q9BTU6	24.624	25.1052	24.7321	24.0323	23.9015	23.832	4	4	8.4	54.022	0	7.9598	383840000	19	Phosphatidylinositol 4-kinase type 2-alpha
	FHOD1	Q9Y613	27.8917	28.0177	28.1588	27.1825	27.0365	27.1496	7	7	9.1	126.55	0	32.111	2749300000	39	FH1/FH2 domain-containing protein 1
	TRNT1	Q96Q11	25.8706	26.1061	26.0993	24.8911	25.3075	25.1598	4	4	9.9	50.127	0	12.97	798120000	19	CCA tRNA nucleotidyltransferase 1, mitochondrial
	LRRC59	Q96AG4	31.8849	31.8615	31.8097	30.7731	30.8642	31.2009	14	14	49.8	34.93	0	126.28	47478000000	342	Leucine-rich repeat-containing protein 59
	SAR1A	Q9NR31	30.0413	29.7062	29.6248	28.893	28.7539	28.9928	10	7	65.2	22.367	0	51.23	11953000000	183	GTP-binding protein SAR1a
	MGEA5	O60502	27.3568	27.0221	27.1269	26.1005	26.4303	26.2165	9	9	13	102.91	0	21.53	1897400000	31	Protein O-GlcNAcase
	FAM127A	A6ZKI3	25.4365	25.373	25.4676	24.2942	24.5014	24.722	3	3	29.2	13.171	0	6.1262	591680000	34	Protein FAM127A
	ARL3	P36405	28.1455	27.9125	27.8378	27.2215	26.9677	26.9244	7	7	54.4	20.455	0	26.31	3238200000	55	ADP-ribosylation factor-like protein 3
	CUTA	O60888	29.1367	28.9033	28.892	28.2131	27.9209	28.015	5	5	40.2	19.116	0	33.208	7215400000	112	Protein CutA
	EIF4G3	O43432	27.5704	27.402	27.1531	26.398	26.3091	26.6252	13	9	10	176.65	0	25.112	2144400000	70	Eukaryotic translation initiation factor 4 gamma 3
	LEPRE1	Q32P28	29.6773	29.5448	29.0825	28.5507	28.5728	28.3492	16	16	34.5	83.393	0	98.378	9303200000	170	Prolyl 3-hydroxylase 1
	ARHGAP35	Q9NRY4	26.5327	26.1379	26.4701	25.2712	25.7355	25.2895	11	11	12.6	170.51	0	40.86	1646000000	25	Rho GTPase-activating protein 35
	ATXN10	Q9UBB4	27.4492	27.1991	27.6443	26.3772	26.3297	26.7334	9	9	24.2	53.488	0	35.259	2314300000	74	Ataxin-10
	TMEM38B	Q9NVV0	23.4701	23.8656	23.5769	22.6193	22.4369	22.9483	2	2	11.7	32.509	0	7.0782	164230000	6	Trimeric intracellular cation channel type B
	DST	Q03001	28.0014	27.945	28.0645	26.9325	27.2439	26.8967	29	27	5.4	860.65	0	84.127	3245500000	86	Dystonin
	RNH1	P13489	32.3392	32.4564	32.5263	31.527	31.3748	31.381	26	26	82.9	49.973	0	224.73	78393000000	710	Ribonuclease inhibitor
	FKBP11	Q9NYL4	28.0215	28.4951	28.0977	27.3633	27.1204	27.0602	5	5	23.4	22.18	0	20.66	3778000000	59	Peptidyl-prolyl cis-trans isomerase FKBP11
	NUP54	Q7Z3B4	25.5165	25.2376	25.0959	24.0409	24.4633	24.264	8	8	18.9	55.435	0	14.921	458340000	20	Nucleoporin p54
	GART	P22102	29.7831	29.8235	29.8952	28.4511	28.8654	29.0992	18	18	26.5	107.77	0	82.978	10050000000	232	Trifunctional purine biosynthetic protein adenosine-3
	NME2	P22392	31.2022	31.0961	30.9894	29.9443	29.9581	30.2881	10	5	70.4	17.298	0	53.293	26729000000	221	Nucleoside diphosphate kinase B
	PYCARD	Q9ULZ3	28.2119	28.2977	28.5175	27.5562	27.2395	27.1223	6	6	43.6	21.627	0	63.239	4265100000	142	Apoptosis-associated speck-like protein containing a CARD
	SEC63	Q9UGP8	27.1909	27.2752	27.0668	25.9734	26.378	26.0359	7	7	12.8	87.996	0	24.034	1855000000	37	Translocation protein SEC63 homolog
	S100A11	P31949	32.9518	32.5281	32.7489	31.9483	31.417	31.7059	6	6	73.3	11.74	0	115.03	104480000000	1436	Protein S100-A11
	EDEM3	Q9BZQ6	25.435	25.3509	25.4586	24.3093	24.6045	24.1699	6	6	9.4	104.66	0	11.581	452770000	17	ER degradation-enhancing alpha-mannosidase-like protein 3
	STAT6	P42226	27.5837	27.3305	27.4529	26.6826	26.1135	26.3764	10	10	16.2	94.134	0	23.488	2578200000	73	Signal transducer and activator of transcription 6
	UFM1	P61960	29.3723	29.0868	28.9712	28.1347	27.7378	28.3576	4	4	68.2	9.1175	0	33.917	6129100000	50	Ubiquitin-fold modifier 1
	TMEM214	Q6NUQ4	28.7635	28.4769	28.4313	27.2693	27.5485	27.536	15	15	34	77.15	0	81.539	4535000000	95	Transmembrane protein 214
	RIN1	Q13671	23.105	22.7983	23.2964	21.7938	21.7757	22.2649	1	1	1.4	84.098	0.0015432	3.1419	133870000	4	Ras and Rab interactor 1
	IAH1	Q2TAA2	26.6998	26.7099	26.6327	25.6598	25.4096	25.5851	5	5	27.4	27.598	0	25.925	1336700000	55	Isoamyl acetate-hydrolyzing esterase 1 homolog
	APEH	P13798	27.0633	27.0556	27.0323	25.7883	26.04	25.9289	7	7	14.3	81.224	0	24.625	1654300000	28	Acylamino-acid-releasing enzyme
	PTPN11	Q06124	28.4927	27.8286	27.9397	27.186	26.765	26.9115	10	10	26.8	68.436	0	32.556	3166700000	63	Tyrosine-protein phosphatase non-receptor type 11
	DCTD	P32321	26.37	26.9429	26.8869	25.5579	25.8068	25.4321	7	7	50.6	20.016	0	19.002	1454700000	18	Deoxycytidylate deaminase
	SYNE3	Q6ZMZ3	25.3275	25.9558	25.8895	24.6072	24.4686	24.6169	5	5	7.3	112.22	0	12.604	595240000	15	Nesprin-3
	PRRC1	Q96M27	27.8238	27.6253	27.3253	26.1933	26.539	26.5537	5	5	15.5	46.701	0	22.481	2310200000	59	Protein PRRC1
	MTAP	Q13126	29.0293	29.0334	29.3009	28.0614	27.5858	28.2276	8	8	45.6	31.236	0	31.324	6977800000	130	S-methyl-5-thioadenosine phosphorylase
	ERGIC1	Q969X5	29.3119	29.0708	28.8505	27.8865	28.0099	27.8153	6	6	25.2	32.592	0	27.154	5725000000	114	Endoplasmic reticulum-Golgi intermediate compartment protein 1
	OXSR1	O95747	28.6905	28.1447	28.2602	27.1336	27.1716	27.267	9	6	19.2	58.022	0	31.893	3938900000	111	Serine/threonine-protein kinase OSR1
	ECHDC1	Q9NTX5	26.6737	26.3641	26.5562	25.274	25.4097	25.3444	6	6	25.7	33.698	0	18.08	942780000	26	Ethylmalonyl-CoA decarboxylase
	CCBL2	Q6YP21	26.6867	26.7183	26.5515	25.6635	25.3639	25.3586	6	6	16.5	51.4	0	17.478	1092100000	37	Kynurenine--oxoglutarate transaminase 3
	TBL2	Q9Y4P3	25.8557	26.0568	25.8205	24.6462	24.6299	24.8324	4	4	13.4	49.797	0	18.227	672470000	25	Transducin beta-like protein 2
	ANXA5	P08758	34.4389	34.1996	33.952	33.1439	32.9979	32.8072	26	26	77.2	35.936	0	323.31	229850000000	1297	Annexin A5
	CDK5	Q00535	25.6092	25.1694	25.341	24.153	24.39	23.9279	4	3	14.4	33.304	0	5.9886	487250000	23	Cyclin-dependent-like kinase 5
	PRKAG1	P54619	25.3496	25.2052	24.8603	23.8552	24.0508	23.8579	3	2	12.1	37.579	0	12.787	420290000	16	5-AMP-activated protein kinase subunit gamma-1
	EIF1B	O60739	23.9104	24.4631	24.5529	23.2499	22.8765	23.1386	5	2	74.3	12.823	0	15.973	219740000	7	Eukaryotic translation initiation factor 1b
	LDHA	P00338	33.5988	33.3294	33.395	31.9008	32.1875	32.5393	26	25	79.8	36.688	0	323.31	145770000000	1243	L-lactate dehydrogenase A chain
	OSBPL8	Q9BZF1	27.575	27.4119	27.7017	26.1803	26.1979	26.5151	10	8	15.5	101.19	0	26.236	2769700000	77	Oxysterol-binding protein-related protein 8
	PGM1	P36871	28.8194	28.6034	28.2009	27.4293	27.4085	26.9809	18	18	52.7	61.448	0	83.693	5599900000	173	Phosphoglucomutase-1
	CAMK2D	Q13557	28.8498	28.6698	28.3625	27.5402	27.3584	27.1498	7	3	25.1	56.369	0	42.984	5343000000	84	Calcium/calmodulin-dependent protein kinase type II subunit delta
	2021-09-09	Q9UHD8	30.0602	30.3877	30.1119	29.1315	28.7071	28.8784	23	23	52	65.401	0	197.62	13988000000	310	Septin-9
	SNX18	Q96RF0	24.7289	23.9844	24.4079	23.2057	22.7611	23.073	3	3	7.2	68.894	0	6.8178	372050000	9	Sorting nexin-18
	EHBP1L1	Q8N3D4	23.1982	22.6968	23.1254	NaN	NaN	NaN	1	1	1	161.85	0	4.0239	82689000	3	EH domain-binding protein 1-like protein 1
	PHLDB1	Q86UU1	27.8306	28.0256	27.948	26.5866	26.0324	27.0244	14	14	14.5	151.16	0	40.888	2982500000	84	Pleckstrin homology-like domain family B member 1
	SRM	P19623	30.2771	29.856	29.5461	28.3283	28.4332	28.6699	13	13	78.1	33.824	0	68.438	10230000000	179	Spermidine synthase
	RGS10	O43665	25.2731	25.7211	26.113	24.548	24.1501	24.1478	3	3	22.5	20.236	0	7.5667	565690000	8	Regulator of G-protein signaling 10
	HDHD2	Q9H0R4	25.4532	25.2591	24.9602	23.2973	23.8912	24.1567	3	3	20.5	28.536	0	7.0641	383910000	18	Haloacid dehalogenase-like hydrolase domain-containing protein 2
	UBQLN2	Q9UHD9	27.1694	26.7247	26.7714	25.0922	25.3791	25.8373	7	4	16.7	65.695	0	23.465	1315100000	24	Ubiquilin-2
	AP4S1	Q9Y587	23.2339	23.0967	23.4291	NaN	22.0818	NaN	1	1	6.9	17.005	0.0013007	3.2799	90935000	9	AP-4 complex subunit sigma-1
	ITGB5	P18084	28.9579	28.5142	28.4203	27.0898	27.2987	27.093	10	10	18	88.053	0	58.005	4580200000	88	Integrin beta-5
	PPFIA1	Q13136	25.7126	25.4499	25.6818	24.0694	24.2116	24.0949	2	1	1.8	135.78	0	7.8016	610100000	33	Liprin-alpha-1
	CTSL	P07711	27.4168	27.4652	26.9563	25.5413	25.7732	26.0001	3	3	14.7	37.564	0	18.714	2203900000	65	Cathepsin L1
	PDXK	O00764	29.1297	29.1761	28.9946	27.3801	27.6744	27.6816	7	7	34.9	35.102	0	23.681	6184100000	98	Pyridoxal kinase
	SH3BGRL3	Q9H299	30.7311	30.743	30.3805	29.2188	28.6908	29.3633	6	6	67.7	10.438	0	114.37	19161000000	187	SH3 domain-binding glutamic acid-rich-like protein 3
	PRKCA	P17252	26.5631	26.0378	26.1391	24.6168	24.877	24.6054	4	4	9.2	76.749	0	24.306	788320000	20	Protein kinase C alpha type
	PC	P11498	26.6744	26.8077	26.4763	24.8747	25.2003	25.2098	6	6	8.6	129.63	0	22.477	1035300000	39	Pyruvate carboxylase, mitochondrial
	CARHSP1	Q9Y2V2	27.8694	28.1105	28.2602	26.7496	26.1543	26.6299	2	2	35.4	15.892	0	23.274	2823400000	35	Calcium-regulated heat stable protein 1
	ATIC	P31939	31.1203	31.0445	31.1464	29.5587	29.4685	29.5677	29	29	68.1	64.615	0	257.93	22139000000	449	Bifunctional purine biosynthesis protein PURH
	PLXNB2	O15031	26.4318	26.2836	26.4848	25.2102	24.8657	24.3717	12	11	10.8	205.12	0	27.995	1169100000	37	Plexin-B2
	ARHGAP1	Q07960	31.1296	30.7338	30.8515	29.2899	29.1963	29.4674	19	19	71.3	50.435	0	142.66	23386000000	351	Rho GTPase-activating protein 1
	GGCX	P38435	26.1726	26.0963	25.7263	24.5104	24.8358	23.7839	6	6	8.4	87.56	0	14.807	669680000	14	Vitamin K-dependent gamma-carboxylase
	STAT2	P52630	26.6512	26.824	27.0458	24.9822	25.2545	25.3152	10	10	18.9	97.915	0	46.144	1383500000	27	Signal transducer and activator of transcription 2
	CRIP1	P50238	23.4203	NaN	23.775	NaN	NaN	NaN	1	1	36.4	8.5328	0	13.48	638550000	6	Cysteine-rich protein 1
	PYGB	P11216	32.5382	31.7	31.4268	30.2099	30.123	30.2519	38	30	51.2	96.695	0	251.09	35488000000	616	Glycogen phosphorylase, brain form
	BIN1	O00499	28.1855	27.3849	27.6098	26.2671	25.8907	25.9083	8	8	22.1	64.699	0	28.648	1849700000	52	Myc box-dependent-interacting protein 1
	AIM1	Q9Y4K1	25.4485	25.5463	25.3332	23.9369	23.6262	23.5735	3	3	2.3	188.67	0	7.6975	346310000	9	Absent in melanoma 1 protein
	ZFP36L2	P47974	23.7614	23.8104	23.4968	NaN	NaN	NaN	2	1	6.7	51.062	0	4.2478	61906000	2	Zinc finger protein 36, C3H1 type-like 2
	PRRX1	P54821	NaN	23.1183	24.2046	NaN	NaN	NaN	2	2	10.6	27.296	0	9.8523	91566000	5	Paired mesoderm homeobox protein 1
	FUT8	Q9BYC5	NaN	23.6326	23.0646	NaN	NaN	21.6999	1	1	2.4	66.515	0	4.5865	80764000	7	Alpha-(1,6)-fucosyltransferase
	ABHD14B	Q96IU4	29.1729	28.9293	29.0808	27.5568	27.1952	27.0323	5	5	39	22.345	0	32.104	5683000000	81	Alpha/beta hydrolase domain-containing protein 14B
	PLIN3	O60664	32.0023	31.7032	31.4405	30.017	29.8118	29.9101	17	17	63.8	47.074	0	234.89	37064000000	471	Perilipin-3
	MGST1	P10620	29.7044	29.3712	29.0544	27.0555	27.888	27.7677	4	4	27.1	17.598	0	25.899	6831300000	130	Microsomal glutathione S-transferase 1
	CBR1	P16152	31.1148	30.9475	30.7558	29.2297	28.9619	29.1925	13	11	62.8	30.375	0	140.29	19419000000	240	Carbonyl reductase [NADPH] 1
	PTER	Q96BW5	23.5171	23.671	23.3765	NaN	NaN	NaN	2	2	9.2	39.017	0	4.8514	99792000	3	Phosphotriesterase-related protein
	BAG2	O95816	28.6691	28.5978	28.3063	27.1795	26.4579	26.2623	10	10	61.1	23.772	0	73.014	3925300000	103	BAG family molecular chaperone regulator 2
	UGP2	Q16851	30.1989	30.4168	30.4005	28.6284	28.2445	28.3524	27	27	64.2	56.94	0	158.93	11577000000	269	UTP--glucose-1-phosphate uridylyltransferase
	KDELR3	O43731	24.4635	24.1268	NaN	NaN	NaN	NaN	3	3	15.9	25.027	0	4.8611	133730000	7	ER lumen protein-retaining receptor 3
	NCDN	Q9UBB6	27.6512	26.7469	27.1941	25.0551	25.2667	25.2305	8	8	17.6	78.863	0	22.806	1321200000	19	Neurochondrin
	DLC1	Q96QB1	26.9345	26.4455	27.1761	25.2845	24.1103	25.1041	3	2	4.2	170.59	0.0040123	1.9642	1222400000	9	Rho GTPase-activating protein 7
	DSP	P15924	24.6251	23.8796	23.4717	22.2124	21.5699	22.115	33	33	15.9	331.77	0	101.34	2469300000	80	Desmoplakin
	FKBP10	Q96AY3	31.6358	31.2601	30.3207	29.039	29.188	28.8263	23	23	52.9	64.244	0	130.61	25749000000	496	Peptidyl-prolyl cis-trans isomerase FKBP10
	XG	P55808	23.2607	23.9972	23.1311	NaN	NaN	NaN	1	1	12.2	19.723	0	4.4426	123800000	3	Glycoprotein Xg
	TYMP	P19971	25.8851	25.4121	25.7087	24.3704	23.1364	23.2016	5	5	17.2	49.955	0	21.009	463150000	26	Thymidine phosphorylase
	PCK2	Q16822	28.0885	27.8999	27.353	25.3713	26.0958	25.4436	22	22	45.9	70.729	0	80.326	3863600000	67	Phosphoenolpyruvate carboxykinase [GTP], mitochondrial
	GOPC	Q9HD26	26.7095	26.481	26.2034	24.1335	23.6137	25.1005	6	6	17.1	50.519	0	16.485	1006400000	26	Golgi-associated PDZ and coiled-coil motif-containing protein
	TFRC	P02786	28.858	28.5195	29.095	26.4853	26.4801	26.9029	13	13	22.2	84.87	0	42.665	4458900000	97	Transferrin receptor protein 1
	LNP	Q9C0E8	24.0552	25.0756	24.2775	NaN	NaN	22.8589	5	5	15.9	47.739	0	11.804	266210000	13	Protein lunapark
	RGPD3	A6NKT7	23.6971	23.3881	23.9219	21.8028	NaN	NaN	7	1	5.4	197.48	0.00080472	3.619	131690000	2	RanBP2-like and GRIP domain-containing protein 3
	ADD1	P35611	29.9114	29.239	29.4775	26.7796	27.5037	27.3827	20	20	50.6	80.954	0	114.12	7892700000	170	Alpha-adducin
	P4HA2	O15460	29.694	29.49	28.937	27.3301	27.0314	26.5863	18	18	40.2	60.901	0	84.301	9598300000	185	Prolyl 4-hydroxylase subunit alpha-2
	GNPNAT1	Q96EK6	30.3534	29.902	30.2806	27.6704	27.5833	28.0761	5	5	51.1	20.749	0	75.124	9231900000	119	Glucosamine 6-phosphate N-acetyltransferase
	ASB6	Q9NWX5	24.2334	23.8536	23.2193	21.2096	21.3769	NaN	2	2	4.8	47.135	0.0019512	2.4257	178270000	9	Ankyrin repeat and SOCS box protein 6
	LTBP1	Q14766	23.8769	24.7217	24.0641	NaN	NaN	NaN	3	3	2.7	186.79	0	4.5895	99712000	7	Latent-transforming growth factor beta-binding protein 1
	ABAT	P80404	24.008	24.5659	23.6579	NaN	21.115	NaN	2	2	6.8	56.438	0.00080494	3.6251	98694000	6	4-aminobutyrate aminotransferase, mitochondrial
	CPM	P14384	27.3111	27.5219	26.3035	24.4852	24.7597	23.9052	5	5	13.3	50.513	0	11.48	702340000	22	Carboxypeptidase M
	ACY1	Q03154	26.2836	26.6054	26.9016	24.1828	NaN	24.4945	6	6	24.8	45.884	0	24.865	780010000	22	Aminoacylase-1
	FAP	Q12884	26.7977	28.1139	26.7581	25.1827	24.2358	23.88	8	8	13.4	87.711	0	26.725	1625800000	34	Prolyl endopeptidase FAP
	SLC1A1	P43005	25.0544	24.7094	25.1349	22.317	22.9743	NaN	1	1	3.4	57.1	0	4.1337	347370000	7	Excitatory amino acid transporter 3
	PCOLCE	Q15113	24.4648	24.7077	24.3445	NaN	NaN	NaN	3	3	10.5	47.972	0	8.9676	322900000	9	Procollagen C-endopeptidase enhancer 1
	EPDR1	Q9UM22	25.2634	24.8219	24.1459	NaN	22.3616	22.3253	2	2	8	25.437	0	4.3296	482110000	9	Mammalian ependymin-related protein 1
	DOK1	Q99704	24.2807	23.8633	24.2391	NaN	NaN	NaN	1	1	5.6	52.391	0.0033144	2.0165	242310000	4	Docking protein 1
	TPST1	O60507	25.7976	26.1849	25.3807	NaN	NaN	NaN	3	3	10.8	42.188	0.0015452	3.1532	381000000	5	Protein-tyrosine sulfotransferase 1
	FN1	P02751	32.9207	33.8082	32.7217	30.2507	30.7611	29.2523	82	82	51.1	262.62	0	323.31	86742000000	1051	Fibronectin
	GLRX	P35754	31.243	30.9902	29.6972	27.7349	27.4707	27.4401	6	6	78.3	11.776	0	85.686	12979000000	134	Glutaredoxin-1
	AKR1C1	Q04828	31.0345	31.7991	33.1175	29.3402	28.4889	28.6163	23	3	76.2	36.788	0	294.02	41824000000	569	Aldo-keto reductase family 1 member C1
	SLC44A1	Q8WWI5	27.9428	27.7964	27.6783	25.1356	23.5752	25.1265	7	7	14.2	73.301	0	17.197	1373900000	16	Choline transporter-like protein 1
	STXBP5	Q5T5C0	25.6364	26.0467	26.3156	23.0414	23.7688	NaN	4	4	5.2	127.57	0	10.426	497380000	17	Syntaxin-binding protein 5
	CORO2B	Q9UQ03	25.5714	24.4897	24.179	NaN	NaN	NaN	2	2	6.2	54.953	0	4.9742	136050000	3	Coronin-2B
	THUMPD3	Q9BV44	24.4549	24.2167	24.5588	NaN	NaN	NaN	1	1	4.5	57.002	0	7.4006	168040000	7	THUMP domain-containing protein 3
	NFIX	Q14938	25.2498	25.2485	25.2502	NaN	NaN	NaN	3	3	14.3	55.098	0	14.282	338720000	3	Nuclear factor 1 X-type
	CBS	P0DN79	25.4865	25.9767	26.1443	NaN	NaN	NaN	4	4	12.9	60.586	0	22.265	746120000	21	Cystathionine beta-synthase
	UGDH	O60701	33.4308	32.9116	32.9558	29.4865	29.4905	29.7367	35	35	77.5	55.023	0	306.7	84874000000	821	UDP-glucose 6-dehydrogenase
	SEC14L2	O76054	26.965	26.428	27.5717	23.9242	23.6987	22.5739	7	7	27	46.145	0	24.938	739890000	18	SEC14-like protein 2
	ALDH1L1	O75891	26.1694	26.8647	25.5937	NaN	22.5875	NaN	4	2	5.7	98.828	0	7.6814	984710000	20	Cytosolic 10-formyltetrahydrofolate dehydrogenase
	NOTCH2	Q04721	27.6127	26.2784	27.544	23.0818	23.2473	NaN	9	9	5.2	265.4	0	28.287	1740400000	55	Neurogenic locus notch homolog protein 2
	GLUL	P15104	26.506	26.141	27.7462	NaN	23.8318	23.0758	5	5	18.8	42.064	0	28.866	678820000	22	Glutamine synthetase
	HSPB6	O14558	30.6512	29.4654	29.3017	25.4735	25.8854	25.8849	9	9	85.6	17.135	0	130.51	18710000000	166	Heat shock protein beta-6
	ADH1B	P00325	26.1946	28.066	26.2328	NaN	22.7133	22.8116	9	9	24.3	39.854	0	17.737	849140000	23	Alcohol dehydrogenase 1B
	PTK2B	Q14289	25.2379	24.6662	25.3576	NaN	NaN	NaN	7	7	10.1	115.87	0	8.9556	262800000	12	Protein-tyrosine kinase 2-beta
	KANK2	Q63ZY3	28.9313	29.1737	29.2959	24.8145	25.0721	24.5174	16	15	28.3	91.173	0	101.12	4470900000	109	KN motif and ankyrin repeat domain-containing protein 2
	CD97	P48960	26.7537	24.9814	26.5962	NaN	NaN	NaN	2	2	4.3	91.868	0	27.356	747240000	18	CD97 antigen
	ADD3	Q9UEY8	28.5233	27.9886	27.8831	22.0808	24.3429	24.6957	14	14	23.4	79.154	0	54.931	2913800000	80	Gamma-adducin
	EGFR	P00533	26.2327	25.255	26.1087	NaN	NaN	NaN	9	9	10.4	134.28	0	29.363	1023400000	38	Epidermal growth factor receptor
	SELENBP1	Q13228	28.0941	28.0389	25.8368	23.0282	22.6452	NaN	10	10	29.4	52.39	0	21.411	1075800000	16	Selenium-binding protein 1
	THY1	P04216	27.743	27.4693	27.0205	22.864	23.895	NaN	4	4	24.8	17.935	0	65.341	7427000000	80	Thy-1 membrane glycoprotein
	PTGES	O14684	26.5953	26.4997	26.9557	NaN	NaN	NaN	2	2	22.4	17.102	0	11.41	1080000000	20	Prostaglandin E synthase
	LMO7	Q8WWI1	29.0153	26.2237	27.1042	21.5907	23.5449	22.9229	37	37	31.1	192.69	0	186.51	8939000000	213	LIM domain only protein 7
	RCN3	Q96D15	31.376	31.3259	30.5447	26.4229	27.4459	24.7246	13	13	63.4	37.493	0	172.66	19591000000	214	Reticulocalbin-3
	COL1A2	P08123	28.4854	28.9092	27.3376	24.1539	23.854	22.0545	45	45	56.5	129.31	0	323.31	23998000000	403	Collagen alpha-2(I) chain
	TGFBI	Q15582	27.4473	27.098	26.9146	NaN	NaN	NaN	8	8	18.3	74.68	0	28.946	1738900000	48	Transforming growth factor-beta-induced protein ig-h3
	CDA	P32320	27.6976	26.1603	26.4594	NaN	NaN	NaN	4	4	54.8	16.185	0	21.449	756400000	17	Cytidine deaminase
	LGALS3BP	Q08380	27.0759	26.5976	26.7557	NaN	NaN	NaN	4	4	9.2	65.33	0	9.5181	964470000	19	Galectin-3-binding protein
	EPS8	Q12929	29.019	27.5733	28.4298	21.9101	22.9438	24.1046	21	21	38.7	91.88	0	100.26	3496800000	107	Epidermal growth factor receptor kinase substrate 8
	TPBG	Q13641	28.6782	28.3549	27.6845	22.7612	NaN	23.7957	5	5	18.8	46.031	0	50.38	2289900000	55	Trophoblast glycoprotein
	ALDH1L2	Q3SY69	28.118	30.0397	27.7674	23.0461	23.2303	NaN	27	25	44.6	101.74	0	95.108	7080200000	212	Mitochondrial 10-formyltetrahydrofolate dehydrogenase
	PTGIS	Q16647	29.8166	27.9422	29.1357	22.127	25.3036	22.4599	18	18	48.2	57.103	0	122.4	20078000000	259	Prostacyclin synthase
	MRC2	Q9UBG0	28.5765	29.2044	28.7178	NaN	24.8448	NaN	18	18	19.8	166.67	0	108.06	5416500000	115	C-type mannose receptor 2
	COL6A2	P12110	28.1997	28.4872	27.7757	23.422	NaN	NaN	15	15	23.7	108.58	0	59.251	2831500000	69	Collagen alpha-2(VI) chain
	GFPT2	O94808	26.616	29.0995	26.2881	NaN	21.7584	20.6066	17	11	29.8	76.93	0	23.914	1387200000	40	Glutamine--fructose-6-phosphate aminotransferase [isomerizing] 2
	S100A4	P26447	28.4882	29.752	30.657	23.0473	24.3705	22.9205	4	4	36.6	11.728	0	9.1712	13223000000	84	Protein S100-A4
	VASN	Q6EMK4	26.9795	25.9609	27.1137	21.1054	NaN	NaN	11	11	25.7	71.712	0	53.784	3527300000	62	Vasorin
	ALDH1A3	P47895	30.2657	28.4495	29.5226	24.0464	21.316	23.1997	21	18	61.5	56.108	0	116.71	13724000000	176	Aldehyde dehydrogenase family 1 member A3
	COL6A3	P12111	31.8373	31.7331	32.0098	24.0209	26.0117	23.1611	67	67	31	343.67	0	323.31	25621000000	541	Collagen alpha-3(VI) chain
	TIMP1	P01033	30.9895	30.7955	29.5599	NaN	23.5123	21.8469	8	8	57.5	23.171	0	48.095	8645700000	113	Metalloproteinase inhibitor 1
	LRP1	Q07954	30.3298	30.6394	30.3649	21.9281	22.3452	21.177	50	49	13.9	504.6	0	141.29	13504000000	305	Prolow-density lipoprotein receptor-related protein 1
	UBA6	A0AVT1	28.5625	28.3478	28.5097	28.6926	28.1356	28.5078	17	17	24	117.97	0	64.75	5571700000	111	Ubiquitin-like modifier-activating enzyme 6
	ILVBL	A1L0T0	27.9415	27.7102	27.4504	27.4058	27.3583	27.3535	9	9	25.6	67.867	0	44.514	3646100000	82	Acetolactate synthase-like protein
	SH3PXD2B	A1X283	25.9649	27.06	27.3057	25.9188	25.7705	25.8928	12	12	21	101.58	0	22.417	1673800000	38	SH3 and PX domain-containing protein 2B
	NBAS	A2RRP1	26.0774	25.9492	25.3292	25.8439	25.4965	25.074	7	7	3.3	268.57	0	12.296	848930000	32	Neuroblastoma-amplified sequence
	LAMB4	A4D0S4	24.9132	22.9717	22.5781	23.8381	23.2864	22.1251	3	2	1.6	193.54	0.0033175	2.0234	178470000	3	Laminin subunit beta-4
	TMEM189	A5PLL7	26.3355	25.062	24.9331	24.7174	24.4671	25.3023	2	2	10.7	31.135	0	6.3589	623390000	26	Transmembrane protein 189
	CNOT1	A5YKK6	25.292	25.913	25.4134	24.5036	25.3417	25.3824	12	12	5.9	266.94	0	28.468	766640000	27	CCR4-NOT transcription complex subunit 1
	MAP1LC3B	Q9GZQ8	27.1057	26.1037	26.2614	26.1003	25.546	26.9342	3	1	22.4	14.688	0	3.9194	2021200000	32	Microtubule-associated proteins 1A/1B light chain 3B
	PGP	A6NDG6	26.9616	26.5524	26.5695	26.6119	26.9388	26.5421	6	6	29	34.006	0	21.186	1707200000	36	Phosphoglycolate phosphatase
	C5orf51	A6NDU8	NaN	24.6799	25.8298	23.6887	23.6033	22.8096	4	4	23.1	33.62	0	5.112	295520000	2	UPF0600 protein C5orf51
	POM121B	A6NF01	NaN	22.9899	NaN	22.6511	22.7749	23.2706	1	1	1.6	83.014	0.0020253	2.9252	89459000	1	Putative nuclear envelope pore membrane protein POM 121B
	RBFOX3	A6NFN3	NaN	22.1821	22.1962	NaN	NaN	NaN	1	1	3.2	33.872	0.0017757	2.9618	15280000	3	RNA binding protein fox-1 homolog 3
	FBLL1	A6NHQ2	25.3429	25.7838	25.9665	24.6792	26.3444	25.2612	3	2	6.9	34.803	0	4.2287	747500000	15	rRNA/tRNA 2-O-methyltransferase fibrillarin-like protein 1
	SMCHD1	A6NHR9	24.9552	25.5209	25.3862	24.7726	24.794	24.8817	6	6	3.7	226.37	0	7.993	573240000	19	Structural maintenance of chromosomes flexible hinge domain-containing protein 1
	ZSWIM8	A7E2V4	NaN	21.9842	20.8681	NaN	NaN	NaN	1	1	1	197.3	0.0013001	3.2704	14429000	1	Zinc finger SWIM domain-containing protein 8
	SNRPG	P62308	26.8489	26.952	27.5131	26.5438	27.0252	27.0951	3	3	26.3	8.496	0	8.7369	2045000000	44	Small nuclear ribonucleoprotein G
	NUDT19	A8MXV4	21.6774	22.7598	NaN	NaN	NaN	23.2843	3	3	10.1	42.233	0	5.1922	52786000	4	Nucleoside diphosphate-linked moiety X motif 19, mitochondrial
	EIF3C	Q99613	29.7514	29.6148	29.7826	29.0223	29.2703	29.4991	20	20	25.7	105.34	0	102.46	11862000000	317	Eukaryotic translation initiation factor 3 subunit C
	WASH3P	C4AMC7	26.4141	25.451	25.2084	25.8324	25.5178	25.3366	4	4	12.3	49.994	0	8.7343	871880000	20	Putative WAS protein family homolog 3
	RASA4	O43374	NaN	23.5502	23.381	NaN	NaN	23.7061	3	3	5	90.457	0	6.18	154620000	4	Ras GTPase-activating protein 4
	FAM195B	C9JLW8	25.331	25.5853	25.841	25.9855	25.8538	25.6622	3	3	41.2	10.92	0	8.1561	1007200000	34	Protein FAM195B
	NACA	Q13765	29.7642	29.5704	29.9321	28.9907	29.1629	29.6105	6	6	34	23.384	0	79.65	12337000000	139	Nascent polypeptide-associated complex subunit alpha
	SLC35A4	L0R6Q1	24.6246	23.8733	24.6193	20.9582	NaN	23.3667	2	2	19.4	11.133	0.0013141	3.4173	209700000	11
	AGPS	O00116	27.0348	26.7515	27.1721	27.1662	27.3881	27.8806	11	11	22.5	72.911	0	35.72	2859000000	51	Alkyldihydroxyacetonephosphate synthase, peroxisomal
	KIF2A	O00139	23.3452	NaN	22.7003	22.4276	NaN	22.8645	1	1	1.6	79.954	0.001998	2.7524	88210000	1	Kinesin-like protein KIF2A
	DDX39A	O00148	NaN	23.5064	25.0079	23.8317	24.6268	24.996	13	2	34.7	49.129	0	6.8192	317450000	14	ATP-dependent RNA helicase DDX39A
	PDLIM1	O00151	28.6481	27.1188	29.1162	29.9285	30.2284	29.9769	18	18	78.7	36.071	0	160.74	11514000000	173	PDZ and LIM domain protein 1
	ACOT7	O00154	28.5852	28.3512	28.8241	28.5573	28.5293	28.8121	7	7	26.8	41.796	0	26.808	6350700000	125	Cytosolic acyl coenzyme A thioester hydrolase
	MYO1C	O00159	31.2949	30.7237	30.7445	31.7336	31.5391	31.505	49	49	51.7	121.68	0	229.99	43118000000	629	Unconventional myosin-Ic
	HAX1	O00165	23.9414	24.0176	24.5368	22.9097	24.2952	23.7345	1	1	8.6	31.62	0	8.6162	240730000	7	HCLS1-associated protein X-1
	AIP	O00170	27.0921	26.6938	27.279	26.1025	26.2515	26.3422	8	8	33.3	37.636	0	21.893	1907500000	34	AH receptor-interacting protein
	GTPBP1	O00178	25.24	24.2263	25.1223	23.3615	23.9971	23.9851	2	2	3.7	72.453	0	6.3347	360110000	14	GTP-binding protein 1
	STXBP3	O00186	26.8168	26.3635	26.459	26.2597	26.3619	26.3072	7	7	14.4	67.764	0	18.384	1487900000	41	Syntaxin-binding protein 3
	ARVCF	O00192	24.1833	NaN	25.5872	26.6476	27.9741	26.069	10	10	16.3	104.64	0	56.183	1049300000	20	Armadillo repeat protein deleted in velo-cardio-facial syndrome
	SMAP	O00193	22.0902	23.2432	23.0862	23.124	23.6733	23.2247	1	1	9.3	20.332	0	4.4122	123920000	14	Small acidic protein
	RAB27B	O00194	28.5827	24.9048	22.3032	NaN	NaN	NaN	8	6	48.2	24.608	0	25.283	565480000	16	Ras-related protein Rab-27B
	NDUFS8	O00217	27.5746	27.6954	27.1913	27.7614	27.837	27.3374	5	5	29	23.705	0	17.539	2856400000	61	NADH dehydrogenase [ubiquinone] iron-sulfur protein 8, mitochondrial
	PSMD11	O00231	29.7023	29.6968	29.7487	29.6439	29.6685	29.7146	21	21	55	47.463	0	86.131	13317000000	287	26S proteasome non-ATPase regulatory subunit 11
	PSMD12	O00232	29.0272	28.611	28.8463	28.5181	28.5567	28.8604	13	13	33.1	52.904	0	51.897	6959800000	163	26S proteasome non-ATPase regulatory subunit 12
	PSMD9	O00233	27.0688	27.1372	27.3212	26.974	26.9292	27.1164	3	3	17.9	24.682	0	18.668	2173300000	23	26S proteasome non-ATPase regulatory subunit 9
	ATOX1	O00244	29.2052	28.8205	28.7583	28.3988	27.9179	28.0577	6	6	51.5	7.4016	0	20.313	6158500000	58	Copper transport protein ATOX1
	PGRMC1	O00264	28.4129	28.5854	28.247	27.208	27.9309	26.9747	8	7	48.2	21.671	0	35.875	4921300000	66	Membrane-associated progesterone receptor component 1
	DFFA	O00273	26.2869	25.9289	25.8796	25.5027	25.7675	25.8727	4	4	17.2	36.521	0	14.104	1015800000	32	DNA fragmentation factor subunit alpha
	HIP1	O00291	26.185	25.32	25.7958	22.6716	24.1587	24.5789	6	6	8.7	116.22	0	21.02	546830000	23	Huntingtin-interacting protein 1
	CLIC1	O00299	32.7049	32.2086	32.4738	32.1371	31.725	32.2451	22	22	85.5	26.922	0	225.54	81715000000	849	Chloride intracellular channel protein 1
	EIF3F	O00303	30.7295	30.1282	30.578	29.5753	30.0202	30.2208	9	9	41.2	37.563	0	56.488	19306000000	180	Eukaryotic translation initiation factor 3 subunit F
	WWP2	O00308	NaN	23.1777	23.2529	NaN	22.8673	23.2843	3	2	4.8	98.911	0.002636	2.1485	116440000	1	NEDD4-like E3 ubiquitin-protein ligase WWP2
	PDHX	O00330	23.6795	23.9478	23.8035	23.1941	23.6337	23.8664	3	3	6.6	54.122	0	4.6658	168350000	7	Pyruvate dehydrogenase protein X component, mitochondrial
	DCTN6	O00399	24.1566	23.2345	23.8021	22.9899	23.6476	NaN	1	1	7.4	20.747	0.00080797	3.6607	85737000	4	Dynactin subunit 6
	WASL	O00401	23.8521	23.8758	24.346	23.6685	23.3207	23.3401	3	3	10.7	54.826	0	14.01	309010000	33	Neural Wiskott-Aldrich syndrome protein
	IPO5	O00410	32.037	31.1809	31.7798	30.5193	30.6801	31.0445	44	42	60.6	123.63	0	323.31	48651000000	815	Importin-5
	SAP18	O00422	NaN	23.6722	24.1139	23.7162	24.934	24.4737	2	2	15	17.561	0	7.1045	259190000	18	Histone deacetylase complex subunit SAP18
	IGF2BP3	O00425	29.2553	27.7195	26.9869	28.7478	28.8206	28.2316	16	15	35.9	63.704	0	50.927	4834200000	104	Insulin-like growth factor 2 mRNA-binding protein 3
	DNM1L	O00429	30.5281	30.1231	30.1521	29.7153	29.8291	29.8259	31	31	56.9	81.876	0	176.76	17009000000	487	Dynamin-1-like protein
	RTCA	O00442	27.9468	27.2602	27.3229	27.4536	27.0299	27.4256	7	7	28.7	39.336	0	21.807	2614200000	48	RNA 3-terminal phosphate cyclase
	PIK3C2A	O00443	25.3952	24.7358	25.387	26.2257	26.1713	26.8126	12	12	11	190.68	0	45.069	925640000	28	Phosphatidylinositol 4-phosphate 3-kinase C2 domain-containing subunit alpha
	GOLIM4	O00461	24.7781	24.5891	25.0308	24.0161	24.8384	24.5485	4	4	7.9	81.879	0	14.681	442580000	12	Golgi integral membrane protein 4
	PLOD2	O00469	31.5523	30.68	29.1011	30.1386	30.2443	29.5624	28	28	48.2	84.685	0	133.91	16074000000	424	Procollagen-lysine,2-oxoglutarate 5-dioxygenase 2
	EXOC5	O00471	26.8029	25.6836	26.1608	26.9239	26.4665	26.7326	7	7	13.3	81.852	0	21.07	1521800000	47	Exocyst complex component 5
	NDUFA4	O00483	28.0077	28.4021	27.4006	28.395	29.2754	28.0889	4	4	46.9	9.3697	0	15.787	4496800000	44	Cytochrome c oxidase subunit NDUFA4
	PSMD14	O00487	28.9369	29.0915	29.1901	28.7768	28.9554	28.9205	12	12	67.4	34.577	0	62.709	8539400000	173	26S proteasome non-ATPase regulatory subunit 14
	KPNA3	O00505	27.5533	27.3926	27.1335	26.5267	26.7661	27.3314	12	8	35.1	57.81	0	48.041	2208800000	39	Importin subunit alpha-4
	STK25	O00506	23.1321	22.7892	23.0285	23.7742	22.9047	23.5534	7	3	17.4	48.111	0	6.1974	131350000	7	Serine/threonine-protein kinase 25
	VWA5A	O00534	24.3518	23.6141	NaN	22.9663	22.8377	22.7051	2	2	3.2	86.488	0.0019782	2.6313	87307000	3	von Willebrand factor A domain-containing protein 5A
	PES1	O00541	25.4496	25.7265	25.9473	24.8046	25.0687	25.6628	7	7	12.2	68.002	0	11.565	709670000	40	Pescadillo homolog
	SDCBP	O00560	26.9127	26.3573	26.9043	26.3998	26.2455	27.3579	9	9	49.3	32.444	0	50.978	1616600000	38	Syntenin-1
	NOP56	O00567	28.1666	28.0684	28.4637	27.4996	27.8257	28.2978	10	10	24.9	66.049	0	39.145	4240900000	96	Nucleolar protein 56
	DDX3X	O00571	29.9188	29.5895	29.9773	29.5862	30.068	30.0898	21	20	39.7	73.243	0	106.65	15418000000	356	ATP-dependent RNA helicase DDX3X
	PODXL	O00592	23.2785	NaN	24.9224	27.6369	26.8219	27.7644	4	4	12.7	58.635	0	17.65	1665900000	30	Podocalyxin
	CYR61	O00622	NaN	22.7155	21.7134	NaN	23.7627	24.5642	3	3	8.9	42.026	0	6.044	146920000	10	Protein CYR61
	KPNA4	O00629	29.1645	28.8432	29.1058	28.3201	28.3166	28.6292	13	9	29.2	57.886	0	69.378	7485700000	166	Importin subunit alpha-3
	MAN2B1	O00754	26.1305	25.9612	25.7557	26.5406	26.9035	26.2602	10	10	17.4	113.74	0	34.136	1674300000	41	Lysosomal alpha-mannosidase
	PPAP2B	O14495	25.7965	23.4618	23.8402	23.1671	23.6479	24.3671	6	6	24.1	35.116	0	18.985	927700000	21	Lipid phosphate phosphohydrolase 3
	ARID1A	O14497	24.3242	24.7841	25.293	25.2154	25.5597	25.3429	3	3	2.1	242.04	0	3.8056	531400000	9	AT-rich interactive domain-containing protein 1A
	ISLR	O14498	23.8824	22.5148	NaN	NaN	NaN	NaN	5	5	19.4	45.997	0	34.239	335690000	14	Immunoglobulin superfamily containing leucine-rich repeat protein
	CDK2AP1	O14519	24.0116	23.6508	24.5053	23.1826	23.8713	23.7567	1	1	11.3	12.365	0.0010582	3.4742	252380000	23	Cyclin-dependent kinase 2-associated protein 1
	TXNDC9	O14530	25.1399	24.4823	24.3849	25.1033	24.6585	25.3138	2	2	7.1	26.534	0.0020035	2.7716	487790000	19	Thioredoxin domain-containing protein 9
	COX7A2L	O14548	24.8266	24.8292	25.0106	24.6407	24.0528	24.7517	2	2	36.8	12.615	0	10.805	399870000	8	Cytochrome c oxidase subunit 7A-related protein, mitochondrial
	NDUFAB1	O14561	26.8307	27.8859	27.1774	28.2358	28.0517	27.8605	3	3	15.4	17.417	0	11.101	3085600000	56	Acyl carrier protein, mitochondrial
	UBFD1	O14562	25.8098	25.5755	25.2994	25.1083	25.322	25.0179	3	3	11.7	33.382	0	7.3088	754530000	15	Ubiquitin domain-containing protein UBFD1
	CDC42EP2	O14613	26.4734	26.1383	26.277	25.9114	24.976	25.9415	3	3	26.2	22.483	0	16.643	1427900000	28	Cdc42 effector protein 2
	AP3D1	O14617	28.8382	28.4671	28.3618	27.9337	27.9163	28.0528	17	17	20.7	130.16	0	59.929	5316500000	121	AP-3 complex subunit delta-1
	CCS	O14618	22.6471	22.8475	22.4248	NaN	23.0252	NaN	3	3	10.9	29.04	0	5.2189	60777000	13	Copper chaperone for superoxide dismutase
	ABLIM1	O14639	NaN	NaN	NaN	25.2108	25.232	24.9123	4	4	6.6	87.687	0	11.949	296090000	19	Actin-binding LIM protein 1
	CHD2	O14647	NaN	23.8583	NaN	22.7162	22.8363	22.9581	2	1	0.9	211.34	0.0019709	2.5922	92392000	3	Chromodomain-helicase-DNA-binding protein 2
	GOSR2	O14653	25.3833	24.6196	24.9916	24.6332	24.8638	25.3508	4	4	26.9	24.775	0	16.278	542690000	26	Golgi SNAP receptor complex member 2
	TOR1A	O14656	26.1944	26.3661	25.8431	25.8331	26.3181	25.6493	3	3	12	37.808	0	9.2354	1045700000	42	Torsin-1A
	TOR1B	O14657	26.2691	25.4454	25.6407	25.5555	25.5053	25.6188	4	4	16.7	37.978	0	13.852	1105200000	41	Torsin-1B
	STX16	O14662	26.9563	27.6406	27.1027	25.8796	26.9765	25.7586	2	2	9.2	37.031	0	62.69	1856300000	24	Syntaxin-16
	EI24	O14681	23.2505	NaN	23.2601	24.9128	NaN	24.828	2	2	5.6	38.964	0.0019503	2.422	179100000	5	Etoposide-induced protein 2.4 homolog
	TP53I11	O14683	NaN	NaN	18.9889	22.9482	22.2174	19.8826	1	1	5.3	21.054	0.0020131	2.8433	48264000	8	Tumor protein p53-inducible protein 11
	APAF1	O14727	26.1011	25.0262	23.5064	24.2782	24.5402	24.8926	4	4	3.8	141.84	0	6.6004	486210000	10	Apoptotic protease-activating factor 1
	CDIPT	O14735	NaN	21.5064	NaN	20.9006	20.3849	21.4154	2	2	10.8	23.539	0.0019773	2.6297	33789000	4	CDP-diacylglycerol--inositol 3-phosphatidyltransferase
	PDCD5	O14737	28.2587	28.5116	28.6913	28.4919	28.1706	28.3948	6	6	45.6	14.285	0	36.158	5213100000	76	Programmed cell death protein 5
	TNFRSF10B	O14763	24.9795	24.2563	24.3272	25.295	24.8583	24.6722	2	2	7.3	47.878	0	8.4125	408430000	19	Tumor necrosis factor receptor superfamily member 10B
	TCERG1	O14776	25.0999	26.0714	26.4566	25.9113	26.7061	26.3832	7	7	7.9	123.9	0	15.275	1230500000	26	Transcription elongation regulator 1
	NRP1	O14786	22.6556	NaN	23.0688	22.9243	22.3184	24.4096	1	1	2.1	103.13	0.001991	2.7188	97338000	1	Neuropilin-1
	TNPO2	O14787	24.5851	24.6789	24.9935	24.3504	23.9829	24.12	11	6	22.2	101.39	0	25.547	427900000	21	Transportin-2
	PSMA7	O14818	28.9677	28.8439	29.0359	29.2425	29.1605	29.1422	11	6	52	27.887	0	49.519	8710500000	168	Proteasome subunit alpha type-7
	SCAMP3	O14828	25.6915	25.9285	25.5685	25.9475	25.2681	25.8679	4	4	19	38.287	0	21.814	833550000	13	Secretory carrier-associated membrane protein 3
	BCKDK	O14874	25.1985	26.8903	26.2014	26.2102	27.0467	26.0898	1	1	4.1	46.36	0	4.4326	1391200000	18	[3-methyl-2-oxobutanoate dehydrogenase [lipoamide]] kinase, mitochondrial
	IFIT3	O14879	24.0344	24.273	24.2273	23.971	NaN	NaN	5	5	15.7	55.984	0	8.9205	315020000	11	Interferon-induced protein with tetratricopeptide repeats 3
	MGST3	O14880	29.6209	29.0408	29.0132	30.1332	28.8962	29.6463	6	6	67.1	16.516	0	55.192	10278000000	93	Microsomal glutathione S-transferase 3
	TAX1BP3	O14907	26.544	26.3825	26.2843	26.5266	26.8289	26.4452	3	3	39.5	13.735	0	16.451	1863700000	15	Tax1-binding protein 3
	GIPC1	O14908	25.8657	25.8443	25.5801	26.1892	26.1545	26.398	6	6	25.5	36.049	0	17.036	1366900000	50	PDZ domain-containing protein GIPC1
	IKBKB	O14920	26.996	26.8264	25.9909	25.9729	25.8797	26.1115	5	5	9	86.563	0	18.216	1382800000	41	Inhibitor of nuclear factor kappa-B kinase subunit beta
	TIMM23	O14925	25.8339	25.3316	25.5781	25.2925	24.9711	25.4353	3	3	23.4	21.943	0	9.7458	713110000	20	Mitochondrial import inner membrane translocase subunit Tim23
	HAT1	O14929	25.0135	24.8803	26.1481	24.5092	25.7362	26.0939	4	4	15.8	49.512	0	19.333	720220000	14	Histone acetyltransferase type B catalytic subunit
	CASK	O14936	24.8693	24.9583	25.2481	25.0331	23.7063	24.6012	3	3	3.5	105.12	0	5.2165	486210000	11	Peripheral plasma membrane protein CASK
	UQCRQ	O14949	25.5267	26.1712	25.8909	27.073	26.7899	26.3645	3	3	34.1	9.9062	0	23.43	1368100000	25	Cytochrome b-c1 complex subunit 8
	HGS	O14964	27.2874	27.0732	27.1044	26.447	26.6659	26.7671	7	7	14.3	86.191	0	37.601	2162300000	61	Hepatocyte growth factor-regulated tyrosine kinase substrate
	RAB29	O14966	25.1125	25.271	25.4962	24.9385	25.0898	25.3638	2	2	13.3	23.155	0.002001	2.7579	1165000000	14	Ras-related protein Rab-7L1
	DSCR3	O14972	24.3316	24.0564	23.9613	23.5008	24.0491	24.1492	1	1	6.4	33.01	0.0026411	2.1669	348690000	8	Down syndrome critical region protein 3
	PPP1R12A	O14974	28.2467	27.9549	28.1795	27.4768	27.9519	27.6551	10	10	10.4	115.28	0	30.83	5498300000	112	Protein phosphatase 1 regulatory subunit 12A
	GAK	O14976	26.2885	25.8787	26.1956	26.0256	25.7911	26.0973	8	8	8.4	143.19	0	21.668	1258300000	57	Cyclin-G-associated kinase
	HNRNPDL	O14979	27.4883	28.3137	28.8307	27.4627	28.4352	28.4567	11	10	19.3	46.437	0	31.691	5306100000	94	Heterogeneous nuclear ribonucleoprotein D-like
	XPO1	O14980	29.5652	29.556	29.881	28.9518	29.5051	29.6167	30	30	35.7	123.38	0	153.58	12576000000	374	Exportin-1
	ARHGEF10	O15013	24.4543	24.0304	24.1723	23.5228	23.8479	24.091	3	2	2.7	151.61	0	11.959	328720000	28	Rho guanine nucleotide exchange factor 10
	SEC16A	O15027	27.3353	26.8358	26.4394	26.2833	25.9748	26.4666	12	12	8.8	233.51	0	32.888	1776900000	51	Protein transport protein Sec16A
	U2SURP	O15042	26.8143	26.8474	27.4521	26.1711	27.2036	26.8174	9	9	11.3	118.29	0	20.687	1848900000	42	U2 snRNP-associated SURP motif-containing protein
	SYNJ2	O15056	NaN	20.7071	21.5912	22.2887	21.9182	21.535	2	2	1.3	165.54	0.0067805	1.8235	43330000	15	Synaptojanin-2
	SYNM	O15061	NaN	NaN	NaN	25.1735	NaN	24.8893	3	3	2.6	172.77	0	5.528	148960000	4	Synemin
	KIF3B	O15066	23.1314	23.2247	NaN	20.6567	22.5151	NaN	1	1	2.5	85.124	0	4.8012	66638000	2	Kinesin-like protein KIF3B
	PFAS	O15067	28.5889	29.2673	29.7925	28.2184	29.3138	29.3087	24	24	30	144.73	0	117.32	8696700000	234	Phosphoribosylformylglycinamidine synthase
	DCLK1	O15075	24.6667	22.742	22.9464	NaN	NaN	NaN	4	4	6.9	82.223	0	16.139	422180000	22	Serine/threonine-protein kinase DCLK1
	LSM1	O15116	26.3764	26.0612	26.3908	25.7156	25.8369	25.8491	3	3	30.1	15.179	0	8.4087	1043000000	30	U6 snRNA-associated Sm-like protein LSm1
	NPC1	O15118	26.4658	26.4713	26.5527	26.8699	25.831	27.0611	5	5	5.3	142.17	0	27.426	1708700000	50	Niemann-Pick C1 protein
	DEGS1	O15121	26.0576	26.0429	25.533	25.9139	25.8306	26.1224	4	4	21.7	37.866	0	11.579	1247900000	26	Sphingolipid delta(4)-desaturase DES1
	ANGPT2	O15123	22.7291	NaN	NaN	26.9734	24.0385	24.7329	6	6	11.9	56.919	0	20.895	405980000	11	Angiopoietin-2
	SCAMP2	O15127	23.9273	24.6812	24.4157	25.1898	24.6866	24.7064	1	1	3.6	36.648	0	5.1901	367690000	13	Secretory carrier-associated membrane protein 2
	ARPC1B	O15143	28.2129	28.7264	28.2789	28.4039	29.1725	28.7341	13	12	44.9	40.949	0	58.153	6024600000	143	Actin-related protein 2/3 complex subunit 1B
	ARPC2	O15144	29.5461	29.6444	29.4466	29.761	29.8219	29.7178	17	17	53.3	34.333	0	82.345	13680000000	337	Actin-related protein 2/3 complex subunit 2
	ARPC3	O15145	29.7655	29.4767	29.4792	29.3958	29.4136	29.3502	8	8	47.8	20.546	0	47.147	12484000000	261	Actin-related protein 2/3 complex subunit 3
	BET1	O15155	23.0305	23.7325	22.8644	22.5841	23.521	NaN	1	1	9.3	13.289	0.0019719	2.5995	96155000	8	BET1 homolog
	POLR1C	O15160	25.7111	25.9154	26.0743	25.2309	25.473	25.8994	5	5	20.2	39.249	0	9.3765	834310000	32	DNA-directed RNA polymerases I and III subunit RPAC1
	PLSCR1	O15162	23.0214	23.9393	23.4963	NaN	24.1234	NaN	2	2	7.5	35.049	0	4.9983	101780000	2	Phospholipid scramblase 1
	PGRMC2	O15173	28.2465	28.5248	27.8682	28.862	28.5289	28.1839	10	9	39.9	23.818	0	48.274	5905700000	95	Membrane-associated progesterone receptor component 2
	PFDN6	O15212	27.4707	27.0494	27.3656	27.1115	26.8248	27.1567	5	5	43.4	14.582	0	17.523	2527000000	46	Prefoldin subunit 6
	LAMA5	O15230	23.3637	23.8651	22.9296	25.4181	22.5278	23.3838	5	5	1.8	399.73	0	15.079	213540000	14	Laminin subunit alpha-5
	ZNF185	O15231	19.7076	NaN	17.0953	27.4082	26.4596	28.0075	9	9	18.9	73.525	0	32.444	1102200000	44	Zinc finger protein 185
	ACOX3	O15254	27.0448	26.9207	26.8488	26.9981	26.6695	26.7437	7	7	13.7	77.628	0	14.026	2028100000	51	Peroxisomal acyl-coenzyme A oxidase 3
	RER1	O15258	25.9369	26.0254	25.3576	25.8841	25.8879	25.4993	4	4	24	22.958	0	11.435	926270000	25	Protein RER1
	SPTLC1	O15269	26.3643	26.1819	26.2676	26.1423	26.3584	26.2012	6	6	23.5	52.743	0	25.652	1323200000	28	Serine palmitoyltransferase 1
	SPTLC2	O15270	24.7084	25.1941	25.6919	25.2765	25.7417	25.752	4	4	12.8	62.924	0	15.497	857710000	25	Serine palmitoyltransferase 2
	OGT	O15294	24.2826	24.0752	24.4125	23.4256	NaN	24.6176	4	4	5.9	116.92	0	8.804	374970000	6	UDP-N-acetylglucosamine--peptide N-acetylglucosaminyltransferase 110 kDa subunit
	PMM2	O15305	23.0436	24.7069	23.6779	24.6637	24.9151	24.2626	3	3	22.8	28.082	0	17.024	370490000	12	Phosphomannomutase 2
	HMGB3	O15347	25.5389	25.7152	27.0765	25.5857	27.1846	27.1706	4	4	27.5	22.98	0	11.543	1687800000	27	High mobility group protein B3
	PPM1G	O15355	27.4169	27.2562	27.5748	27.0978	27.445	27.7221	9	9	25.1	59.271	0	40.371	2616200000	55	Protein phosphatase 1G
	INPPL1	O15357	22.0367	22.0895	NaN	22.331	22.0742	NaN	2	2	2.3	138.6	0.000803	3.5822	60036000	3	Phosphatidylinositol 3,4,5-trisphosphate 5-phosphatase 2
	EIF3D	O15371	28.6828	28.2302	28.4202	27.7926	27.8875	28.2406	13	13	34.7	63.972	0	60.702	4944700000	153	Eukaryotic translation initiation factor 3 subunit D
	EIF3H	O15372	27.988	27.9003	28.1882	27.1249	27.5831	27.8795	11	11	33	39.93	0	35.698	3758500000	120	Eukaryotic translation initiation factor 3 subunit H
	BCAT2	O15382	27.3097	27.1496	26.946	28.4874	27.6779	27.5539	12	12	38.8	44.287	0	50.508	2571900000	46	Branched-chain-amino-acid aminotransferase, mitochondrial
	IPO8	O15397	26.0097	25.0518	25.3697	23.8407	24.1513	25.3246	6	5	7.3	119.94	0	8.1083	494490000	17	Importin-8
	STX7	O15400	24.4672	25.3272	24.6179	25.9719	25.0646	25.1565	4	4	22.2	29.815	0	17.127	630270000	30	Syntaxin-7
	SLC16A3	O15427	20.0272	20.3247	19.9728	22.3082	21.2216	21.489	1	1	2.8	49.469	0.002004	2.781	39139000	11	Monocarboxylate transporter 4
	ABCC4	O15439	22.8808	NaN	NaN	22.7656	NaN	22.1287	1	1	0.8	149.52	0.0019787	2.632	93259000	9	Multidrug resistance-associated protein 4
	CD3EAP	O15446	22.3267	22.7009	22.9495	22.9343	23.3264	23.8412	2	2	4.9	54.985	0.001969	2.5734	119550000	4	DNA-directed RNA polymerase I subunit RPA34
	YKT6	O15498	27.1482	26.8381	27.0135	26.2417	26.6345	26.6244	4	4	27.3	22.417	0	11.008	1673000000	27	Synaptobrevin homolog YKT6
	ARPC5	O15511	28.7484	28.4434	28.1796	28.3805	28.2551	28.2495	5	4	39.1	16.32	0	25.785	6093900000	68	Actin-related protein 2/3 complex subunit 5
	DHX15	O43143	27.9376	28.0816	28.3697	27.7502	28.3887	28.3599	19	19	33.8	90.932	0	47.347	5326900000	154	Pre-mRNA-splicing factor ATP-dependent RNA helicase DHX15
	RNMT	O43148	NaN	24.6458	24.6638	NaN	24.1842	24.241	3	3	7.8	54.843	0	6.5305	254180000	8	mRNA cap guanine-N7 methyltransferase
	ZZEF1	O43149	23.7626	23.6871	22.3946	24.231	24.5368	24.5421	4	4	2.3	331.07	0	15.715	222700000	9	Zinc finger ZZ-type and EF-hand domain-containing protein 1
	ASAP2	O43150	25.7214	24.6164	24.8832	24.271	NaN	24.3919	5	3	6.3	111.65	0	7.4128	404360000	10	Arf-GAP with SH3 domain, ANK repeat and PH domain-containing protein 2
	TTI1	O43156	NaN	NaN	23.9005	21.6724	22.7137	NaN	1	1	1.7	122.07	0	4.8478	65609000	4	TELO2-interacting protein 1 homolog
	CYB5B	O43169	26.8727	27.3542	27.2641	27.2899	27.3529	27.3327	4	4	50.7	16.332	0	38.491	2184800000	58	Cytochrome b5 type B
	PRPF4	O43172	26.2257	26.2648	26.6181	25.8056	26.3681	26.108	7	7	18	58.449	0	12.606	1259700000	32	U4/U6 small nuclear ribonucleoprotein Prp4
	PHGDH	O43175	29.4278	29.9647	30.4203	24.8972	27.2968	27.7727	21	21	53.3	56.65	0	139.23	20303000000	297	D-3-phosphoglycerate dehydrogenase
	NDUFS4	O43181	27.4317	27.8467	27.3496	27.6488	27.7153	27.2359	3	3	24	20.108	0	26.389	3037300000	53	NADH dehydrogenase [ubiquinone] iron-sulfur protein 4, mitochondrial
	DYNC1LI2	O43237	28.4374	28.0346	27.8774	27.7954	27.8471	27.9238	14	13	53.5	54.099	0	70.832	3886800000	106	Cytoplasmic dynein 1 light intermediate chain 2
	PSMD3	O43242	29.2382	29.2162	29.1592	28.8959	28.9805	29.0688	14	14	36.1	60.977	0	93.472	9022000000	223	26S proteasome non-ATPase regulatory subunit 3
	PAPSS1	O43252	28.3233	27.9466	27.8859	26.7246	27.4632	27.6998	9	8	22.3	70.832	0	22.63	3629200000	64	Bifunctional 3-phosphoadenosine 5-phosphosulfate synthase 1
	ZW10	O43264	26.4443	26.896	26.984	26.4024	26.3497	26.4165	11	11	20.9	88.828	0	35.467	1711600000	37	Centromere/kinetochore protein zw10 homolog
	B4GALT5	O43286	25.8071	25.3209	24.5169	23.0743	24.3726	23.7274	1	1	2.1	45.118	0.0026328	2.1336	499900000	16	Beta-1,4-galactosyltransferase 5
	SART1	O43290	25.9337	26.0217	26.41	25.8391	26.1455	25.8068	7	7	12.1	90.254	0	21.439	1130300000	44	U4/U6.U5 tri-snRNP-associated protein 1
	DAPK3	O43293	25.0792	NaN	22.9949	25.6165	24.7667	25.3801	4	4	10.8	52.535	0	9.2931	426750000	14	Death-associated protein kinase 3
	TGFB1I1	O43294	26.8108	26.8942	27.3358	27.6248	26.943	27.4852	12	12	44.7	49.814	0	92.745	3279600000	117	Transforming growth factor beta-1-induced transcript 1 protein
	HSPA12A	O43301	27.0418	24.9988	26.4906	24.29	24.0436	24.1828	6	6	13	74.977	0	13.935	849830000	28	Heat shock 70 kDa protein 12A
	CTIF	O43310	NaN	NaN	23.775	24.2907	24.7689	NaN	4	4	7.9	67.586	0	7.2097	344440000	12	CBP80/20-dependent translation initiation factor
	EEF1E1	O43324	26.7619	26.8905	26.6717	26.2532	26.2866	26.8428	3	3	18.4	19.81	0	7.6002	1485100000	35	Eukaryotic translation elongation factor 1 epsilon-1
	RIPK2	O43353	NaN	NaN	23.1961	23.9622	23.805	23.1489	1	1	2.4	61.194	0.0010602	3.4849	119050000	2	Receptor-interacting serine/threonine-protein kinase 2
	HNRNPR	O43390	28.3535	29.1454	29.2537	28.6345	29.2735	29.362	19	14	33.6	70.942	0	53.89	9181600000	141	Heterogeneous nuclear ribonucleoprotein R
	PRPF3	O43395	NaN	22.7152	NaN	22.8731	24.2242	23.0099	4	4	7.5	77.528	0.0020233	2.9203	133080000	4	U4/U6 small nuclear ribonucleoprotein Prp3
	TXNL1	O43396	28.4574	28.0291	28.6002	28.2915	28.1466	28.2883	7	7	34.3	32.251	0	39.485	5533700000	75	Thioredoxin-like protein 1
	TPD52L2	O43399	30.0737	29.9051	29.8379	30.1806	29.2623	29.543	10	10	60.7	22.237	0	140.34	14691000000	117	Tumor protein D54
	ERI3	O43414	24.1013	25.2755	25.0952	23.6708	23.9389	23.7738	2	2	8.9	37.238	0.0010543	3.444	375750000	5	ERI1 exoribonuclease 3
	PPIH	O43447	26.2069	26.0275	26.4591	25.6585	26.3373	26.0743	3	3	16.9	19.208	0	6.5428	1141300000	26	Peptidyl-prolyl cis-trans isomerase H
	HTRA2	O43464	26.6558	27.6642	27.4817	27.5051	27.5554	26.7895	3	3	10.9	48.84	0	15.656	2521600000	33	Serine protease HTRA2, mitochondrial
	AKR7A2	O43488	28.6757	27.7887	28.073	27.4708	27.5576	27.122	7	7	27.3	39.589	0	45.143	3787600000	49	Aflatoxin B1 aldehyde reductase member 2
	EPB41L2	O43491	26.893	27.0882	27.1934	25.8302	26.8751	26.3181	8	8	11.9	112.59	0	27.369	1976400000	62	Band 4.1-like protein 2
	LAMTOR5	O43504	26.3098	25.3688	25.8806	25.623	24.735	25.3352	3	3	59.3	9.6138	0	42.689	836340000	9	Ragulator complex protein LAMTOR5
	WIPF1	O43516	24.9755	25.6691	26.2375	25.146	24.1175	24.0584	7	7	22.9	51.258	0	9.5084	740970000	28	WAS/WASL-interacting protein family member 1
	AKAP10	O43572	22.8521	NaN	22.8468	22.289	NaN	23.0948	1	1	2.1	73.817	0.0085589	1.7176	119350000	1	A-kinase anchor protein 10, mitochondrial
	DENR	O43583	26.5273	26.0354	25.9744	25.7351	25.9421	26.1171	4	4	27.8	22.092	0	11.007	1069900000	26	Density-regulated protein
	XPOT	O43592	28.5119	28.3853	28.2896	26.6513	26.937	27.622	20	20	29.9	109.96	0	64.829	4332000000	133	Exportin-T
	TIMM44	O43615	27.9648	28.0611	27.8577	28.1679	28.057	27.9775	8	8	23.5	51.355	0	35.091	4291200000	115	Mitochondrial import inner membrane translocase subunit TIM44
	TRAPPC3	O43617	24.8371	25.0898	25.2235	25.5587	25.5989	25.4024	2	2	10.6	20.274	0.002165	2.1859	639410000	15	Trafficking protein particle complex subunit 3
	PLRG1	O43660	NaN	NaN	24.1827	NaN	23.6655	23.9703	1	1	3.7	57.193	0	5.1007	87026000	4	Pleiotropic regulator 1
	ZNF207	O43670	23.698	24.4054	24.5539	25.2515	25.3955	25.0739	4	4	13	50.75	0	12.997	452550000	29	BUB3-interacting and GLEBS motif-containing protein ZNF207
	NDUFB5	O43674	NaN	25.2833	NaN	24.2821	24.5422	23.9838	2	2	16.9	21.75	0	7.8484	293820000	5	NADH dehydrogenase [ubiquinone] 1 beta subcomplex subunit 5, mitochondrial
	NDUFB3	O43676	22.921	24.0923	NaN	NaN	NaN	NaN	2	2	17.3	11.402	0.0021697	2.2081	65729000	2	NADH dehydrogenase [ubiquinone] 1 beta subcomplex subunit 3
	NDUFA2	O43678	25.3135	25.3933	25.3196	25.4138	25.4031	25.3141	3	3	32.3	10.921	0	10.188	699520000	25	NADH dehydrogenase [ubiquinone] 1 alpha subcomplex subunit 2
	ASNA1	O43681	28.6999	28.6668	28.8314	28.5219	28.3088	28.4778	11	11	51.1	38.792	0	42.57	6737500000	118	ATPase ASNA1
	BUB3	O43684	25.6647	25.9495	26.2973	26.1968	26.6108	26.811	7	7	33.8	37.154	0	18.402	1173500000	36	Mitotic checkpoint protein BUB3
	SULT1B1	O43704	27.4026	27.2854	23.6295	25.1296	25.6559	24.5145	5	5	24.3	34.899	0	21	706510000	23	Sulfotransferase family cytosolic 1B member 1
	ACTN4	O43707	32.2409	31.6626	31.7649	32.5718	32.5376	32.3561	66	44	76	104.85	0	323.31	89605000000	1232	Alpha-actinin-4
	GSTZ1	O43708	25.1455	25.8527	24.8788	24.7742	25.6224	24.5436	3	3	22.7	24.212	0	8.2473	511930000	10	Maleylacetoacetate isomerase
	HTATSF1	O43719	NaN	23.379	23.6441	NaN	22.3767	23.3269	1	1	2	85.852	0	3.8141	121910000	3	HIV Tat-specific factor 1
	AP1G1	O43747	27.6147	27.3109	27.2191	26.6235	26.972	27.1057	12	12	18.1	91.35	0	34.267	2451100000	78	AP-1 complex subunit gamma-1
	SYNGR2	O43760	NaN	NaN	NaN	22.741	20.8065	24.2657	1	1	4.5	24.81	0.0019622	2.5105	59289000	1	Synaptogyrin-2
	SGTA	O43765	27.7776	28.1688	28.2408	28.5349	28.0337	28.0948	7	7	26.2	34.063	0	29.157	4988600000	97	Small glutamine-rich tetratricopeptide repeat-containing protein alpha
	ENSA	O43768	25.8151	25.7073	25.9382	25.9696	25.672	25.642	3	2	24	13.389	0	5.5117	886640000	26	Alpha-endosulfine
	SLC25A20	O43772	22.9179	22.3995	NaN	22.9598	22.92	23.2797	3	3	11.6	32.943	0	7.1532	71856000	5	Mitochondrial carnitine/acylcarnitine carrier protein
	NARS	O43776	30.0651	29.8909	29.749	28.9697	29.0088	29.4528	20	20	38.3	62.942	0	121.71	14129000000	239	Asparagine--tRNA ligase, cytoplasmic
	NUDT21	O43809	28.245	28.7372	28.8693	27.9203	29.0159	28.6951	9	9	52	26.227	0	48.188	6511700000	142	Cleavage and polyadenylation specificity factor subunit 5
	LANCL1	O43813	26.7352	26.2466	26.6143	26.1194	25.8589	25.9968	4	4	15.3	45.283	0	13.311	1393400000	33	LanC-like protein 1
	STRN	O43815	26.8478	25.0611	26.2644	25.1982	25.6444	25.4839	6	6	11.9	86.131	0	10.411	799840000	9	Striatin
	AKAP8	O43823	24.7667	25.5616	25.6681	24.7541	26.0259	25.688	2	2	3	76.107	0	11.558	750730000	22	A-kinase anchor protein 8
	CALU	O43852	32.0402	31.4963	31.2787	30.6453	30.2226	30.3364	19	19	63.2	37.106	0	297.55	43908000000	567	Calumenin
	AHCYL1	O43865	24.423	24.5295	24.4729	23.0823	23.8823	24.0036	3	3	7.5	58.951	0	8.7569	301960000	21	Putative adenosylhomocysteinase 2
	NDUFS5	O43920	25.5495	26.6672	25.779	27.1578	27.0099	26.7457	3	3	29.2	12.517	0	9.0378	1546800000	17	NADH dehydrogenase [ubiquinone] iron-sulfur protein 5
	RAD21	O60216	24.1897	24.2718	25.2049	24.1831	24.2624	24.4604	3	3	6.5	71.689	0	5.5446	332480000	11	Double-strand-break repair protein rad21 homolog
	TIMM8A	O60220	NaN	26.2481	25.6788	26.0702	25.7478	25.8978	1	1	11.3	10.998	0	7.6487	730400000	9	Mitochondrial import inner membrane translocase subunit Tim8 A
	SSSCA1	O60232	23.435	23.1189	22.8631	23.1718	22.8051	22.9859	3	3	23.1	21.474	0	4.1479	187000000	8	Sjoegren syndrome/scleroderma autoantigen 1
	GMFG	O60234	NaN	NaN	NaN	NaN	23.7326	23.8426	4	2	39.4	16.801	0	4.6103	61130000	5	Glia maturation factor gamma
	PRPSAP2	O60256	26.5675	26.7766	27.0953	26.1944	26.5419	26.5701	4	4	15.2	40.925	0	23.257	1715300000	43	Phosphoribosyl pyrophosphate synthase-associated protein 2
	SMARCA5	O60264	26.7768	26.811	27.5938	26.6777	27.313	27.28	13	7	14	121.9	0	23.714	2395100000	64	SWI/SNF-related matrix-associated actin-dependent regulator of chromatin subfamily A member 5
	SPAG9	O60271	27.7386	27.2143	27.7872	26.6539	26.526	26.8924	12	12	13.9	146.2	0	57.15	2893300000	66	C-Jun-amino-terminal kinase-interacting protein 4
	URB1	O60287	25.0181	25.5258	25.9289	23.8473	25.5262	25.6092	3	3	3	254.39	0	17.411	578970000	19	Nucleolar pre-ribosomal-associated protein 1
	AQR	O60306	24.4661	25.1993	25.8552	23.8164	24.8923	25.3145	4	4	4.5	171.29	0	9.739	664260000	18	Intron-binding protein aquarius
	OPA1	O60313	27.9084	27.4408	27.1036	27.1789	27.2567	27.0153	17	17	23.9	111.63	0	51.108	2422700000	63	Dynamin-like 120 kDa protein, mitochondrial
	KIF1B	O60333	24.5591	22.5024	22.956	23.5656	23.6363	23.5959	2	2	1.7	204.47	0.0015377	3.1024	155080000	5	Kinesin-like protein KIF1B
	TBC1D4	O60343	22.805	22.866	23.3182	24.5916	24.6524	26.0246	8	8	7.9	146.56	0	22.553	385350000	20	TBC1 domain family member 4
	DFNA5	O60443	27.5332	26.0157	26.8495	27.2175	27.2591	27.0348	12	12	29.8	54.554	0	48.445	3302700000	89	Non-syndromic hearing impairment protein 5
	NRP2	O60462	NaN	NaN	NaN	25.4154	24.7183	24.0896	2	2	3.4	104.86	0.0020238	2.9224	198880000	5	Neuropilin-2
	ACSL4	O60488	28.5814	28.5284	29.1245	28.5431	28.2433	28.9885	16	14	30.9	79.187	0	60.013	6091400000	107	Long-chain-fatty-acid--CoA ligase 4
	SNX3	O60493	27.5513	28.4332	28.1304	28.3882	28.0351	28.0836	8	7	58.6	18.762	0	22.145	4524500000	90	Sorting nexin-3
	SORBS3	O60504	25.85	25.5603	25.7131	25.2886	25.773	25.0956	5	5	7.6	75.34	0	16.223	836630000	22	Vinexin
	SYNCRIP	O60506	30.7944	31.193	31.378	30.2462	30.8286	30.8757	23	18	41.6	69.602	0	154.02	31963000000	425	Heterogeneous nuclear ribonucleoprotein Q
	RANBP6	O60518	23.6015	23.0096	23.3616	23.3148	24.9231	24.249	5	3	6.2	124.71	0	10.66	215700000	8	Ran-binding protein 6
	NEMF	O60524	24.0343	24.3265	24.2772	24.3052	24.0661	24.091	4	4	5.8	122.95	0	17.84	290290000	3	Nuclear export mediator factor NEMF
	NMT2	O60551	27.8564	27.1446	27.0513	28.8766	28.1406	28.306	13	10	39.2	56.98	0	77.25	4542500000	99	Glycylpeptide N-tetradecanoyltransferase 2
	PLOD3	O60568	29.6911	29.4964	29.6007	29.7398	29.3724	29.1614	27	27	50	84.784	0	111.81	12043000000	301	Procollagen-lysine,2-oxoglutarate 5-dioxygenase 3
	DIAPH1	O60610	29.5489	29.2927	29.706	28.5607	28.8428	29.0667	21	21	23.6	141.35	0	103.73	9966000000	290	Protein diaphanous homolog 1
	2021-09-15	O60613	26.0011	25.6998	24.5976	25.1112	24.9136	24.5182	4	4	41.4	17.79	0	14.219	592990000	3	15 kDa selenoprotein
	EXOC3	O60645	25.215	24.9284	25.3922	25.3494	25.1343	24.9792	5	5	9.9	86.844	0	16.47	623480000	14	Exocyst complex component 3
	KPNA6	O60684	29.3775	29.1605	29.2972	28.4484	28.8015	28.8669	13	9	37.9	60.029	0	83.398	8608400000	232	Importin subunit alpha-7
	LPXN	O60711	27.494	27.7858	27.7461	25.5455	23.3594	25.5175	8	8	34.5	43.332	0	60.705	2507200000	41	Leupaxin
	CTNND1	O60716	29.3786	28.8231	29.0054	29.8761	30.0762	29.7697	27	27	38.6	108.17	0	126.91	12875000000	308	Catenin delta-1
	ICMT	O60725	21.5035	21.7137	NaN	21.757	21.439	NaN	2	2	10.2	31.938	0	8.3816	55524000	3	Protein-S-isoprenylcysteine O-methyltransferase
	SNX2	O60749	27.1498	26.611	26.7888	26.752	26.4841	26.9413	8	6	20.4	58.47	0	23.499	1906800000	47	Sorting nexin-2
	DPM1	O60762	27.4014	27.3271	27.0583	26.7511	26.5356	26.8297	7	7	34.2	29.634	0	29.899	2116100000	57	Dolichol-phosphate mannosyltransferase subunit 1
	USO1	O60763	29.7198	29.4883	29.071	28.8991	28.828	28.625	20	20	30.9	107.89	0	119.05	9274500000	228	General vesicular transport factor p115
	MRPS14	O60783	24.1295	24.996	25.0505	23.8203	24.4354	24.4554	1	1	11.7	15.139	0	4.7407	280090000	8	28S ribosomal protein S14, mitochondrial
	TOM1	O60784	28.172	27.7021	27.5945	27.4576	27.0826	27.0574	13	13	41.1	53.818	0	71.39	3752400000	74	Target of Myb protein 1
	HIST1H2BL	Q99880	31.7525	33.2559	33.7275	32.7915	34.587	33.5465	6	2	41.3	13.952	0	73.14	185730000000	391	Histone H2B type 1-L
	CCDC22	O60826	24.1278	23.7453	24.604	24.5271	24.1682	24.4393	5	5	11	70.755	0	9.256	256980000	12	Coiled-coil domain-containing protein 22
	PQBP1	O60828	22.6343	23.6465	24.1384	23.669	24.2081	23.9819	1	1	3.4	30.472	0.0044759	1.9382	209510000	14	Polyglutamine-binding protein 1
	PRAF2	O60831	27.833	27.7887	27.3115	26.4205	26.7595	25.9443	4	4	23	19.258	0	13.158	2865500000	75	PRA1 family protein 2
	DKC1	O60832	25.6325	25.4508	25.7687	24.8111	25.867	25.0581	7	7	17.7	57.673	0	14.505	699770000	16	H/ACA ribonucleoprotein complex subunit 4
	EIF5B	O60841	29.3014	29.2612	29.3091	28.7912	28.3557	29.0204	22	22	25.2	138.83	0	99.91	8593100000	229	Eukaryotic translation initiation factor 5B
	EDF1	O60869	23.149	24.1839	24.0217	24.934	25.2688	24.5786	4	4	30.4	16.368	0	9.6423	370960000	38	Endothelial differentiation-related factor 1
	DIAPH2	O60879	26.2851	26.4162	26.3348	27.2004	26.6755	26.923	12	12	14.4	125.57	0	45.391	1441900000	34	Protein diaphanous homolog 2
	DNAJA2	O60884	25.3298	26.2365	25.96	25.842	26.5183	25.7517	5	5	17.7	45.745	0	13.95	894650000	15	DnaJ homolog subfamily A member 2
	RAMP2	O60895	NaN	NaN	NaN	22.2755	24.2954	NaN	1	1	12	19.607	0	5.9148	56642000	2	Receptor activity-modifying protein 2
	PFDN1	O60925	24.9576	NaN	24.8527	24.9514	25.1019	25.045	4	4	29.5	14.21	0	8.347	373430000	8	Prefoldin subunit 1
	SRGAP2B	P0DMP2	NaN	NaN	NaN	23.6721	23.2978	23.3784	2	1	4.8	53.405	0.0019871	2.6932	134960000	1	SLIT-ROBO Rho GTPase-activating protein 2B
	PLXNA2	O75051	24.736	23.5477	24.3316	25.5993	25.3656	26.2579	6	3	3.5	211.1	0	19.038	535010000	26	Plexin-A2
	FAM20B	O75063	NaN	21.879	22.9473	NaN	NaN	NaN	1	1	4.6	46.432	0	4.4922	49570000	2	Glycosaminoglycan xylosylkinase
	WDR1	O75083	31.3125	30.4772	30.3475	30.5041	30.7845	30.8912	20	20	55.3	66.193	0	131.56	29105000000	303	WD repeat-containing protein 1
	ROCK2	O75116	26.9661	26.8801	27.0476	27.0968	26.726	27.0533	11	9	10.9	160.9	0	56.315	2218200000	53	Rho-associated protein kinase 2
	CLASP2	O75122	25.5079	25.3176	25.4578	25.1339	25.3404	25.4948	5	3	6.7	141.13	0	21.339	763340000	23	CLIP-associating protein 2
	CPNE3	O75131	28.5512	28.8369	28.7047	28.2976	27.9954	28.379	14	13	29.1	60.13	0	44.268	5619100000	103	Copine-3
	HIP1R	O75146	25.9973	25.3736	26.1327	26.9024	27.7657	27.3259	9	9	14	119.39	0	45.177	1357000000	49	Huntingtin-interacting protein 1-related protein
	RNF40	O75150	24.3677	24.902	24.9109	25.3626	26.096	25.4066	3	3	3	113.65	0.0087719	1.6926	554040000	17	E3 ubiquitin-protein ligase BRE1B
	CLUH	O75153	25.9914	26.424	27.0379	25.6447	25.8137	26.8164	10	10	11.8	146.67	0	24.34	1317800000	26	Clustered mitochondria protein homolog
	DNAJC13	O75165	28.2046	28.4052	28.335	28.0117	28.274	28.0098	22	22	13.8	254.41	0	67.891	5057400000	135	DnaJ homolog subfamily C member 13
	ANKRD17	O75179	23.8541	23.868	23.7402	23.6687	23.5966	24.5747	3	3	1.6	274.25	0	8.5957	245100000	13	Ankyrin repeat domain-containing protein 17
	COQ9	O75208	23.7759	24.8553	25.0399	24.2208	24.5512	24.7336	2	2	15.4	35.509	0	7.3263	320880000	11	Ubiquinone biosynthesis protein COQ9, mitochondrial
	GGCT	O75223	23.5434	23.9814	23.1272	24.479	23.7243	24.4081	1	1	5.9	21.007	0.0060976	1.8599	242900000	7	Gamma-glutamylcyclotransferase
	NDUFS7	O75251	27.0118	27.1327	27.4184	27.1821	27.6754	26.9532	4	4	34.7	23.563	0	24.485	2441900000	42	NADH dehydrogenase [ubiquinone] iron-sulfur protein 7, mitochondrial
	NDUFS2	O75306	28.0638	27.9242	27.9317	28.1136	28.0904	28.1078	9	9	28.3	52.545	0	41.467	3728600000	67	NADH dehydrogenase [ubiquinone] iron-sulfur protein 2, mitochondrial
	ZPR1	O75312	26.6148	26.1255	26.2046	25.1151	24.8892	25.7157	3	3	9.2	50.925	0	8.7471	960370000	31	Zinc finger protein ZPR1
	GBAS	O75323	25.2135	24.7834	25.0364	25.8633	25.0364	25.2642	3	3	18.9	33.742	0	12.831	680850000	22	Protein NipSnap homolog 2
	SEMA7A	O75326	25.2437	25.338	25.6688	26.2088	NaN	NaN	6	6	16.8	74.823	0	17.106	1089300000	28	Semaphorin-7A
	PDCD6	O75340	28.2069	28.4084	27.9351	28.2284	27.9331	27.8241	7	7	55	21.868	0	45.537	4350000000	76	Programmed cell death protein 6
	TBCA	O75347	26.3457	26.811	26.813	27.1744	27.3459	27.1804	5	5	34.3	12.855	0	14.189	1923800000	44	Tubulin-specific chaperone A
	ATP6V1G1	O75348	25.8273	25.2027	25.4558	26.2869	26.2725	25.6243	4	4	51.7	13.757	0	34.1	983540000	4	V-type proton ATPase subunit G 1
	VPS4B	O75351	27.6948	27.8213	27.7698	27.7031	27.3843	27.6952	8	6	30.4	49.301	0	28.771	3404100000	76	Vacuolar protein sorting-associated protein 4B
	MPDU1	O75352	27.4959	27.0382	27.1391	26.6724	26.439	26.9799	3	3	17	26.638	0	9.2573	2067200000	36	Mannose-P-dolichol utilization defect 1 protein
	H2AFY	O75367	29.0447	29.3977	29.7526	29.1522	29.6543	29.4745	12	12	47.6	39.617	0	59.149	11484000000	191	Core histone macro-H2A.1
	SH3BGRL	O75368	27.384	27.1885	26.9494	27.4569	27.194	26.9098	5	5	62.3	12.774	0	29.725	2391500000	61	SH3 domain-binding glutamic acid-rich-like protein
	NDUFS6	O75380	20.3247	22.6375	NaN	23.2039	23.2924	22.2466	2	2	21.8	13.711	0	6.2102	76959000	13	NADH dehydrogenase [ubiquinone] iron-sulfur protein 6, mitochondrial
	PEX14	O75381	26.5725	26.9629	26.0506	26.4316	26.8826	26.2734	3	3	15.1	41.236	0	42.707	1518800000	26	Peroxisomal membrane protein PEX14
	CS	O75390	29.9691	30.6298	30.4318	31.2906	31.1544	31.0094	16	16	52.1	51.712	0	172.1	27077000000	326	Citrate synthase, mitochondrial
	MRPL33	O75394	24.015	NaN	24.4149	22.2837	NaN	NaN	1	1	16.9	7.6191	0.0021734	2.2495	112900000	7	39S ribosomal protein L33, mitochondrial
	SEC22B	O75396	30.5736	29.9817	29.5556	28.5963	28.8204	28.6644	9	9	43.7	24.593	0	80.062	11423000000	147	Vesicle-trafficking protein SEC22b
	PRPF40A	O75400	26.4704	26.5812	26.7457	25.9202	26.7203	26.64	6	6	7.2	108.8	0	15.347	1368500000	36	Pre-mRNA-processing factor 40 homolog A
	MTX2	O75431	26.5198	25.8885	26.0373	26.1696	25.9619	26.0652	5	5	38.8	29.763	0	23.545	1381400000	41	Metaxin-2
	VPS26A	O75436	26.5224	26.4094	26.6772	27.6497	26.8794	27.6152	8	7	29.1	38.169	0	36.638	2115200000	45	Vacuolar protein sorting-associated protein 26A
	PMPCB	O75439	26.8789	26.9631	26.5327	26.7062	26.5401	26.3608	10	9	29.7	54.366	0	40.975	1426800000	68	Mitochondrial-processing peptidase subunit beta
	CRLF1	O75462	25.3516	24.3422	24.7981	NaN	NaN	NaN	3	3	9.2	46.301	0	8.9111	467500000	15	Cytokine receptor-like factor 1
	PSIP1	O75475	25.5225	25.937	26.9508	25.2768	26.5926	26.336	6	5	13.2	60.103	0	12.966	1398500000	47	PC4 and SFRS1-interacting protein
	ERLIN1	O75477	27.0689	27.4129	27.4352	27.2911	27.4249	27.3364	9	7	33.5	38.925	0	23.835	2618400000	55	Erlin-1
	NDUFS3	O75489	29.0835	28.8996	28.5121	28.9649	28.9167	28.5677	13	13	45.5	30.241	0	54.767	7446300000	154	NADH dehydrogenase [ubiquinone] iron-sulfur protein 3, mitochondrial
	SRSF10	O75494	27.6248	27.4431	28.129	26.9475	27.6765	27.8829	4	4	19.1	31.3	0	21.221	3599300000	54	Serine/arginine-rich splicing factor 10
	HSBP1	O75506	28.2041	27.7639	27.807	27.5868	27.4551	27.7096	3	3	39.5	8.5435	0	50.097	3704300000	65	Heat shock factor-binding protein 1
	CLDN11	O75508	24.5051	NaN	24.2379	24.2046	NaN	24.7973	1	1	15.5	21.993	0	3.8188	157650000	3	Claudin-11
	ECI2	O75521	27.9543	28.3841	27.9263	28.5018	28.6392	28.4331	10	10	35.5	43.585	0	41.281	4886800000	67	Enoyl-CoA delta isomerase 2, mitochondrial
	BANF1	O75531	29.5987	29.4702	30.0362	29.4317	29.1437	29.2994	6	6	64	10.058	0	31.029	14161000000	207	Barrier-to-autointegration factor
	SF3B1	O75533	29.7161	29.7171	30.2656	29.4301	30.0245	30.0092	31	31	36.3	145.83	0	155.94	15608000000	399	Splicing factor 3B subunit 1
	CSDE1	O75534	25.3881	25.8955	25.8073	26.01	26.1514	25.8172	9	9	13.5	88.884	0	17.043	957260000	30	Cold shock domain-containing protein E1
	MYCBP2	O75592	23.057	24.0316	24.4296	22.2749	24.6618	23.9484	2	2	0.5	510.08	0.0015516	3.1909	276500000	15	E3 ubiquitin-protein ligase MYCBP2
	NPM3	O75607	25.781	26.4971	26.2284	24.8158	25.1773	25.4371	5	5	48.3	19.343	0	104.82	701380000	20	Nucleoplasmin-3
	LYPLA1	O75608	28.5098	28.2402	28.3946	27.9315	28.1955	28.411	7	7	60	24.669	0	52.412	4553200000	91	Acyl-protein thioesterase 1
	SNRNP200	O75643	28.7326	28.905	29.1365	28.3412	29.3297	29.0394	31	31	19.9	244.5	0	115.55	8114800000	220	U5 small nuclear ribonucleoprotein 200 kDa helicase
	TIPRL	O75663	26.5054	26.6752	26.4183	26.3871	26.1221	26.4839	6	6	33.8	31.444	0	20.953	1686900000	47	TIP41-like protein
	UTP20	O75691	23.5135	24.065	24.5023	NaN	24.1628	23.9989	4	4	2.2	318.38	0	8.7695	236420000	8	Small subunit processome component 20 homolog
	NUP155	O75694	26.2075	26.0647	26.7928	25.2898	26.3923	26.4634	10	10	10.8	155.2	0	24.648	1342300000	27	Nuclear pore complex protein Nup155
	CRTAP	O75718	29.1549	29.1847	28.4387	28.1472	28.0982	28.0041	12	12	38.2	46.561	0	42.693	6882600000	118	Cartilage-associated protein
	SLC25A12	O75746	26.5818	26.8531	26.2125	26.3632	26.2895	26.5287	14	10	27.4	74.761	0	31.419	1401500000	49	Calcium-binding mitochondrial carrier protein Aralar1
	PALM	O75781	NaN	NaN	20.9184	NaN	20.9947	21.6048	5	5	19.4	42.075	0	14.474	100550000	6	Paralemmin-1
	ATP6AP2	O75787	24.5496	24.2888	24.1537	23.9218	23.8742	24.1345	3	3	13.1	39.008	0	4.42	294120000	3	Renin receptor
	CDC123	O75794	23.8804	24.5089	24.1057	23.4765	23.1233	24.0414	1	1	3	39.134	0.0021797	2.2898	248800000	22	Cell division cycle protein 123 homolog
	POP7	O75817	NaN	23.9406	23.6252	NaN	NaN	NaN	1	1	10.7	15.651	0.0056378	1.8849	48155000	2	Ribonuclease P protein subunit p20
	RPP40	O75818	23.4633	23.286	24.1401	22.9412	23.4404	23.8937	2	2	9.4	41.833	0.00080732	3.6518	211950000	5	Ribonuclease P protein subunit p40
	EIF3G	O75821	27.0408	27.5638	27.7505	27.1923	27.5153	27.9354	7	7	28.8	35.611	0	24.306	3006200000	61	Eukaryotic translation initiation factor 3 subunit G
	EIF3J	O75822	26.5198	27.0745	26.9708	27.1091	27.1193	27.1092	5	5	20.5	29.062	0	22.936	2037400000	48	Eukaryotic translation initiation factor 3 subunit J
	CBR3	O75828	25.7795	26.7903	26.5172	25.7067	25.6652	25.5334	6	3	29.2	30.85	0	6.181	1272200000	25	Carbonyl reductase [NADPH] 3
	PSMD10	O75832	27.0542	26.2401	26.3662	27.1563	26.9662	26.9859	6	6	46.5	24.428	0	33.751	1616600000	34	26S proteasome non-ATPase regulatory subunit 10
	ZMPSTE24	O75844	26.3562	26.6277	26.33	26.326	25.9398	26.0864	6	6	17.7	54.812	0	16.255	1598300000	35	CAAX prenyl protease 1 homolog
	IDH1	O75874	29.6907	29.9435	29.5529	29.6134	29.4765	29.5752	17	16	51	46.659	0	67.681	12885000000	230	Isocitrate dehydrogenase [NADP] cytoplasmic
	SCO1	O75880	24.4002	25.4087	25.0351	25.1873	25.139	25.4781	3	3	17.6	33.814	0	9.173	491430000	14	Protein SCO1 homolog, mitochondrial
	RBBP9	O75884	25.5333	25.0641	25.0352	24.331	24.99	24.265	3	3	23.7	21	0	6.8864	550060000	14	Putative hydrolase RBBP9
	STAM2	O75886	25.4654	24.8722	24.5432	24.5449	24.1377	24.471	4	3	9	58.164	0	11.397	528400000	18	Signal transducing adapter molecule 2
	TUSC2	O75896	NaN	NaN	NaN	23.2212	22.3785	23.2585	1	1	10.9	12.074	0.0092166	1.6735	57463000	2	Tumor suppressor candidate 2
	ARL6IP5	O75915	29.2569	28.9976	28.3242	29.1614	28.5111	28.6209	5	5	25	21.614	0	82.798	8263500000	191	PRA1 family protein 3
	BCAS2	O75934	24.177	24.6783	25.4615	24.8035	25.8366	25.2413	3	3	24.9	26.131	0	14.797	634940000	12	Pre-mRNA-splicing factor SPF27
	DNAJC8	O75937	26.7229	26.4404	27.1694	25.9762	26.7749	26.6625	6	6	28.5	29.841	0	19.961	1451200000	36	DnaJ homolog subfamily C member 8
	SMNDC1	O75940	22.0096	NaN	22.6237	NaN	23.4763	24.8015	2	2	13	26.711	0	4.5855	135030000	2	Survival of motor neuron-related-splicing factor 30
	ATP5H	O75947	29.2496	29.1439	28.8561	28.9424	29.0268	28.7185	9	9	68.3	18.491	0	23.516	7549300000	186	ATP synthase subunit d, mitochondrial
	TSPAN9	O75954	NaN	NaN	NaN	21.6718	22.8461	23.2395	1	1	4.6	26.779	0.0015448	3.1531	53313000	2	Tetraspanin-9
	FLOT1	O75955	27.2352	27.0318	26.9696	27.6773	28.1592	27.5489	17	17	55.7	47.355	0	55.473	2660800000	62	Flotillin-1
	TRIO	O75962	28.3031	27.9528	28.8165	27.3013	26.8536	27.286	16	16	6.7	346.9	0	50.504	3061000000	73	Triple functional domain protein
	ATP5L	O75964	28.8774	29.0458	28.4508	28.9482	28.9401	28.7615	4	4	35.9	11.428	0	21.586	7000800000	135	ATP synthase subunit g, mitochondrial
	CPD	O75976	25.9201	26.3079	26.3763	25.9949	26.134	26.0151	8	8	7	152.93	0	16.235	1112000000	48	Carboxypeptidase D
	GLRX3	O76003	29.4403	29.0793	29.364	29.1541	29.2051	29.5331	15	15	58.8	37.432	0	124.18	9744900000	155	Glutaredoxin-3
	RSL1D1	O76021	28.4763	28.9568	29.1222	27.8558	28.7467	28.694	15	15	31.4	54.972	0	47.996	6294800000	155	Ribosomal L1 domain-containing protein 1
	WFS1	O76024	26.3071	23.7276	24.7794	27.8833	26.6619	26.7621	11	11	18.4	100.29	0	29.915	1414800000	45	Wolframin
	CLPX	O76031	26.3799	26.3732	26.8733	25.3866	26.3784	26.3335	7	7	13.4	69.223	0	13.544	1294000000	29	ATP-dependent Clp protease ATP-binding subunit clpX-like, mitochondrial
	SNCG	O76070	23.663	19.9392	NaN	26.4951	25.8726	23.6747	5	5	48.8	13.331	0	36.289	374660000	13	Gamma-synuclein
	CIAO1	O76071	23.5616	23.6651	23.7585	22.7651	23.6701	23.3494	2	2	7.1	37.84	0	5.1607	157900000	6	Probable cytosolic iron-sulfur protein assembly protein CIAO1
	SRP72	O76094	28.2975	27.9973	27.983	27.1877	27.4888	27.6409	17	17	35.3	74.605	0	57.75	3753200000	69	Signal recognition particle subunit SRP72
	B3GAT3	O94766	25.9593	25.1467	24.7856	NaN	24.1729	24.3154	3	3	11.3	37.121	0	4.6456	368680000	3	Galactosylgalactosylxylosylprotein 3-beta-glucuronosyltransferase 3
	MTA2	O94776	25.0961	25.5653	26.377	25.7898	25.985	26.4391	10	10	17.7	75.022	0	16.541	1175100000	60	Metastasis-associated protein MTA2
	STK10	O94804	25.484	25.1974	24.7593	25.3638	25.2549	25.5374	8	7	11.9	112.13	0	19.398	645750000	26	Serine/threonine-protein kinase 10
	LTN1	O94822	25.1674	25.5236	25.5972	23.8601	24.9004	24.8349	7	7	6.5	200.55	0	19.04	555110000	20	E3 ubiquitin-protein ligase listerin
	TOMM70A	O94826	28.2479	28.4958	28.1827	27.9416	27.9261	27.6146	14	14	38.3	67.454	0	58.305	4266500000	118	Mitochondrial import receptor subunit TOM70
	MYO1D	O94832	22.4375	26.4485	24.7472	27.1705	27.4241	27.56	14	14	17.6	116.2	0	39.409	1420100000	59	Unconventional myosin-Id
	MICAL2	O94851	NaN	22.6257	24.2975	24.9946	24.7391	24.6384	5	4	4.9	126.69	0	9.7371	416420000	20	Protein-methionine sulfoxide oxidase MICAL2
	SEC24D	O94855	29.8901	29.5404	29.1361	28.488	28.5659	28.6085	22	20	32.3	113.01	0	106.02	10929000000	172	Protein transport protein Sec24D
	UFL1	O94874	28.6007	28.5122	28.2538	27.5242	27.8541	27.9763	17	17	29.8	89.594	0	69.001	4763200000	109	E3 UFM1-protein ligase 1
	SORBS2	O94875	26.8683	22.797	21.4269	29.716	28.3858	29.3004	14	14	15.5	124.11	0	46.03	4526500000	90	Sorbin and SH3 domain-containing protein 2
	SASH1	O94885	24.2531	23.7948	NaN	24.2411	23.7235	24.0367	3	3	2.6	136.65	0	5.285	275780000	9	SAM and SH3 domain-containing protein 1
	UBXN7	O94888	24.3314	25.0266	25.3131	24.7519	24.5794	24.6414	3	3	8	54.862	0	11.354	510830000	15	UBX domain-containing protein 7
	SUN1	O94901	23.5255	22.7516	NaN	23.1539	24.2722	23.9413	3	3	7.1	90.063	0	12.551	211710000	6	SUN domain-containing protein 1
	PROSC	O94903	27.2026	27.5319	27.3485	27.6691	27.7664	27.7033	8	8	34.9	30.344	0	21.56	2959200000	61	Proline synthase co-transcribed bacterial homolog protein
	ERLIN2	O94905	27.444	27.1056	26.7723	26.84	26.6954	26.7774	9	7	32.4	37.839	0	24.851	1897400000	42	Erlin-2
	PRPF6	O94906	24.9126	25.19	25.6567	25.3267	25.1087	25.3359	5	5	6.1	106.92	0	8.2735	664920000	5	Pre-mRNA-processing factor 6
	FRYL	O94915	24.8507	24.7263	25.0379	25.3595	25.4416	25.0521	7	7	3.6	339.59	0	28.05	535770000	13	Protein furry homolog-like
	ENDOD1	O94919	27.5583	25.5252	25.7141	25.7651	24.8288	25.1951	6	6	15.4	55.016	0	10.256	945790000	29	Endonuclease domain-containing 1 protein
	GLCE	O94923	24.4124	NaN	23.2071	24.5339	25.6123	24.3288	3	3	6.6	70.1	0	7.3094	332200000	8	D-glucuronyl C5-epimerase
	GLS	O94925	28.6464	29.0534	29.1642	29.0606	29.314	29.3254	24	24	48.1	73.46	0	115.75	13317000000	300	Glutaminase kidney isoform, mitochondrial
	ABLIM3	O94929	24.3961	23.9152	24.2481	25.2199	24.1381	24.5595	2	2	3.7	77.801	0	6.3669	372320000	10	Actin-binding LIM protein 3
	USP19	O94966	22.5795	23.8307	23.2304	NaN	22.705	22.3305	1	1	1.4	145.65	0.0042413	1.9397	122490000	3	Ubiquitin carboxyl-terminal hydrolase 19
	AP2A2	O94973	28.5739	28.114	28.2764	28.5678	28.3551	28.309	24	17	39.4	103.96	0	72.457	5924600000	131	AP-2 complex subunit alpha-2
	SEC31A	O94979	30.0129	30.314	29.9512	30.0346	30.0499	29.8354	24	24	28	133.01	0	122.63	19119000000	494	Protein transport protein Sec31A
	ARHGEF15	O94989	NaN	NaN	23.232	26.8677	24.9957	25.3348	3	3	7.6	91.939	0	6.2236	534080000	11	Rho guanine nucleotide exchange factor 15
	YIF1A	O95070	25.2115	NaN	23.8408	23.9951	23.4501	24.976	2	2	11.6	32.011	0	7.571	243630000	8	Protein YIF1A
	UBR5	O95071	22.323	25.1378	25.062	22.2902	24.673	24.3608	2	2	1.5	309.35	0	11.947	282390000	7	E3 ubiquitin-protein ligase UBR5
	AGFG2	O95081	22.485	NaN	NaN	22.6558	22.8421	23.24	1	1	1.9	48.962	0.0021808	2.3018	68759000	6	Arf-GAP domain and FG repeat-containing protein 2
	PRSS23	O95084	NaN	NaN	NaN	23.4814	22.9672	NaN	1	1	3.4	43.001	0.0051704	1.8929	50454000	1	Serine protease 23
	SCAF4	O95104	24.0195	23.8155	25.1798	22.7726	24.3786	23.8166	2	2	3.1	125.87	0	4.7895	297420000	5	Splicing factor, arginine/serine-rich 15
	NDUFB6	O95139	25.7671	25.573	25.2783	25.1819	25.4577	25.2481	1	1	14.1	15.489	0	4.7308	700830000	25	NADH dehydrogenase [ubiquinone] 1 beta subcomplex subunit 6
	MFN2	O95140	NaN	23.6504	NaN	24.0289	23.4658	NaN	2	2	4.1	86.401	0	4.9999	87756000	2	Mitofusin-2
	UBE4B	O95155	24.5851	25.0111	24.9748	24.7795	24.1191	24.5071	10	10	11.2	146.18	0	21.156	582730000	29	Ubiquitin conjugation factor E4 B
	ZFPL1	O95159	NaN	24.4654	24.5938	24.1812	24.8172	25.1133	4	4	16.8	34.114	0	5.7901	548890000	16	Zinc finger protein-like 1
	IKBKAP	O95163	25.9157	24.9039	25.2805	25.113	25.2384	25.3428	4	4	5.6	150.25	0	32.728	594010000	11	Elongator complex protein 1
	GABARAP	O95166	24.5208	NaN	23.8417	23.8572	23.7364	24.0466	2	2	23.9	13.918	0	5.4204	252520000	5	Gamma-aminobutyric acid receptor-associated protein
	NDUFA3	O95167	26.0097	25.7478	NaN	25.5605	25.3229	25.1455	1	1	41.7	9.2787	0	5.8054	667610000	2	NADH dehydrogenase [ubiquinone] 1 alpha subcomplex subunit 3
	NDUFB4	O95168	25.87	26.4885	25.4059	26.6491	26.6955	26.2616	3	3	31.8	15.208	0	11.072	1263800000	31	NADH dehydrogenase [ubiquinone] 1 beta subcomplex subunit 4
	NDUFB8	O95169	26.1423	26.569	25.6113	26.5196	26.4631	26.2155	3	3	19.9	21.766	0	9.2195	1390200000	31	NADH dehydrogenase [ubiquinone] 1 beta subcomplex subunit 8, mitochondrial
	RTN3	O95197	24.5263	25.3752	25.196	26.2782	26.1491	26.3418	3	3	5.8	112.61	0	21.788	901610000	22	Reticulon-3
	LETM1	O95202	28.8433	29.1044	28.5642	29.0907	28.8711	28.7228	17	17	35	83.353	0	58.216	7172200000	142	LETM1 and EF-hand domain-containing protein 1, mitochondrial
	SNX4	O95219	25.6039	24.8908	24.517	24.1548	24.4243	24.1875	3	3	8.2	51.908	0	7.4509	514830000	13	Sorting nexin-4
	LUC7L3	O95232	26.1946	25.7505	26.2569	25.7635	26.3144	26.1961	6	6	16.7	51.466	0	54.814	1119000000	22	Luc7-like protein 3
	SBF1	O95248	22.4234	22.2994	22.0414	20.3829	21.6629	21.4643	2	2	1.2	208.31	0	4.6904	53950000	13	Myotubularin-related protein 5
	GOSR1	O95249	24.4136	25.0273	24.7355	23.4687	24.3427	23.7066	2	2	11.2	28.612	0	13.761	482850000	16	Golgi SNAP receptor complex member 1
	VAPB	O95292	27.0298	27.1392	26.9752	27.1314	26.7709	26.9916	4	3	19.8	27.228	0	10.421	2102900000	62	Vesicle-associated membrane protein-associated protein B/C
	SNAPIN	O95295	25.2396	25.8353	25.9339	25.7152	24.781	25.3047	4	4	52.2	14.874	0	49.377	791250000	20	SNARE-associated protein Snapin
	MPZL1	O95297	24.0986	24.3207	24.1927	24.6503	NaN	24.5678	1	1	4.8	29.082	0.0015572	3.2287	303920000	16	Myelin protein zero-like protein 1
	NDUFC2	O95298	18.6225	19.7871	18.5552	21.6216	22.8096	19.5947	2	2	16	14.187	0.0017866	3.0572	31426000	2	NADH dehydrogenase [ubiquinone] 1 subunit C2
	NDUFA10	O95299	27.7911	28.1568	27.4231	28.023	27.659	27.5477	9	9	36.6	40.75	0	35.661	3204200000	78	NADH dehydrogenase [ubiquinone] 1 alpha subcomplex subunit 10, mitochondrial
	FKBP9	O95302	28.9427	28.7966	28.6045	28.421	28.165	27.7001	11	11	20.7	63.083	0	47.917	9185700000	222	Peptidyl-prolyl cis-trans isomerase FKBP9
	CELF2	O95319	NaN	21.5228	21.9327	23.6006	26.4864	23.7135	6	6	13.4	54.284	0	11.362	259250000	5	CUGBP Elav-like family member 2
	PGLS	O95336	29.7253	29.5403	29.6653	29.7356	29.4948	29.2895	14	14	87.6	27.547	0	123.83	12887000000	294	6-phosphogluconolactonase
	PAPSS2	O95340	31.3463	29.6329	29.4489	28.0765	28.6033	28.5438	27	26	58.1	69.5	0	123.22	14120000000	382	Bifunctional 3-phosphoadenosine 5-phosphosulfate synthase 2
	SMC2	O95347	NaN	25.2046	27.1429	24.8771	23.8581	26.2553	7	7	9.9	135.65	0	21.825	771410000	16	Structural maintenance of chromosomes protein 2
	LYPLA2	O95372	28.2727	28.2971	27.9332	28.9063	29.0898	28.7194	8	8	61	24.737	0	84.959	5648300000	83	Acyl-protein thioesterase 2
	IPO7	O95373	30.5949	30.44	30.7833	29.3709	29.643	30.2377	28	27	38.2	119.52	0	172.18	21322000000	476	Importin-7
	TNFAIP8	O95379	24.2187	24.3638	24.2095	22.9754	23.5821	22.7611	1	1	10.1	23.003	0	5.9662	336570000	5	Tumor necrosis factor alpha-induced protein 8
	PGM3	O95394	29.1367	28.4225	28.4773	27.753	27.6192	27.6931	13	13	40.8	59.851	0	91.681	5317300000	104	Phosphoacetylglucosamine mutase
	UTS2	O95399	24.8037	26.1825	25.0694	26.4561	26.8227	25.6933	1	1	6.5	14.295	0.0019656	2.5396	1034900000	25	Urotensin-2
	CD2BP2	O95400	NaN	23.3917	23.7608	23.1626	24.2926	23.7752	4	4	14.1	37.646	0	7.066	220150000	16	CD2 antigen cytoplasmic tail-binding protein 2
	SVIL	O95425	25.3131	23.4633	NaN	25.0568	25.6832	24.3058	7	7	3.9	247.74	0	14.227	359150000	9	Supervillin
	PAPLN	O95428	21.5264	22.3887	22.1257	23.9033	22.1062	22.2817	1	1	1.6	137.7	0.0026253	2.1099	102900000	4	Papilin
	AHSA1	O95433	28.8292	28.59	28.4317	27.9572	27.9192	28.3391	7	7	31.7	38.274	0	26.955	5025000000	47	Activator of 90 kDa heat shock protein ATPase homolog 1
	PARN	O95453	NaN	24.1568	24.322	23.7844	23.8893	23.8724	2	2	3.9	73.45	0	5.435	222900000	10	Poly(A)-specific ribonuclease PARN
	PSMG1	O95456	25.3437	24.4605	24.9096	23.5889	23.4599	24.8705	3	3	13.9	32.854	0	10.009	405770000	16	Proteasome assembly chaperone 1
	CTDNEP1	O95476	23.6165	24.309	NaN	NaN	23.5534	23.5563	1	1	9	28.377	0	6.2979	127210000	1	CTD nuclear envelope phosphatase 1
	NSA2	O95478	NaN	24.0985	24.1441	22.445	23.2433	NaN	2	2	6.9	30.065	0.0044748	1.9373	286250000	16	Ribosome biogenesis protein NSA2 homolog
	H6PD	O95479	28.5531	29.0532	27.7961	27.4939	27.5628	26.7432	18	18	34	88.892	0	59.089	3171400000	79	GDH/6PGL endoplasmic bifunctional protein
	SEC24A	O95486	27.7581	27.5489	27.3285	27.0526	26.7305	26.7305	9	9	11.9	119.75	0	36.47	2870400000	116	Protein transport protein Sec24A
	SEC24B	O95487	26.8282	26.8449	26.7519	26.2628	26.6653	26.7576	7	7	6.9	137.42	0	22.865	1724900000	90	Protein transport protein Sec24B
	LPHN2	O95490	24.4022	NaN	22.5968	23.1019	22.9755	22.7205	1	1	1.4	163.35	0	5.7741	199780000	7	Latrophilin-2
	SLC2A10	O95528	NaN	21.6567	20.4165	NaN	NaN	NaN	1	1	1.5	56.911	0.0019753	2.6152	20045000	6	Solute carrier family 2, facilitated glucose transporter member 10
	MPC2	O95563	23.5123	24.4397	24.2173	26.3538	23.7404	23.674	3	3	23.6	14.279	0.0017853	3.0454	378350000	2	Mitochondrial pyruvate carrier 2
	ETHE1	O95571	28.3834	28.0047	27.6161	27.9704	27.8411	27.7695	8	8	52.8	27.873	0	39.095	4056900000	55	Persulfide dioxygenase ETHE1, mitochondrial
	ACSL3	O95573	28.212	28.3751	28.7829	28.2978	28.5288	28.6594	14	12	29.7	80.419	0	60.465	5297300000	132	Long-chain-fatty-acid--CoA ligase 3
	POLR1A	O95602	24.4852	24.8865	25.4087	24.0624	24.5277	24.9454	4	4	3.5	194.81	0	8.9502	457630000	9	DNA-directed RNA polymerase I subunit RPA1
	ASMTL	O95671	26.7252	26.8236	26.1602	25.7555	26.3884	25.3955	7	7	19.6	68.856	0	29.08	1254400000	34	N-acetylserotonin O-methyltransferase-like protein
	RAB3D	O95716	20.9788	22.1171	22.3184	21.6272	23.2439	NaN	1	1	5	24.267	0.0056351	1.8823	140110000	2	Ras-related protein Rab-3D
	SNAP29	O95721	25.1859	25.4237	25.3779	25.43	25.1789	25.4393	2	2	9.7	28.97	0	7.196	654380000	22	Synaptosomal-associated protein 29
	GGPS1	O95749	NaN	23.2242	22.6304	22.892	23.957	22.5556	3	3	11.3	34.87	0.0060918	1.8508	104020000	4	Geranylgeranyl pyrophosphate synthase
	HSPA4L	O95757	NaN	24.5113	24.35	24.3817	24.8672	25.1728	8	4	12.9	94.511	0	8.1197	343590000	11	Heat shock 70 kDa protein 4L
	PTBP3	O95758	24.9059	24.5207	23.8986	22.8454	25.596	25.3004	3	2	8.2	59.689	0	7.5126	424510000	14	Polypyrimidine tract-binding protein 3
	TBC1D8	O95759	24.7973	23.6039	23.6909	23.9964	NaN	22.1383	2	2	2.8	130.83	0	5.978	191070000	9	TBC1 domain family member 8
	LSM8	O95777	25.5165	25.2869	26.1514	24.7374	25.0704	25.8136	3	3	37.5	10.403	0	10.768	674940000	9	U6 snRNA-associated Sm-like protein LSm8
	DDX58	O95786	23.9056	23.8986	NaN	27.5727	27.8433	26.6022	11	11	14.9	106.6	0	34.353	1205900000	31	Probable ATP-dependent RNA helicase DDX58
	STAU1	O95793	27.2216	27.0655	27.2647	26.5779	26.5223	27.2554	12	12	28.8	63.182	0	43.055	2262200000	69	Double-stranded RNA-binding protein Staufen homolog 1
	TTC4	O95801	24.5286	24.2559	24.7849	NaN	23.4113	NaN	2	2	6.7	44.678	0	4.515	212940000	8	Tetratricopeptide repeat protein 4
	SDPR	O95810	25.6248	21.4442	24.9225	30.9578	30.5246	29.4318	14	14	40.5	47.173	0	89.492	9307200000	99	Serum deprivation-response protein
	BAG3	O95817	28.5553	28.0281	27.7764	28.038	27.0926	28.2353	15	15	45.7	61.594	0	47.689	4850700000	120	BAG family molecular chaperone regulator 3
	MAP4K4	O95819	26.5434	26.8148	26.9608	26.1899	26.3919	26.328	7	4	7.7	142.1	0	12.88	1306200000	39	Mitogen-activated protein kinase kinase kinase kinase 4
	CRYZL1	O95825	24.9367	23.9136	24.1427	24.4028	24.1501	24.6796	1	1	5.7	38.696	0	5.5495	291770000	3	Quinone oxidoreductase-like protein 1
	AIFM1	O95831	27.4946	27.0493	26.9852	27.2837	26.9391	27.1233	5	5	10.6	66.9	0	16.086	2039800000	42	Apoptosis-inducing factor 1, mitochondrial
	CLIC3	O95833	24.5273	23.3693	21.3809	23.2473	22.7101	NaN	9	9	53.4	26.648	0	30.29	1014400000	42	Chloride intracellular channel protein 3
	BPNT1	O95861	24.0968	NaN	24.0035	24.8686	24.4052	24.2869	4	4	15.6	33.392	0	8.0049	307940000	7	3(2),5-bisphosphate nucleotidase 1
	FADS2	O95864	NaN	24.3322	24.7449	23.8097	24.2459	24.536	2	2	4.7	52.259	0	4.5394	214780000	12	Fatty acid desaturase 2
	DDAH2	O95865	27.5508	26.7421	26.729	28.6941	28.5427	28.0525	11	10	61.1	29.644	0	53.941	4335400000	69	N(G),N(G)-dimethylarginine dimethylaminohydrolase 2
	ABHD16A	O95870	NaN	22.8627	22.3154	24.4476	22.9846	22.4694	2	2	4.3	63.243	0.0013148	3.4203	165530000	5	Abhydrolase domain-containing protein 16A
	TXNDC12	O95881	28.2012	27.482	27.6021	27.3931	27.367	27.3514	5	5	31.4	19.206	0	12.113	3201700000	44	Thioredoxin domain-containing protein 12
	RECK	O95980	24.8012	24.0763	24.0847	23.6405	23.1597	NaN	3	3	2.5	106.46	0	10.21	361930000	16	Reversion-inducing cysteine-rich protein with Kazal motifs
	MBD3	O95983	NaN	22.6814	24.1632	23.0397	23.0967	24.1451	2	2	11.7	32.844	0	8.3534	151170000	9	Methyl-CpG-binding domain protein 3
	NUDT3	O95989	NaN	24.092	NaN	NaN	23.5763	23.9194	2	2	15.7	19.471	0	4.34	86913000	1	Diphosphoinositol polyphosphate phosphohydrolase 1
	BCL10	O95999	22.8649	23.5187	23.0324	NaN	NaN	23.4308	2	2	4.7	26.251	0	4.6899	102630000	2	B-cell lymphoma/leukemia 10
	NDUFB10	O96000	27.9747	28.2144	27.3485	27.8184	27.7212	27.4773	7	7	43.6	20.776	0	28.497	3449900000	68	NADH dehydrogenase [ubiquinone] 1 beta subcomplex subunit 10
	CLPTM1	O96005	27.0735	26.6709	26.9469	26.7392	26.8153	26.8347	5	5	10.8	76.096	0	20.474	1904500000	62	Cleft lip and palate transmembrane protein 1
	TOMM40	O96008	27.534	27.248	27.4155	26.7662	27.0759	27.4679	6	6	27.4	37.893	0	35.852	2615700000	62	Mitochondrial import receptor subunit TOM40 homolog
	PEX11B	O96011	26.4878	26.3952	25.8783	26.6269	26.2692	26.2863	5	5	21.2	28.431	0	13.368	1217400000	40	Peroxisomal membrane protein 11B
	PAK4	O96013	22.6328	22.5052	22.7055	23.5445	22.5063	22.2083	1	1	3	64.071	0	4.686	127050000	9	Serine/threonine-protein kinase PAK 4
	ACTL6A	O96019	27.5017	26.9401	27.794	26.898	27.2382	27.3767	7	7	29.1	47.46	0	25.018	2797300000	61	Actin-like protein 6A
	CYB5A	P00167	26.6446	26.5373	25.6493	25.4625	25.363	24.8883	2	2	20.1	15.33	0	5.8876	865000000	12	Cytochrome b5
	GLUD1	P00367	31.2757	30.8125	30.4837	30.5265	29.9799	30.1211	22	22	53.4	61.397	0	128.23	21519000000	375	Glutamate dehydrogenase 1, mitochondrial
	DHFR	P00374	23.8934	NaN	25.4638	NaN	24.1011	24.7015	2	2	16	21.452	0.0008071	3.6494	279160000	9	Dihydrofolate reductase
	CYB5R3	P00387	32.7223	31.9377	32.3581	32.0223	31.5081	32.0879	18	18	74.4	34.234	0	305.04	78470000000	693	NADH-cytochrome b5 reductase 3
	GSR	P00390	27.4078	27.757	27.2789	26.904	26.9569	27.4176	7	7	18.2	56.256	0	18.916	2602400000	93	Glutathione reductase, mitochondrial
	MT-CO1	P00395	25.8445	25.5761	25.2696	25.9699	26.0937	25.3751	1	1	6	57.041	0	16.759	755360000	15	Cytochrome c oxidase subunit 1
	MT-CO2	P00403	30.2511	30.3761	30.0501	30.4407	30.3064	29.8654	7	7	44.9	25.565	0	40.824	18616000000	167	Cytochrome c oxidase subunit 2
	SOD1	P00441	30.978	30.7463	30.9973	30.6467	30.3753	30.4429	7	7	64.9	15.936	0	155.34	25528000000	191	Superoxide dismutase [Cu-Zn]
	PNP	P00491	31.2929	30.6118	29.8463	31.3834	30.8698	31.4937	16	16	65.4	32.118	0	169.22	28307000000	359	Purine nucleoside phosphorylase
	HPRT1	P00492	29.0559	29.0784	29.6094	28.3808	28.8701	28.999	9	9	58.3	24.579	0	45.586	8130200000	126	Hypoxanthine-guanine phosphoribosyltransferase
	GOT2	P00505	29.5045	29.5092	29.4808	30.2879	29.8204	30.3091	20	20	65.1	47.517	0	108.71	13768000000	190	Aspartate aminotransferase, mitochondrial
	PGK1	P00558	33.523	33.2389	33.1692	32.8103	32.9039	32.8732	27	24	70.7	44.614	0	323.31	133300000000	938	Phosphoglycerate kinase 1
	AK1	P00568	29.9438	29.5647	29.4175	29.8554	29.7138	29.5578	8	7	47.4	21.635	0	46.693	14059000000	227	Adenylate kinase isoenzyme 1
	PLAU	P00749	NaN	NaN	NaN	25.4053	NaN	23.8881	1	1	2.3	48.507	0.0020217	2.9141	258090000	3	Urokinase-type plasminogen activator
	ADA	P00813	26.5154	26.8323	26.8924	25.6885	25.8434	24.5163	8	8	35.8	40.764	0	28.505	1248300000	38	Adenosine deaminase
	MT-ATP6	P00846	24.8195	23.9111	24.2225	25.1845	24.3067	25.1004	1	1	4.4	24.817	0.001056	3.4557	356090000	12	ATP synthase subunit a
	ASS1	P00966	28.0509	25.5246	24.8619	NaN	23.1275	NaN	6	6	21.6	46.53	0	31.63	1232700000	33	Argininosuccinate synthase
	CST3	P01034	24.3733	25.2907	24.9167	24.4822	24.3111	24.4033	3	3	32.9	15.799	0	9.7118	371100000	19	Cystatin-C
	KRAS	P01116	25.4411	24.1935	25.9398	26.2802	25.4474	26.0929	4	1	33.9	21.656	0	10.726	989760000	17	GTPase KRas
	LDLR	P01130	24.5486	23.427	25.1307	22.875	NaN	24.6873	4	4	7.1	95.375	0	11.35	221330000	13	Low-density lipoprotein receptor
	HLA-A	P01892	NaN	27.0748	24.2232	26.144	29.0836	26.1256	11	0	43.6	40.921	0	26.659	2211900000	38	HLA class I histocompatibility antigen, A-2 alpha chain
	COL1A1	P02452	29.3213	28.9366	26.0711	23.3669	23.5327	22.4676	55	53	63.9	138.94	0	323.31	34647000000	639	Collagen alpha-1(I) chain
	COL3A1	P02461	26.7016	25.9073	22.8799	23.8215	22.5007	NaN	32	24	39.5	138.56	0	167.91	4069600000	134	Collagen alpha-1(III) chain
	CRYAB	P02511	29.7551	26.985	29.0874	24.7089	26.6823	23.8117	7	7	54.9	20.159	0	99.801	8956800000	109	Alpha-crystallin B chain
	LMNA	P02545	31.4751	32.4565	32.4409	32.7282	32.9871	32.4936	46	46	67	74.139	0	323.31	107540000000	1321	Prelamin-A/C
	FTL	P02792	28.3927	27.5533	27.5064	29.2438	28.3323	29.7174	6	6	41.1	20.019	0	21.066	6275000000	82	Ferritin light chain
	FTH1	P02794	28.8451	28.7677	28.1184	29.7711	28.5099	30.2449	9	9	49.2	21.225	0	42.448	9197400000	109	Ferritin heavy chain
	MT-ATP8	P03928	23.3641	23.9205	23.1291	24.7668	24.6022	23.6456	2	2	39.7	7.9916	0.0015436	3.1439	326890000	44	ATP synthase protein 8
	MMP1	P03956	21.3064	20.3231	NaN	27.9111	24.7954	19.4364	8	8	18.6	54.006	0	23.178	590860000	19	Interstitial collagenase
	GBA	P04062	28.26	27.9861	27.976	29.1329	28.6614	28.7865	11	11	35.4	59.716	0	68.158	6534100000	97	Glucosylceramidase
	ALDOA	P04075	32.7105	32.3941	32.3664	32.0688	31.8566	32.0796	26	23	83	39.42	0	225.6	93804000000	806	Fructose-bisphosphate aldolase A
	CSTB	P04080	29.7047	30.1915	30.1224	30.7464	30.3916	30.7609	5	5	77.6	11.139	0	51.451	19884000000	151	Cystatin-B
	ANXA1	P04083	33.9388	33.5656	33.4651	33.4218	33.3886	33.207	27	27	72.8	38.714	0	265.1	178860000000	1315	Annexin A1
	PRNP	P04156	NaN	23.2676	22.972	25.1611	24.0748	24.5651	2	2	9.5	27.661	0	7.4311	296720000	7	Major prion protein
	SOD2	P04179	30.0084	29.7052	28.3	29.9942	28.7712	28.7122	9	9	64.4	24.722	0	56.207	8792100000	84	Superoxide dismutase [Mn], mitochondrial
	OAT	P04181	30.023	30.0947	30.1822	28.9815	28.9394	29.6014	19	19	64	48.534	0	104.64	14063000000	246	Ornithine aminotransferase, mitochondrial
	GAPDH	P04406	34.7726	34.4875	34.2624	34.1662	34.1507	34.4015	23	22	80.9	36.053	0	323.31	400980000000	1602	Glyceraldehyde-3-phosphate dehydrogenase
	ASL	P04424	26.7409	25.3777	26.4254	26.3999	25.6424	26.0639	7	7	19.2	51.657	0	22.033	1309800000	37	Argininosuccinate lyase
	HLA-A	P04439	26.6634	24.9066	22.8276	28.9972	26.866	24.7265	11	3	41.4	40.84	0	28.783	1942100000	44	HLA class I histocompatibility antigen, A-3 alpha chain
	HSPB1	P04792	33.248	32.1291	32.4555	33.5743	33.4684	33.5498	17	17	82	22.782	0	288.03	143710000000	827	Heat shock protein beta-1
	TYMS	P04818	23.4958	22.9176	24.7083	22.3151	24.0765	25.7693	4	4	14.1	35.716	0	8.2093	255210000	5	Thymidylate synthase
	RPN1	P04843	31.6624	31.5703	31.4267	31.2586	31.3033	31.1365	25	25	51.4	68.569	0	134.72	42952000000	458	Dolichyl-diphosphooligosaccharide--protein glycosyltransferase subunit 1
	RPN2	P04844	30.832	30.7315	30.4236	30.0274	30.3655	30.3456	19	19	47.4	69.283	0	193.57	23756000000	347	Dolichyl-diphosphooligosaccharide--protein glycosyltransferase subunit 2
	GNAI2	P04899	30.0739	29.3678	29.6832	30.5323	29.8426	30.4889	18	11	61.4	40.45	0	95.951	16532000000	363	Guanine nucleotide-binding protein G(i) subunit alpha-2
	ATP1A1	P05023	28.447	29.1165	29.0984	29.517	29.4086	29.6311	19	13	22.8	112.89	0	86.766	10046000000	226	Sodium/potassium-transporting ATPase subunit alpha-1
	ATP1B1	P05026	24.1481	23.2585	24.6695	26.9182	25.3508	27.253	4	4	20.8	35.061	0	12.604	1264500000	22	Sodium/potassium-transporting ATPase subunit beta-1
	ALDH2	P05091	28.2645	29.007	28.3453	29.6953	29.7295	29.477	22	20	57.4	56.381	0	91.947	9402300000	212	Aldehyde dehydrogenase, mitochondrial
	ITGB3	P05106	26.6232	25.7645	25.5507	28.5028	27.0341	27.9551	11	11	18	87.057	0	35.923	2301400000	41	Integrin beta-3
	SERPINB2	P05120	30.107	23.6976	24.7657	27.0783	22.7987	25.5431	17	17	62.9	46.596	0	146.64	10773000000	130	Plasminogen activator inhibitor 2
	SERPINE1	P05121	30.1522	29.0396	28.5048	31.0721	30.1413	30.4009	18	18	59.7	45.059	0	102.54	14997000000	237	Plasminogen activator inhibitor 1
	SLC25A5	P05141	25.3938	26.5117	25.6032	26.2758	27.1803	26.8107	16	6	43.6	32.852	0	17.355	1345200000	38	ADP/ATP translocase 2
	SERPING1	P05155	23.3805	25.9527	25.0737	NaN	NaN	NaN	3	2	10.4	55.154	0	19.066	217750000	5	Plasma protease C1 inhibitor
	EIF2S1	P05198	27.5892	28.2627	28.1384	28.3175	28.4805	28.5019	13	13	41.9	36.112	0	67.526	4817300000	124	Eukaryotic translation initiation factor 2 subunit 1
	RPLP2	P05387	31.9473	31.8641	31.9904	31.2779	31.722	31.7769	9	9	78.3	11.665	0	177.01	53402000000	313	60S acidic ribosomal protein P2
	SSB	P05455	30.6964	29.9034	30.1221	28.9326	29.4754	29.5019	17	17	45.6	46.836	0	82.402	14634000000	275	Lupus La protein
	ITGB1	P05556	31.012	30.3168	30.5661	31.799	31.032	31.3086	22	22	38.3	88.414	0	137.89	34641000000	494	Integrin beta-1
	KRT18	P05783	26.172	25.2064	27.1379	29.1555	30.7541	29.2752	25	16	63.7	48.057	0	132.95	10991000000	224	Keratin, type I cytoskeletal 18
	COL5A2	P05997	24.2131	24.9786	23.679	24.6447	24.0206	NaN	6	6	7.1	144.91	0	24.188	576970000	22	Collagen alpha-2(V) chain
	UROD	P06132	28.9293	28.9585	29.047	28.6933	29.2413	29.0818	18	18	75.7	40.786	0	106.53	8173100000	219	Uroporphyrinogen decarboxylase
	FYN	P06241	24.4063	NaN	23.3695	25.4215	23.7151	23.6852	4	3	9.5	60.761	0	5.2383	175660000	2	Tyrosine-protein kinase Fyn
	GSN	P06396	30.8345	30.8085	30.1004	31.0695	30.0809	30.2218	23	23	42.3	85.696	0	193.37	24473000000	432	Gelsolin
	CDK1	P06493	NaN	20.6681	27.6065	27.053	26.6078	27.4188	5	4	23.6	34.095	0	17.484	1233900000	19	Cyclin-dependent kinase 1
	ATP5B	P06576	33.3101	33.4359	33.0758	33.1579	33.0652	32.9045	29	29	79	56.559	0	323.31	144940000000	1481	ATP synthase subunit beta, mitochondrial
	S100A6	P06703	22.9179	24.5621	24.12	23.5525	24.2505	23.9345	4	4	40	10.18	0	17.082	257680000	18	Protein S100-A6
	EIF4E	P06730	27.0208	27.7718	27.6964	27.0477	27.4098	27.15	5	5	31.8	25.097	0	16.234	2754600000	77	Eukaryotic translation initiation factor 4E
	ENO1	P06733	34.393	33.9902	34.3412	33.9052	33.9768	33.9548	28	25	75.1	47.168	0	323.31	335560000000	5373	Alpha-enolase
	PYGL	P06737	29.1854	29.6561	28.7703	28.3159	28.7617	28.9037	27	20	41.7	97.147	0	101.29	7565900000	206	Glycogen phosphorylase, liver form
	GPI	P06744	31.7694	31.5244	31.337	31.1101	30.9505	31.3466	25	25	55.9	63.146	0	210.53	41659000000	703	Glucose-6-phosphate isomerase
	NPM1	P06748	31.9187	31.9798	32.2194	30.7472	31.8324	31.7149	8	8	39.5	32.575	0	214.84	55375000000	455	Nucleophosmin
	ITGAV	P06756	29.4408	28.9403	29.2555	30.3265	29.4152	29.714	32	32	38.3	116.04	0	126.45	13027000000	320	Integrin alpha-V
	HEXA	P06865	26.7477	26.0022	26.2704	27.2083	27.1294	27.1491	8	8	20.2	60.702	0	43.668	2099600000	54	Beta-hexosaminidase subunit alpha
	HIST2H2BE	Q16778	23.4866	25.4474	25.9378	24.9023	27.1146	26.494	6	0	41.3	13.92	0	5.9116	872040000	30	Histone H2B type 2-E
	SERPINE2	P07093	30.8942	29.7406	27.6165	25.1869	24.4352	22.4971	14	14	48.7	44.002	0	74.229	8411200000	141	Glia-derived nexin
	EPHX1	P07099	28.3604	27.6865	27.1561	28.0949	27.7788	27.3271	12	12	31.6	52.948	0	33.533	3298800000	39	Epoxide hydrolase 1
	DBI	P07108	30.1268	30.4204	30.3122	29.8955	29.6474	30.079	3	3	50.6	10.044	0	11.677	15842000000	121	Acyl-CoA-binding protein
	P4HB	P07237	33.5183	33.5008	33.1704	33.7922	33.2117	32.9756	34	34	63.4	57.116	0	323.31	173030000000	1608	Protein disulfide-isomerase
	H1F0	P07305	23.701	23.9438	24.0603	24.0783	25.4605	24.5582	1	1	6.7	20.863	0.0013134	3.41	406850000	10	Histone H1.0
	ACYP1	P07311	22.9181	23.1306	23.3928	23.4507	23.0819	23.258	3	3	32.3	11.261	0	5.1226	110470000	11	Acylphosphatase-1
	CTSD	P07339	30.053	29.9635	29.9116	31.6093	30.6103	31.1781	15	15	50.2	44.552	0	58.215	27430000000	296	Cathepsin D
	ANXA2	P07355	35.2913	35.0118	35.0434	35.3554	35.1315	34.9661	33	33	79.9	38.604	0	323.31	578140000000	4688	Annexin A2
	CAPN1	P07384	30.0479	29.7939	29.6954	29.2902	29.4262	29.5723	29	29	51.1	81.889	0	120.23	13549000000	218	Calpain-1 catalytic subunit
	TUBB	P07437	32.6457	31.9394	32.5771	31.7814	31.6696	31.9116	27	5	71.2	49.67	0	107.83	81018000000	682	Tubulin beta chain
	PSAP	P07602	31.045	31.6504	31.0331	32.0618	31.8291	31.8446	22	22	43.5	58.112	0	72.67	48482000000	437	Prosaposin
	APRT	P07741	29.8256	30.4489	30.0145	29.184	30.16	29.5398	8	8	61.1	19.608	0	69.301	14142000000	216	Adenine phosphoribosyltransferase
	EPRS	P07814	31.5005	31.1098	30.8981	30.5944	30.5414	30.7349	52	52	47.5	170.59	0	258.12	33627000000	634	Bifunctional glutamate/proline--tRNA ligase
	CTSB	P07858	30.6062	31.0239	30.1844	31.7133	31.222	30.8593	17	17	63.1	37.821	0	193.5	33648000000	522	Cathepsin B
	HSP90AA1	P07900	33.0957	32.9625	33.147	33.0798	32.9648	33.2753	44	28	54.5	84.659	0	323.31	142910000000	1502	Heat shock protein HSP 90-alpha
	HNRNPC	P07910	30.299	29.9627	30.5927	29.9898	30.26	30.5647	9	9	24.5	33.67	0	48.354	21996000000	355	Heterogeneous nuclear ribonucleoproteins C1/C2
	UQCRH	P07919	28.0525	27.6912	27.6421	27.6388	27.4084	27.4196	1	1	19.8	10.739	0	12.369	3035800000	39	Cytochrome b-c1 complex subunit 6, mitochondrial
	LAMB1	P07942	27.2208	28.1377	28.1667	29.5301	29.746	29.0859	26	26	22.8	198.04	0	123.52	7277100000	184	Laminin subunit beta-1
	YES1	P07947	26.9773	27.4041	27.571	27.6988	27.6919	28.1241	8	5	24.1	60.801	0	39.828	2964200000	79	Tyrosine-protein kinase Yes
	TPM2	P07951	26.9864	28.1855	27.6703	29.2992	28.3945	28.18	14	1	24.3	32.85	0	8.4994	6428200000	42	Tropomyosin beta chain
	FH	P07954	29.7873	29.4312	29.7328	29.302	29.3915	29.8133	11	11	36.7	54.636	0	61.227	11528000000	151	Fumarate hydratase, mitochondrial
	ANXA6	P08133	32.7799	32.4509	32.662	32.7656	31.6981	31.7977	40	40	63.3	75.872	0	323.31	98334000000	1046	Annexin A6
	RHOC	P08134	30.7615	30.427	30.6242	31.1633	30.5182	31.0795	11	3	67.9	22.006	0	116.51	29313000000	411	Rho-related GTP-binding protein RhoC
	CD55	P08174	NaN	NaN	NaN	24.1584	23.8479	23.7687	2	2	4.5	41.4	0.0019541	2.4581	110070000	4	Complement decay-accelerating factor
	SLC3A2	P08195	29.2356	28.4888	28.9977	28.4686	28.4021	28.9582	14	14	30.2	67.993	0	78.092	10484000000	158	4F2 cell-surface antigen heavy chain
	PFKM	P08237	26.9752	27.0212	27.4053	25.966	26.547	26.3281	8	6	15.3	85.182	0	21.369	1517400000	26	ATP-dependent 6-phosphofructokinase, muscle type
	HSP90AB1	P08238	32.6059	32.3666	32.7526	32.5204	32.4693	32.98	43	27	57.5	83.263	0	323.31	113900000000	1095	Heat shock protein HSP 90-beta
	SRPR	P08240	29.0354	28.9556	29.3206	28.386	28.565	28.6058	15	15	29.5	69.81	0	48.419	8142000000	159	Signal recognition particle receptor subunit alpha
	ASNS	P08243	26.6375	27.0912	27.1473	23.1269	24.5665	25.5426	13	13	32.4	64.369	0	44.562	3108700000	68	Asparagine synthetase [glutamine-hydrolyzing]
	SOD3	P08294	23.7734	23.8412	23.8994	NaN	NaN	22.9911	1	1	6.7	25.851	0.0021882	2.3459	174130000	1	Extracellular superoxide dismutase [Cu-Zn]
	HMBS	P08397	25.4839	25.328	25.5725	24.2024	24.1543	24.9843	5	5	23.3	39.33	0	12.585	575010000	36	Porphobilinogen deaminase
	MME	P08473	24.8843	28.9954	28.78	23.8101	23.0075	22.7529	13	13	21.3	85.513	0	54.154	1924200000	44	Neprilysin
	PDHA1	P08559	27.9914	27.5946	27.5128	28.0711	28.0619	27.7389	11	11	37.9	43.295	0	38.944	3719600000	95	Pyruvate dehydrogenase E1 component subunit alpha, somatic form, mitochondrial
	COL4A2	P08572	NaN	24.9672	24.0714	28.8033	28.4772	27.3155	9	9	8.5	167.55	0	40.593	2378700000	57	Collagen alpha-2(IV) chain
	CYC1	P08574	28.353	28.2544	28.2627	28.5634	28.812	28.1647	11	11	48.3	35.422	0	85.214	5097100000	112	Cytochrome c1, heme protein, mitochondrial
	SNRPB2	P08579	26.106	26.2145	26.4253	25.7627	25.7355	25.9898	3	2	17.8	25.486	0	5.6983	1144400000	29	U2 small nuclear ribonucleoprotein B
	SNRNP70	P08621	26.2356	26.8935	26.9438	27.2051	27.8163	27.5368	9	9	22.2	51.556	0	21.113	2462000000	84	U1 small nuclear ribonucleoprotein 70 kDa
	ITGA5	P08648	30.8471	28.7737	29.8515	31.63	30.2697	31.1842	21	21	26.9	114.54	0	116.08	23065000000	250	Integrin alpha-5
	VIM	P08670	36.1597	36.5175	36.2964	36.872	36.1719	36.0637	68	62	89.9	53.651	0	323.31	1581100000000	11009	Vimentin
	RPS17	P08708	29.7291	30.1358	30.0422	29.6462	29.8694	29.9194	8	8	52.6	15.55	0	64.697	15720000000	226	40S ribosomal protein S17
	CD63	P08962	23.8976	25.9914	25.6382	24.7965	24.9322	25.099	1	1	4.2	25.636	0	14.925	638980000	20	CD63 antigen
	MRPL3	P09001	25.4773	25.3045	25.3075	24.0885	25.1615	25.2097	2	2	7.8	38.632	0	4.1337	540130000	20	39S ribosomal protein L3, mitochondrial
	SNRPA	P09012	26.8785	27.1855	27.3248	26.9597	27.2967	27.4344	6	5	35.1	31.279	0	35.125	2257800000	62	U1 small nuclear ribonucleoprotein A
	FGF2	P09038	NaN	24.9212	24.0468	NaN	23.2867	21.8148	1	1	3.5	30.77	0.0020207	2.8925	231160000	9	Fibroblast growth factor 2
	ENO2	P09104	25.861	25.3399	25.8033	25.2153	24.9428	25.7231	7	4	29.5	47.268	0	21.603	1070500000	26	Gamma-enolase
	ACAA1	P09110	28.5447	28.2475	28.0261	27.956	27.7331	27.6384	10	10	41.5	44.292	0	49.979	4307000000	140	3-ketoacyl-CoA thiolase, peroxisomal
	GSTP1	P09211	32.609	32.6022	32.1289	32.2811	32.388	32.0797	13	13	66.7	23.356	0	323.31	80747000000	346	Glutathione S-transferase P
	SNRPC	P09234	25.0718	25.0108	25.4485	25.2596	25.8623	26.0078	1	1	11.3	17.394	0	4.9444	744550000	13	U1 small nuclear ribonucleoprotein C
	LGALS1	P09382	31.4932	32.4092	32.0262	32.4806	32.6198	32.0811	11	11	86.7	14.716	0	239.38	126630000000	2934	Galectin-1
	QDPR	P09417	25.7333	26.1338	25.9655	26.4419	25.7254	25.504	5	5	27.5	25.789	0	14.226	965910000	43	Dihydropteridine reductase
	HMGB1	P09429	28.5628	29.638	30.368	29.7653	30.7251	30.5483	8	7	35.3	24.893	0	69.015	19963000000	230	High mobility group protein B1
	SPARC	P09486	29.7983	29.2996	28.3639	30.1959	30.1336	29.578	13	13	56.4	34.632	0	93.805	18024000000	295	SPARC
	GSTM1	P09488	24.5436	28.0613	25.3872	23.3155	26.8368	22.0153	5	2	28	25.712	0	11.719	1443900000	23	Glutathione S-transferase Mu 1
	CLTA	P09496	23.7056	24.0358	23.6244	23.1559	24.4772	23.7333	5	5	14.5	27.076	0	10.707	239020000	19	Clathrin light chain A
	CLTB	P09497	24.74	24.6974	24.5841	24.2236	25.3987	25.0399	1	1	4.4	25.19	0.0020222	2.9156	432430000	8	Clathrin light chain B
	ANXA4	P09525	29.4554	29.6136	29.5542	30.5558	29.564	29.8024	18	18	56.1	35.882	0	170.5	13754000000	212	Annexin A4
	CNP	P09543	27.9422	27.9085	27.8875	28.5514	28.2781	28.0984	10	10	33.7	47.578	0	58.068	5155400000	173	2,3-cyclic-nucleotide 3-phosphodiesterase
	HMOX1	P09601	28.7311	27.316	28.3113	30.01	28.1259	29.6609	13	13	62.5	32.818	0	104.1	12262000000	207	Heme oxygenase 1
	PDGFRB	P09619	25.3435	26.6308	27.315	NaN	24.4244	NaN	10	10	13.1	123.97	0	22.993	1887700000	56	Platelet-derived growth factor receptor beta
	DLD	P09622	28.0661	27.6695	27.7175	28.6361	28.274	27.9129	8	8	24.2	54.177	0	49.112	4198800000	145	Dihydrolipoyl dehydrogenase, mitochondrial
	HNRNPA1	P09651	31.0124	31.0137	31.5569	30.463	31.2313	31.178	17	17	47	38.746	0	181.43	38080000000	414	Heterogeneous nuclear ribonucleoprotein A1
	SNRPA1	P09661	27.1712	27.5017	27.9465	27.0549	28.0327	27.6556	9	9	51	28.415	0	60.099	3243500000	76	U2 small nuclear ribonucleoprotein A
	COX6C	P09669	19.9868	21.6449	18.9868	24.098	23.9088	18.8672	2	2	21.3	8.7813	0.002164	2.1831	85708000	5	Cytochrome c oxidase subunit 6C
	PARP1	P09874	27.4986	28.2561	29.3899	27.8884	28.9178	29.1646	28	28	36.6	113.08	0	83.868	6602500000	149	Poly [ADP-ribose] polymerase 1
	UCHL1	P09936	31.9713	32.1198	30.321	32.6391	32.0884	30.8759	13	13	77.1	24.824	0	228.81	59162000000	429	Ubiquitin carboxyl-terminal hydrolase isozyme L1
	LTA4H	P09960	30.0409	29.8875	29.4518	30.1229	30.0337	29.7532	18	18	43.4	69.284	0	82.419	15075000000	213	Leukotriene A-4 hydrolase
	ALDOC	P09972	29.458	28.3449	28.84	28.1848	28.3953	28.3959	5	2	17.6	39.455	0	40.622	9150300000	83	Fructose-bisphosphate aldolase C
	H2AFV	Q71UI9	29.4932	30.4544	31.6473	29.8414	31.4717	31.2339	5	3	53.9	13.509	0	118.41	32694000000	89	Histone H2A.V
	HIST1H2AJ	Q99878	26.3231	26.0627	28.1035	27.5694	26.6218	30.3982	7	0	60.9	13.936	0	36.814	4497400000	50	Histone H2A type 1-J
	GSTT2B	P0CG30	23.3022	26.5222	24.3077	NaN	25.5479	NaN	3	2	19.3	27.507	0	11.163	428350000	11	Glutathione S-transferase theta-2B
	LIMS3L	P0CW20	24.2996	23.5651	23.7253	24.6718	25.1521	24.5867	2	2	23.9	13.251	0	11.852	421540000	17	LIM and senescent cell antigen-like-containing domain protein 3-like
	TRAPPC2B	P0DI82	25.0236	25.0023	24.8735	24.9081	24.6611	24.816	2	2	18.6	16.445	0	8.1099	554530000	16	Trafficking protein particle complex subunit 2B
	HSPA1B	P0DMV9	31.3952	31.2606	30.9726	31.3421	30.97	31.4115	28	18	56.2	70.051	0	153.66	42378000000	402	Heat shock 70 kDa protein 1B
	U2AF1	P0DN76	27.3427	27.624	28.0892	27.1948	27.7879	27.5427	6	6	25.8	27.872	0	20.07	3058700000	53	Splicing factor U2AF 35 kDa subunit
		P0DP25	28.6139	29.2064	29.1752	29.3272	29.5458	29.4656	12	12	85.2	16.837	0	178.06	10487000000	150
	RAP2A	P10114	NaN	22.5377	23.1892	24.3991	23.674	24.1558	5	2	37.2	20.615	0	4.1203	198540000	7	Ras-related protein Rap-2a
	TROVE2	P10155	28.6149	28.2083	28.2273	28.0617	27.718	28.0129	12	12	33.5	60.67	0	51.772	4572000000	116	60 kDa SS-A/Ro ribonucleoprotein
	GAA	P10253	22.3496	27.1065	21.9735	26.4385	28.0131	25.7582	13	13	22.3	105.32	0	43.053	1277100000	31	Lysosomal alpha-glucosidase
	RRAS	P10301	28.3973	27.7431	27.8627	29.314	28.2543	28.4977	9	7	49.1	23.48	0	41.851	6096400000	89	Ras-related protein R-Ras
	HIST1H1E	P10412	NaN	19.3903	20.8467	19.7245	21.6441	20.5491	6	1	22.8	21.865	0.0033128	2.0103	17808000	4	Histone H1.4
	DLAT	P10515	28.7923	28.9156	28.7843	28.7577	28.6674	28.8583	12	12	28.1	68.996	0	40.763	6837500000	114	Dihydrolipoyllysine-residue acetyltransferase component of pyruvate dehydrogenase complex, mitochondrial
	PTPRF	P10586	NaN	NaN	NaN	23.7465	23.5334	21.8561	4	4	2.6	212.88	0.0015373	3.1017	78742000	5	Receptor-type tyrosine-protein phosphatase F
	TXN	P10599	32.2533	31.9058	31.8809	31.259	30.5544	31.1878	9	9	86.7	11.737	0	70.312	63662000000	691	Thioredoxin
	COX5B	P10606	27.5555	28.4642	27.9599	28.9054	28.9535	28.3124	6	6	30.2	13.696	0	18.132	5391200000	120	Cytochrome c oxidase subunit 5B, mitochondrial
	CTSA	P10619	28.4349	28.2133	28.1649	28.8991	28.9261	28.3496	7	7	21.9	54.465	0	37.152	6704200000	105	Lysosomal protective protein
	PRKAR1A	P10644	29.6662	28.9376	29.5017	29.6639	28.5799	29.384	11	10	38.6	42.981	0	49.74	10640000000	191	cAMP-dependent protein kinase type I-alpha regulatory subunit
	HSPD1	P10809	32.6404	32.6962	32.5292	32.2954	32.6381	32.5699	39	39	75.6	61.054	0	256.08	98458000000	1983	60 kDa heat shock protein, mitochondrial
	CLU	P10909	25.5887	25.3534	NaN	24.6388	26.1399	NaN	4	4	13.8	52.494	0	13.666	458220000	13	Clusterin
	HSPA5	P11021	33.9163	34.0177	33.3523	33.8412	33.9019	33.607	40	39	57.5	72.332	0	323.31	235810000000	1799	78 kDa glucose-regulated protein
	LAMC1	P11047	29.7309	29.2141	28.8852	29.279	29.666	28.7863	26	26	21.3	177.6	0	140.57	9897300000	195	Laminin subunit gamma-1
	ACP2	P11117	24.7341	23.4161	NaN	25.7624	25.4242	25.0832	6	6	14.2	48.344	0	9.964	520610000	14	Lysosomal acid phosphatase
	MAP2	P11137	22.9657	NaN	NaN	24.2776	23.173	24.7273	4	4	3.3	199.52	0	5.6068	142300000	9	Microtubule-associated protein 2
	HSPA8	P11142	33.3572	33.4499	33.4753	33.4229	33.2504	33.6559	38	29	69.8	70.897	0	306.4	189920000000	1500	Heat shock cognate 71 kDa protein
	UMPS	P11172	27.3269	27.3708	27.8526	27.3273	27.2565	27.5211	8	8	23.1	52.221	0	19.001	2911500000	55	Uridine 5-monophosphate synthase
	PDHB	P11177	28.2953	28.2321	27.8771	28.4071	28.6066	28.1271	11	11	34.8	39.233	0	40.145	4826200000	142	Pyruvate dehydrogenase E1 component subunit beta, mitochondrial
	DBT	P11182	25.8514	26.317	25.7624	25.3065	25.0867	24.6934	6	6	16.6	53.486	0	10.413	779680000	25	Lipoamide acyltransferase component of branched-chain alpha-keto acid dehydrogenase complex, mitochondrial
	RALB	P11234	NaN	24.0351	NaN	24.2095	24.6568	24.0343	5	2	32	23.408	0	7.2994	175480000	6	Ras-related protein Ral-B
	BCR	P11274	25.1009	24.689	24.8862	25.1066	24.7965	24.9003	4	3	4.1	142.82	0	5.3332	485490000	15	Breakpoint cluster region protein
	LAMP1	P11279	28.224	27.0437	27.6378	28.6834	27.9122	28.707	6	6	13.7	44.882	0	68.351	5593900000	72	Lysosome-associated membrane glycoprotein 1
	ACADM	P11310	25.2777	24.5099	24.0622	26.6132	26.3806	24.4839	9	9	28.5	46.588	0	34.158	661700000	23	Medium-chain specific acyl-CoA dehydrogenase, mitochondrial
	TOP1	P11387	27.1487	27.3993	28.0136	26.3998	27.1155	27.1489	12	12	18.3	90.725	0	29.966	2186000000	58	DNA topoisomerase 1
	TOP2A	P11388	NaN	NaN	24.5067	22.5398	22.8743	24.6367	4	2	3.3	174.38	0	5.5239	135470000	6	DNA topoisomerase 2-alpha
	G6PD	P11413	31.6192	31.5279	31.1679	31.2251	30.7333	31.1413	31	31	66	59.256	0	127.25	39722000000	557	Glucose-6-phosphate 1-dehydrogenase
	MTHFD1	P11586	30.0034	30.2297	30.5788	29.5182	29.704	29.9527	30	30	46.5	101.56	0	132.71	16648000000	348	C-1-tetrahydrofolate synthase, cytoplasmic
	IGF2R	P11717	26.5039	26.5409	26.1396	26.3342	26.0313	26.0654	9	9	4.8	274.37	0	19.82	1216500000	39	Cation-independent mannose-6-phosphate receptor
	CDK4	P11802	22.4636	22.947	NaN	23.6501	23.1086	23.7789	4	3	15.8	33.729	0	4.6455	157480000	2	Cyclin-dependent kinase 4
	PABPC1	P11940	31.0994	31.1378	31.3136	30.9487	31.1509	31.4585	23	15	48.4	70.67	0	188.51	39033000000	481	Polyadenylate-binding protein 1
	PCNA	P12004	28.3402	27.723	29.4963	27.487	28.2865	29.0504	11	11	58.2	28.768	0	56.018	6470700000	92	Proliferating cell nuclear antigen
	COX6A1	P12074	29.1592	28.3882	28.0962	28.4992	28.2939	28.1444	2	2	45.9	12.155	0	12.539	5589900000	56	Cytochrome c oxidase subunit 6A1, mitochondrial
	COL6A1	P12109	31.5958	31.4409	30.3587	28.0621	26.7445	24.545	24	24	38.1	108.53	0	180.92	24642000000	330	Collagen alpha-1(VI) chain
	SLC25A4	P12235	24.1185	24.2156	23.5306	24.0763	24.6858	24.0718	13	3	46.3	33.064	0	6.9158	411220000	16	ADP/ATP translocase 1
	SLC25A6	P12236	30.2136	31.0986	30.4153	30.9298	31.3857	30.9985	17	4	60.1	32.866	0	65.828	29199000000	353	ADP/ATP translocase 3
	IMPDH2	P12268	30.3767	30.227	30.5779	29.0887	29.5882	30.0215	17	16	49.4	55.804	0	127.56	15214000000	242	Inosine-5-monophosphate dehydrogenase 2
	TPR	P12270	27.7567	27.604	28.1009	27.1357	28.0582	27.5848	22	22	11.8	267.29	0	82.077	3426900000	98	Nucleoprotein TPR
	CKB	P12277	28.095	24.8408	25.1633	NaN	22.5816	NaN	9	9	38.8	42.644	0	43.025	2149100000	33	Creatine kinase B-type
	BCKDHA	P12694	NaN	24.3738	24.6395	NaN	24.508	24.7196	2	2	7.2	50.47	0	5.4322	301820000	1	2-oxoisovalerate dehydrogenase subunit alpha, mitochondrial
	ACE	P12821	25.6375	26.7255	26.9181	25.3025	28.5534	25.5854	10	10	10.6	149.71	0	34.187	1620800000	47	Angiotensin-converting enzyme
	SRC	P12931	NaN	NaN	20.8633	21.8454	21.4745	21.6646	4	1	8.2	59.834	0.0020095	2.8144	33810000	8	Proto-oncogene tyrosine-protein kinase Src
	PEPD	P12955	28.8582	28.9856	28.9463	28.6864	28.9808	28.7692	11	11	32.3	54.548	0	84.911	8493400000	160	Xaa-Pro dipeptidase
	XRCC6	P12956	31.1163	31.483	31.9123	30.9313	31.6794	31.5544	30	30	47.8	69.842	0	149.12	47387000000	720	X-ray repair cross-complementing protein 6
	XRCC5	P13010	30.9221	31.2078	31.4691	30.6356	31.5215	31.236	32	32	54.5	82.704	0	252.92	38848000000	641	X-ray repair cross-complementing protein 5
	COX4I1	P13073	26.4672	27.8886	27.0448	28.5482	28.523	28.0442	5	5	30.8	19.576	0	26.778	3625000000	81	Cytochrome c oxidase subunit 4 isoform 1, mitochondrial
	LAMP2	P13473	28.4757	28.3566	28.3582	29.1072	28.7745	28.69	4	4	9.3	44.96	0	26.817	6199900000	98	Lysosome-associated membrane glycoprotein 2
	EEF2	P13639	34.0095	33.8011	33.8136	33.3081	33.4083	33.6994	52	51	67.9	95.337	0	323.31	223820000000	2672	Elongation factor 2
	PDIA4	P13667	30.7918	31.0347	30.6631	31.4217	31.3421	30.9005	36	35	50.5	72.932	0	173.56	31826000000	653	Protein disulfide-isomerase A4
	P4HA1	P13674	29.4034	28.9355	28.145	27.613	27.2724	27.6862	17	17	40.1	61.049	0	66.943	6145300000	149	Prolyl 4-hydroxylase subunit alpha-1
	TPT1	P13693	30.6841	30.4366	30.5949	29.7661	29.9568	30.2423	7	7	48.3	19.595	0	40.022	21485000000	204	Translationally-controlled tumor protein
	ALAD	P13716	26.28	26.4291	26.0338	26.0742	25.5197	25.6537	8	8	33.9	36.294	0	26.196	1082200000	26	Delta-aminolevulinic acid dehydratase
	F3	P13726	24.3504	NaN	24.4977	NaN	NaN	NaN	2	2	10.5	33.067	0	9.0665	1104100000	15	Tissue factor
	HLA-E	P13747	22.8324	NaN	NaN	24.3112	23.6336	24.0422	2	2	8.4	40.156	0.0019812	2.6527	119650000	2	HLA class I histocompatibility antigen, alpha chain E
	LCP1	P13796	22.5619	NaN	22.1277	28.7453	22.4355	27.0533	18	12	38.6	70.288	0	61.623	1333400000	36	Plastin-2
	ETFA	P13804	30.2649	30.0785	29.7764	30.3292	30.1679	29.6669	13	13	55.9	35.079	0	60.274	15622000000	279	Electron transfer flavoprotein subunit alpha, mitochondrial
	GYS1	P13807	26.8691	26.7713	26.8096	26.4532	25.9462	26.5397	4	4	8.1	83.785	0	15.23	1420000000	25	Glycogen [starch] synthase, muscle
	PRKAR2A	P13861	27.2831	26.7779	26.7243	27.4261	27.1125	27.1865	12	11	39.9	45.518	0	44.357	2137300000	81	cAMP-dependent protein kinase type II-alpha regulatory subunit
	MTHFD2	P13995	25.2476	25.89	25.4858	24.3298	24.4849	25.5089	6	6	37.1	37.895	0	21.377	1096400000	44	Bifunctional methylenetetrahydrofolate dehydrogenase/cyclohydrolase, mitochondrial
	MIF	P14174	31.7873	32.0853	31.8335	32.0437	31.8342	31.5918	3	3	18.3	12.476	0	26.901	56038000000	129	Macrophage migration inhibitory factor
	CD99	P14209	26.2211	26.1253	26.7776	27.8838	26.5352	27.5345	4	4	29.2	18.848	0	29.532	2109100000	56	CD99 antigen
	PRKCSH	P14314	29.2829	30.0503	29.4576	30.3561	30.387	29.7536	21	21	45.8	59.425	0	109.13	15895000000	176	Glucosidase 2 subunit beta
	HCLS1	P14317	NaN	22.6724	20.2024	26.604	25.5504	29.0184	8	8	19.3	54.013	0	31.46	1466100000	25	Hematopoietic lineage cell-specific protein
	FDPS	P14324	28.2482	28.4971	28.9896	29.1402	29.167	29.302	10	10	31.3	48.275	0	74.6	7149300000	98	Farnesyl pyrophosphate synthase
	COX7A2	P14406	28.1892	28.5339	27.9865	28.3033	28.9551	28.3882	2	2	27.7	9.3959	0	9.764	5029000000	51	Cytochrome c oxidase subunit 7A2, mitochondrial
	NID1	P14543	24.5281	23.4239	22.8943	25.0116	26.6579	25.3028	9	9	10	136.38	0	21.778	539720000	16	Nidogen-1
	AKR1A1	P14550	29.4467	29.9331	29.3288	29.8901	29.7453	29.3191	15	15	56.3	36.573	0	83.171	12480000000	115	Alcohol dehydrogenase [NADP(+)]
	PKM	P14618	33.9194	33.7793	33.6736	33.4483	33.1595	33.4628	41	41	77	57.936	0	323.31	239350000000	2977	Pyruvate kinase PKM
	HSP90B1	P14625	34.1282	33.6841	33.6825	33.6437	33.5643	33.4787	52	44	56.9	92.468	0	323.31	221920000000	2870	Endoplasmin
	SNRPN	P63162	27.9228	28.247	28.8437	27.8803	28.5148	28.5694	5	5	18.8	24.614	0	15.013	5389200000	91	Small nuclear ribonucleoprotein-associated protein N
	IDE	P14735	28.0901	27.7349	27.8511	27.5832	27.8236	28.277	15	15	17.4	117.97	0	27.669	4228700000	109	Insulin-degrading enzyme
	COX6B1	P14854	28.612	28.7153	28.1505	28.5259	28.6228	28.1917	5	5	58.1	10.192	0	41.651	5493400000	96	Cytochrome c oxidase subunit 6B1
	HNRNPL	P14866	30.3916	30.4884	31.0693	30.2401	30.7332	30.7364	15	15	50.1	64.132	0	159.02	31528000000	280	Heterogeneous nuclear ribonucleoprotein L
	DARS	P14868	28.7715	29.3905	29.1627	28.9171	28.9482	28.9604	17	17	41.7	57.136	0	50.966	8492000000	206	Aspartate--tRNA ligase, cytoplasmic
	UQCRB	P14927	26.6919	26.9309	26.649	27.5516	27.1811	26.9809	6	6	55	13.53	0	19.103	1973200000	32	Cytochrome b-c1 complex subunit 7
	AKR1B1	P15121	29.8269	29.4576	29.1446	30.3417	29.7429	30.196	14	13	71.8	35.853	0	90.43	14182000000	221	Aldose reductase
	ANPEP	P15144	33.129	33.1784	33.6268	33.1922	31.0688	31.6065	44	44	46.5	109.54	0	323.31	105660000000	1047	Aminopeptidase N
	GSPT1	P15170	27.0733	27.7829	28.1223	27.4914	27.7024	27.932	10	7	25.1	55.755	0	30.663	3349300000	87	Eukaryotic peptide chain release factor GTP-binding subunit ERF3A
	ARSA	P15289	25.5202	25.3459	NaN	26.6099	25.3075	25.1247	4	4	11.8	53.588	0	12.197	711860000	28	Arylsulfatase A
	B4GALT1	P15291	26.7487	26.0402	24.9799	24.6617	24.8955	25.0278	5	5	18.6	43.92	0	13.302	897150000	27	Beta-1,4-galactosyltransferase 1
	EZR	P15311	28.937	28.3128	28.758	29.4054	29.1463	29.1856	29	16	46.1	69.412	0	101.16	9073700000	219	Ezrin
	UCHL3	P15374	28.8367	27.938	28.1605	27.9175	27.4271	28.0511	10	10	60	26.182	0	39.037	4277500000	74	Ubiquitin carboxyl-terminal hydrolase isozyme L3
	CD46	P15529	22.6662	21.6849	21.1994	25.8054	21.1241	22.6576	1	1	3.8	43.747	0.0056364	1.8832	154980000	2	Membrane cofactor protein
	NME1	P15531	31.357	31.9895	31.7632	31.6686	31.5668	31.7782	12	7	86.2	17.149	0	58.49	52815000000	397	Nucleoside diphosphate kinase A
	NQO1	P15559	30.0471	27.1066	28.9171	30.7026	29.557	30.2344	13	13	55.8	30.867	0	126.73	16488000000	256	NAD(P)H dehydrogenase [quinone] 1
	ARSB	P15848	24.3869	23.1403	23.4248	24.0401	23.453	23.6971	3	3	9.8	59.687	0	9.0378	452160000	5	Arylsulfatase B
	RPS2	P15880	30.3984	30.6252	30.4271	30.0624	30.3628	30.4191	13	13	45.4	31.324	0	66.631	20742000000	281	40S ribosomal protein S2
	RPA2	P15927	26.8336	27.0651	27.5732	26.1978	27.3181	27.1846	5	5	30.7	29.247	0	32.34	2110100000	60	Replication protein A 32 kDa subunit
	COX7C	P15954	27.6572	27.871	27.3684	27.8792	27.9041	27.4386	2	2	41.3	7.2454	0	21.103	3205300000	78	Cytochrome c oxidase subunit 7C, mitochondrial
	CD44	P16070	30.1763	30.3771	30.2157	29.4767	27.8568	28.918	8	8	10.9	81.537	0	32.033	15634000000	83	CD44 antigen
	NQO2	P16083	NaN	26.2023	26.0095	23.8344	24.7302	25.2642	5	5	26.4	25.918	0	10.956	714640000	14	Ribosyldihydronicotinamide dehydrogenase [quinone]
	ACADS	P16219	NaN	22.476	24.4787	26.2927	25.7767	25.0711	4	4	18	44.297	0	12.786	436900000	10	Short-chain specific acyl-CoA dehydrogenase, mitochondrial
	CREB1	P16220	NaN	NaN	NaN	23.0061	23.5762	23.3516	1	1	4.1	36.688	0.00027086	3.7445	85304000	2	Cyclic AMP-responsive element-binding protein 1
	GLB1	P16278	28.2814	27.6147	27.5978	29.4305	28.6254	28.2489	12	11	21.4	76.074	0	36.15	5950500000	102	Beta-galactosidase
	PPP3CB	P16298	23.6004	23.771	23.9398	23.2879	22.7003	22.766	7	3	19.1	59.024	0	4.7039	190690000	15	Serine/threonine-protein phosphatase 2B catalytic subunit beta isoform
	NCK1	P16333	23.8993	23.9745	23.779	26.1739	24.7751	24.7221	4	4	13	42.864	0	8.1587	384210000	8	Cytoplasmic protein NCK1
	GCFC2	P16383	NaN	22.8998	NaN	NaN	22.5914	22.7457	1	1	2.4	89.384	0.001996	2.7375	42366000	1	GC-rich sequence DNA-binding factor 2
	HIST1H1B	P16401	27.3939	28.893	29.912	28.3284	30.1548	29.6932	8	8	23	22.58	0	30.534	11525000000	163	Histone H1.5
	HIST1H1C	P16403	27.3736	29.1837	30.3106	28.3429	30.5164	30.1374	8	3	25.8	21.364	0	37.753	13569000000	142	Histone H1.2
	POR	P16435	27.3581	27.4735	27.7862	26.9059	27.0703	27.1652	12	12	25.1	76.689	0	49.036	2763300000	75	NADPH--cytochrome P450 reductase
	MGMT	P16455	23.6356	24.6678	24.8096	NaN	24.5953	NaN	2	2	14.5	21.646	0	5.1429	304810000	12	Methylated-DNA--protein-cysteine methyltransferase
	ATP2A2	P16615	28.2836	28.5668	28.1125	28.1665	28.6746	28.3419	19	19	21.3	114.76	0	55.596	5516700000	177	Sarcoplasmic/endoplasmic reticulum calcium ATPase 2
	PLCG2	P16885	23.1861	23.2296	24.6772	25.5455	24.6439	24.3018	6	6	6	147.87	0	5.8215	379650000	13	1-phosphatidylinositol 4,5-bisphosphate phosphodiesterase gamma-2
	FAH	P16930	27.8061	28.1339	27.351	27.5042	27.0255	26.8578	10	10	38.7	46.374	0	43.971	2816300000	81	Fumarylacetoacetase
	STMN1	P16949	27.8361	27.5215	29.1744	28.7583	29.5079	28.8708	9	9	26.8	17.302	0	49.951	7842600000	140	Stathmin
	YBX3	P16989	23.4392	25.1092	24.7659	25.4444	26.1755	26.0803	9	4	30.1	40.089	0	21.205	701890000	60	Y-box-binding protein 3
	NAGA	P17050	25.0726	25.3129	25.3937	26.0104	25.7189	25.4096	4	4	13.1	46.564	0	13.79	763410000	19	Alpha-N-acetylgalactosaminidase
	HSPA6	P17066	23.8105	24.8353	24.0453	24.9325	25.4262	24.5157	9	1	12.3	71.027	0	9.9323	415500000	36	Heat shock 70 kDa protein 6
	HMGA1	P17096	28.9522	29.9429	29.8885	29.5731	30.1055	29.806	4	4	23.4	11.676	0	51.658	11528000000	227	High mobility group protein HMG-I/HMG-Y
	TMEM11	P17152	25.2254	24.7259	24.9919	24.6587	24.1143	24.9959	3	3	17.7	21.541	0	4.3138	419440000	11	Transmembrane protein 11, mitochondrial
	ITGA2	P17301	28.2752	28.0104	27.4044	28.7465	28.4713	28.8992	22	22	25.2	129.29	0	65.617	5272000000	147	Integrin alpha-2
	GJA1	P17302	25.9776	NaN	NaN	24.0831	24.5082	NaN	1	1	5.2	43.008	0	5.8085	242480000	3	Gap junction alpha-1 protein
	SMPD1	P17405	25.4565	25.3522	NaN	26.2195	25.4299	24.9982	6	6	17.6	69.751	0	33.593	917420000	27	Sphingomyelin phosphodiesterase
	UBTF	P17480	26.9461	25.7873	26.4894	25.2021	26.0619	25.8913	7	7	10.6	89.405	0	11.944	1142300000	27	Nucleolar transcription factor 1
	NDUFB7	P17568	23.4059	23.6346	22.439	23.8862	23.6757	22.6834	1	1	8	16.402	0.002002	2.7653	212320000	6	NADH dehydrogenase [ubiquinone] 1 beta subcomplex subunit 7
	PRKACA	P17612	27.5648	26.901	27.3115	27.6191	27.0397	27.4245	10	3	24.2	40.589	0	19.913	2740600000	75	cAMP-dependent protein kinase catalytic subunit alpha
	HLA-G	P17693	NaN	23.7855	23.0086	25.2133	25.7252	24.762	1	1	3	38.224	0.0019617	2.508	279110000	3	HLA class I histocompatibility antigen, alpha chain G
	PTPN2	P17706	NaN	23.9664	24.0683	23.7101	22.9631	23.0255	1	1	2.2	48.473	0.008551	1.7038	185000000	5	Tyrosine-protein phosphatase non-receptor type 2
	CTPS1	P17812	28.9569	28.275	28.6554	27.335	27.672	28.2783	9	9	24.5	66.69	0	51.78	5552900000	182	CTP synthase 1
	ENG	P17813	28.6987	26.4576	27.7214	30.2704	30.5832	30.8019	14	14	37.8	70.577	0	151.95	19503000000	264	Endoglin
	DDX5	P17844	30.255	30.5302	30.9382	30.1276	30.933	31.0004	25	18	47.9	69.147	0	108.04	26915000000	345	Probable ATP-dependent RNA helicase DDX5
	PFKL	P17858	29.4268	29.2213	29.1965	29.4609	29.366	29.3255	20	17	39	85.018	0	103	10655000000	168	ATP-dependent 6-phosphofructokinase, liver type
	GM2A	P17900	25.8857	25.5487	23.9222	26.9028	26.6089	26.5137	4	4	37.8	20.838	0	20.588	1160500000	24	Ganglioside GM2 activator
	LGALS3	P17931	30.2577	31.0314	30.488	30.4461	29.4209	29.5923	7	7	31.2	26.152	0	45.107	20562000000	273	Galectin-3
	PSMC3	P17980	29.5862	29.2823	29.621	29.2468	29.2915	29.1525	16	16	47.4	49.203	0	71.943	11080000000	300	26S protease regulatory subunit 6A
	TCP1	P17987	29.7961	29.8501	29.8401	29.3759	29.8216	29.9439	24	24	56.1	60.343	0	124.15	13656000000	273	T-complex protein 1 subunit alpha
	PTPN1	P18031	27.7621	27.5619	27.4861	28.4066	27.924	28.382	14	14	48.3	49.966	0	61.988	3296200000	62	Tyrosine-protein phosphatase non-receptor type 1
	RPL35A	P18077	26.8686	28.0653	27.8424	27.8522	28.4147	27.922	3	3	15.5	12.538	0.0010607	3.4881	3618300000	37	60S ribosomal protein L35a
	ARF4	P18085	31.0713	30.4247	29.8938	29.7419	29.8037	29.6642	12	8	76.1	20.511	0	72.752	23188000000	193	ADP-ribosylation factor 4
	RPL7	P18124	30.3837	30.6733	30.6582	30.3079	30.624	30.5973	16	16	50	29.225	0	60.066	23325000000	366	60S ribosomal protein L7
	VCL	P18206	31.6581	31.8814	31.7963	32.6937	32.3366	31.9285	55	55	56.6	123.8	0	323.31	74766000000	1190	Vinculin
	PTPRA	P18433	24.4192	24.2177	23.5204	23.9341	23.7368	23.7038	2	2	4.4	90.599	0	7.9362	214260000	5	Receptor-type tyrosine-protein phosphatase alpha
	NAT1	P18440	24.5384	24.3346	24.1541	23.7187	23.3305	24.116	1	1	5.2	33.898	0	4.1311	385060000	14	Arylamine N-acetyltransferase 1
	ITGB6	P18564	27.4066	27.3978	27.4322	28.4977	27.9375	27.9523	2	2	3.4	85.935	0.001993	2.7281	3213500000	18	Integrin beta-6
	SON	P18583	NaN	24.8926	25.0948	24.3471	24.6247	24.3543	4	4	2.9	263.83	0	10.461	339000000	5	Protein SON
	RCC1	P18754	26.5465	26.7681	27.3839	26.5081	27.3016	27.1309	6	6	23.5	44.969	0	13.959	2074600000	32	Regulator of chromosome condensation
	ATP5J	P18859	26.4422	27.1849	26.5173	27.7717	27.7426	27.2836	4	4	47.2	12.587	0	12.845	2300700000	55	ATP synthase-coupling factor 6, mitochondrial
	CDH2	P19022	26.3304	25.7128	25.5999	25.341	25.4641	25.4332	3	2	6.1	99.808	0	9.5824	1180900000	8	Cadherin-2
	MYL12A	P19105	NaN	NaN	NaN	NaN	23.6439	24.0858	13	1	80.7	19.794	0.0019836	2.6823	54187000	1	Myosin regulatory light chain 12A
	NCL	P19338	30.5534	30.9571	31.1604	30.2573	30.9225	30.9415	21	21	30.3	76.613	0	103.21	27247000000	390	Nucleolin
	HK1	P19367	29.6656	29.5146	29.5762	29.9933	29.6922	29.7765	32	28	38.3	102.48	0	217.72	13773000000	329	Hexokinase-1
	POLR2C	P19387	25.1804	25.9421	26.0341	24.5765	25.3666	25.4386	2	2	6.9	31.441	0	6.6686	856750000	22	DNA-directed RNA polymerase II subunit RPB3
	NDUFV2	P19404	27.6589	27.8286	27.7332	27.976	27.6887	27.6375	6	6	37.8	27.391	0	21.689	3182300000	54	NADH dehydrogenase [ubiquinone] flavoprotein 2, mitochondrial
	TRIM21	P19474	NaN	23.7714	23.865	25.22	25.0849	25.0772	3	3	10.5	54.169	0	9.8233	358810000	6	E3 ubiquitin-protein ligase TRIM21
	EIF2AK2	P19525	27.2922	27.1867	27.0877	27.0469	26.5906	26.8246	7	7	15.6	62.094	0	29.811	2577700000	83	Interferon-induced, double-stranded RNA-activated protein kinase
	SLC9A1	P19634	24.2565	NaN	NaN	25.1027	24.2701	24.3419	2	2	3.8	90.762	0	6.2546	196560000	5	Sodium/hydrogen exchanger 1
	CSNK2A2	P19784	26.4635	26.2942	26.5247	26.3804	26.4235	26.3547	3	3	11.4	41.213	0	10.364	1537200000	52	Casein kinase II subunit alpha
	NFKB1	P19838	26.9454	25.946	26.5098	25.5795	26.4062	26.5476	9	9	11.7	105.35	0	14.88	1313300000	25	Nuclear factor NF-kappa-B p105 subunit
	ATP2B1	P20020	25.2475	25.3394	26.2796	NaN	24.0839	23.5365	10	7	11.1	138.75	0	15.696	560200000	22	Plasma membrane calcium-transporting ATPase 1
	EIF2S2	P20042	28.2171	28.4769	28.3125	28.0611	28.1857	28.3132	15	15	40.2	38.388	0	83.727	5127900000	142	Eukaryotic translation initiation factor 2 subunit 2
	BTF3	P20290	28.8398	28.8799	29.3079	27.9785	28.2339	28.8448	5	5	46.1	22.168	0	86.587	7163500000	164	Transcription factor BTF3
	RAB3B	P20337	NaN	NaN	24.4026	22.4117	22.9512	NaN	1	1	8.2	24.758	0	9.9926	482980000	16	Ras-related protein Rab-3B
	RAB6A	P20340	27.0491	26.8567	26.6893	27.5439	27.0325	27.443	8	8	42.8	23.593	0	26.334	2386600000	55	Ras-related protein Rab-6A
	MX1	P20591	NaN	NaN	25.3353	25.4443	25.995	26.0467	8	8	14.8	75.519	0	14.286	486630000	11	Interferon-induced GTP-binding protein Mx1
	PSMB1	P20618	29.3929	29.1911	29.4319	29.179	29.2205	29.3557	10	10	53.9	26.489	0	79.644	10847000000	205	Proteasome subunit beta type-1
	M6PR	P20645	26.1089	26.0838	26.0144	26.3777	25.7451	26.4865	3	3	22.4	30.993	0	11.802	1157800000	8	Cation-dependent mannose-6-phosphate receptor
	COX5A	P20674	30.4632	30.4664	30.0032	30.4639	30.2981	30.2181	7	7	52.7	16.762	0	39.538	19842000000	171	Cytochrome c oxidase subunit 5A, mitochondrial
	LMNB1	P20700	27.6686	28.8203	29.3249	28.3457	29.8	29.1244	22	22	44.2	66.408	0	119.7	7836200000	201	Lamin-B1
	CAST	P20810	28.9222	28.5675	28.6413	28.8367	27.9559	28.3266	14	14	30.6	76.572	0	72.741	6289300000	192	Calpastatin
	IMPDH1	P20839	26.376	25.5493	26.0103	25.5699	25.5816	26.0779	6	5	14.6	55.405	0	14.721	862770000	23	Inosine-5-monophosphate dehydrogenase 1
	COL5A1	P20908	26.6843	25.299	25.3372	23.3214	23.201	24.8428	14	14	14.4	183.56	0	73.493	3026300000	64	Collagen alpha-1(V) chain
	AGA	P20933	24.0318	NaN	23.1277	24.5006	24.0889	24.3938	1	1	3.5	37.208	0.0013099	3.3552	317010000	12	N(4)-(beta-N-acetylglucosaminyl)-L-asparaginase
	RASA1	P20936	25.4539	25.2285	25.4232	25.1576	25.1597	25.1186	3	3	4	116.4	0	11.274	640630000	23	Ras GTPase-activating protein 1
	PTMS	P20962	22.7139	25.017	24.2431	24.4812	25.8599	24.47	1	1	10.8	11.53	0.0010537	3.4376	486750000	42	Parathymosin
	CDK11A	Q9UQ88	24.6427	24.9273	24.8729	NaN	24.6648	24.7177	6	6	7.9	91.361	0	7.5716	446910000	13	Cyclin-dependent kinase 11A
	GSTM3	P21266	27.0192	26.0084	26.9188	26.0611	26.222	26.5979	7	6	37.3	26.559	0	19.845	1522400000	40	Glutathione S-transferase Mu 3
	ATP6V1B2	P21281	29.1091	29.0249	28.8763	29.1832	28.6651	29.0431	14	14	40.9	56.5	0	80.438	8685800000	187	V-type proton ATPase subunit B, brain isoform
	ATP6V1C1	P21283	24.2431	24.059	24.0876	24.7125	24.1796	24.2246	6	6	17.3	43.941	0	15.718	297770000	16	V-type proton ATPase subunit C 1
	MAOA	P21397	27.7281	25.4692	24.0765	25.7858	27.4036	25.6583	7	7	17.5	59.681	0	23.414	1086000000	32	Amine oxidase [flavin-containing] A
	ACO1	P21399	28.9453	28.8417	28.4991	28.3642	27.972	28.0754	20	20	34.6	98.398	0	81.318	6425100000	140	Cytoplasmic aconitate hydratase
	S1PR1	P21453	NaN	NaN	NaN	22.7903	23.3185	24.221	1	1	2.4	42.81	0.001956	2.4681	71793000	6	Sphingosine 1-phosphate receptor 1
	NT5E	P21589	31.2492	30.7536	31.4087	30.8309	30.2882	30.5973	22	22	46.2	63.367	0	184.54	33696000000	500	5-nucleotidase
	VDAC1	P21796	30.3901	30.3376	30.0844	30.664	30.6732	30.5478	14	14	65.7	30.772	0	57.54	21755000000	352	Voltage-dependent anion-selective channel protein 1
	BGN	P21810	NaN	23.4152	NaN	23.9584	26.402	NaN	5	5	19	41.654	0	13.451	420460000	5	Biglycan
	BCKDHB	P21953	NaN	24.6816	24.3406	22.7026	23.6379	21.552	2	2	9.9	43.122	0	4.1846	146530000	4	2-oxoisovalerate dehydrogenase subunit beta, mitochondrial
	COMT	P21964	30.6641	29.7157	29.7384	30.1853	29.6531	29.8677	15	15	66.8	30.037	0	89.203	17060000000	254	Catechol O-methyltransferase
	MUT	P22033	25.9526	25.7225	25.2942	24.7479	25.2136	25.0688	7	7	11.2	83.134	0	11.38	759630000	23	Methylmalonyl-CoA mutase, mitochondrial
	OSBP	P22059	27.1875	26.8191	25.9659	26.5064	26.6034	26.4564	9	9	17.3	89.42	0	23.791	1451000000	43	Oxysterol-binding protein 1
	PCMT1	P22061	30.0193	29.7087	29.7787	29.2387	28.7446	29.1518	11	11	64.3	24.636	0	59.651	11355000000	170	Protein-L-isoaspartate(D-aspartate) O-methyltransferase
	FBL	P22087	28.2267	28.4981	28.6073	27.958	28.3405	28.6097	6	5	34.9	33.784	0	29.379	5270100000	103	rRNA 2-O-methyltransferase fibrillarin
	PAICS	P22234	30.4139	30.2172	30.5672	29.0525	29.8612	30.0809	21	21	65.6	47.079	0	149.53	15861000000	267	Multifunctional protein ADE2
	SCP2	P22307	28.3374	28.658	28.3363	28.4947	28.4101	28.0951	12	12	21.9	58.993	0	43.329	5916300000	130	Non-specific lipid-transfer protein
	UBA1	P22314	33.0846	32.7232	32.8536	32.3743	32.4149	32.4976	45	45	64.4	117.85	0	323.31	109270000000	1450	Ubiquitin-like modifier-activating enzyme 1
	ENPP1	P22413	24.2212	25.2125	23.8404	NaN	23.1266	23.7046	5	5	7.7	104.92	0	14.078	268080000	6	Ectonucleotide pyrophosphatase/phosphodiesterase family member 1
	FDXR	P22570	26.4434	27.5907	27.4848	28.6235	28.8071	28.6995	20	20	52.7	53.836	0	70.718	4311300000	97	NADPH:adrenodoxin oxidoreductase, mitochondrial
	HNRNPA2B1	P22626	30.5486	31.0553	31.4779	31.1277	31.7237	31.5907	20	20	62.3	37.429	0	133.55	49296000000	586	Heterogeneous nuclear ribonucleoproteins A2/B1
	CBL	P22681	23.1697	23.8791	NaN	24.1818	24.5015	25.6758	3	3	3.8	99.632	0.0021629	2.1782	240840000	2	E3 ubiquitin-protein ligase CBL
	PRKACB	P22694	24.0701	NaN	23.6192	24.3784	23.5437	24.7942	8	1	19.1	40.622	0.0010554	3.4515	246260000	8	cAMP-dependent protein kinase catalytic subunit beta
	UQCRC2	P22695	30.0246	29.8539	29.8238	30.1226	29.8587	29.9234	16	16	55	48.442	0	141.03	15391000000	228	Cytochrome b-c1 complex subunit 2, mitochondrial
	AADAC	P22760	28.9518	21.3785	17.5022	NaN	NaN	NaN	10	10	34.6	45.733	0	34.17	556420000	17	Arylacetamide deacetylase
	CES1	P23141	27.6507	23.2163	25.1129	21.6302	21.9146	NaN	7	7	16.2	62.52	0	24.622	335570000	13	Liver carboxylesterase 1
	TCEA1	P23193	NaN	23.9166	25.6355	NaN	24.1683	24.3909	6	6	27.6	33.969	0	12.965	362650000	8	Transcription elongation factor A protein 1
	PTGS1	P23219	28.209	29.4411	28.5977	26.3474	23.7374	23.2169	11	11	33.9	68.686	0	52.992	2906500000	44	Prostaglandin G/H synthase 1
	SFPQ	P23246	29.8211	30.202	30.635	30.1836	30.8339	30.7509	19	19	29.8	76.149	0	100.78	21937000000	320	Splicing factor, proline- and glutamine-rich
	TUBG2	Q9NRH3	26.8704	26.8509	27.3544	26.5279	27.0355	27.0006	8	8	25.5	51.091	0	28.837	2169400000	48	Tubulin gamma-2 chain
	PPIB	P23284	32.0196	32.7865	32.4583	32.3834	32.5298	32.1414	16	16	53.7	23.742	0	141.1	89418000000	562	Peptidyl-prolyl cis-trans isomerase B
	ME2	P23368	27.5707	27.7343	27.2512	27.9212	28.0351	27.7257	13	12	35.6	65.443	0	62.344	2977900000	74	NAD-dependent malic enzyme, mitochondrial
	RPS3	P23396	31.0231	31.0525	30.8761	30.7172	30.7089	31.2667	16	16	67.5	26.688	0	99.372	32615000000	443	40S ribosomal protein S3
	GCSH	P23434	25.4893	26.3438	26.2342	24.7907	25.3677	25.437	1	1	11.6	18.884	0	18.816	744460000	17	Glycine cleavage system H protein, mitochondrial
	JAK1	P23458	26.0526	25.7022	26.0998	27.4161	26.4741	27.3405	8	8	10.4	133.28	0	33.585	1715800000	47	Tyrosine-protein kinase JAK1
	PTPRB	P23467	NaN	23.607	NaN	24.1244	23.2869	23.4663	4	4	2.6	224.3	0	7.0933	125950000	6	Receptor-type tyrosine-protein phosphatase beta
	PTPRE	P23469	NaN	NaN	NaN	23.4269	24.4181	24.0767	3	3	7	80.641	0	6.2505	91020000	3	Receptor-type tyrosine-protein phosphatase epsilon
	AHCY	P23526	28.5552	29.0405	28.6492	28.813	29.1528	28.846	15	15	34.7	47.716	0	68.95	7528200000	193	Adenosylhomocysteinase
	EIF4B	P23588	27.5306	27.7106	27.9134	27.3323	27.3133	27.425	6	6	13.9	69.15	0	48.474	3253000000	101	Eukaryotic translation initiation factor 4B
	F8A1	P23610	24.8969	24.4971	25.2865	24.156	24.6896	24.1769	1	1	7.5	39.103	0	13.537	390330000	2	Factor VIII intron 22 protein
	ATP2B4	P23634	27.8668	27.5396	27.7945	27.9836	27.4328	27.5225	13	10	16.8	137.92	0	48.169	4495800000	118	Plasma membrane calcium-transporting ATPase 4
	DGKA	P23743	26.821	26.7196	26.7229	26.323	27.2257	27.0157	9	9	20.8	82.629	0	25.502	1920400000	62	Diacylglycerol kinase alpha
	CPT2	P23786	25.8307	25.2741	24.8307	25.188	25.1942	24.407	6	6	12.8	73.776	0	13.437	555420000	23	Carnitine O-palmitoyltransferase 2, mitochondrial
	DTYMK	P23919	24.5744	25.3457	25.9371	26.3825	26.1578	26.2713	9	9	46.7	23.819	0	14.076	900610000	25	Thymidylate kinase
	RRM1	P23921	25.8926	26.453	27.3127	25.5235	25.8897	26.7505	10	10	19.3	90.069	0	27.335	1341300000	33	Ribonucleoside-diphosphate reductase large subunit
	COX7A1	P24310	NaN	25.0354	23.9982	25.8713	24.8414	24.9851	1	1	16.5	9.1174	0.00080754	3.6518	363630000	8	Cytochrome c oxidase subunit 7A1, mitochondrial
	CCND1	P24385	23.2701	22.8211	NaN	22.9412	NaN	23.106	2	2	10.8	33.729	0	4.4134	73712000	1	G1/S-specific cyclin-D1
	NR2F2	P24468	NaN	NaN	NaN	NaN	23.3819	22.6557	2	2	7.7	45.571	0	7.3901	50286000	4	COUP transcription factor 2
	ATP5F1	P24539	28.5452	28.894	28.5965	28.6957	28.7548	28.66	10	10	34.4	28.908	0	48.499	6267700000	141	ATP synthase F(0) complex subunit B1, mitochondrial
	ACP1	P24666	26.7013	26.4946	26.0248	25.3727	25.5704	25.9843	4	4	27.8	18.042	0	22.88	994030000	23	Low molecular weight phosphotyrosine protein phosphatase
	PRKCH	P24723	NaN	NaN	NaN	21.4603	22.3903	22.3788	2	1	3.1	77.828	0.006099	1.863	29924000	2	Protein kinase C eta type
	ACAT1	P24752	28.8758	29.5462	29.0083	29.9588	30.1062	29.6362	13	13	40	45.199	0	56.559	11238000000	237	Acetyl-CoA acetyltransferase, mitochondrial
	MYL9	P24844	25.1155	24.6451	NaN	27.3444	26.7588	25.0733	12	5	62.8	19.827	0	15.753	1729100000	20	Myosin regulatory light polypeptide 9
	POLR2A	P24928	23.9715	24.5564	24.869	NaN	24.1786	24.6109	4	4	4.1	217.17	0	15.913	329460000	6	DNA-directed RNA polymerase II subunit RPB1
	MCM3	P25205	26.5996	26.5362	28.259	25.2977	27.1287	27.6526	18	18	29.2	90.98	0	43.21	2421800000	68	DNA replication licensing factor MCM3
	MPST	P25325	27.2566	27.6345	27.268	28.0333	27.8945	27.7521	8	8	43.1	33.178	0	42.215	3092500000	63	3-mercaptopyruvate sulfurtransferase
	RPS12	P25398	30.8128	31.0841	30.6781	30.3247	30.771	30.7183	9	9	71.2	14.515	0	44.159	26018000000	203	40S ribosomal protein S12
	DNAJB1	P25685	25.7653	26.1409	26.0655	25.8807	25.6397	26.0633	7	6	20.9	38.044	0	14.804	928200000	61	DnaJ homolog subfamily B member 1
	ATP5A1	P25705	32.4076	32.4352	32.1367	32.4398	32.286	32.0428	31	31	60.4	59.75	0	306.19	79427000000	886	ATP synthase subunit alpha, mitochondrial
	CTSS	P25774	NaN	NaN	NaN	23.3979	23.7662	23.2905	2	2	9.4	37.495	0	7.7308	69145000	3	Cathepsin S
	PSMA1	P25786	29.3777	29.7886	29.7588	30.1533	30.0895	29.8327	15	15	77.2	29.555	0	77.661	14213000000	185	Proteasome subunit alpha type-1
	PSMA2	P25787	29.8016	29.0102	29.3425	29.3673	28.8867	29.3709	9	9	46.6	25.898	0	52.04	10151000000	197	Proteasome subunit alpha type-2
	PSMA3	P25788	27.3371	27.8869	27.8431	27.9897	28.1725	28.0636	8	8	31	28.433	0	18.711	3793100000	88	Proteasome subunit alpha type-3
	PSMA4	P25789	29.4239	29.0898	29.2823	28.9515	29.0418	29.2816	11	11	64.8	29.483	0	74.038	9723700000	168	Proteasome subunit alpha type-4
	ITGA3	P26006	23.6043	19.5853	21.8591	27.5697	26.5786	27.2579	9	9	9.3	116.61	0	25.114	949320000	24	Integrin alpha-3
	PTX3	P26022	27.3224	26.4168	26.4395	27.4637	26.4844	27.6384	8	8	28.6	41.975	0	38.666	2821400000	67	Pentraxin-related protein PTX3
	MSN	P26038	32.7689	32.4315	32.548	34.2593	33.4533	33.6084	44	31	67.4	67.819	0	323.31	154840000000	1076	Moesin
	DDX6	P26196	28.1374	28.1497	28.6782	27.977	28.0013	28.1837	12	12	37.7	54.416	0	56.98	5034200000	108	Probable ATP-dependent RNA helicase DDX6
	U2AF2	P26368	29.5529	29.3731	29.8913	29.1029	29.547	29.7116	10	10	35.6	53.5	0	70.206	12479000000	154	Splicing factor U2AF 65 kDa subunit
	RPL13	P26373	28.6304	29.689	29.4881	29.5906	29.8363	29.5467	9	9	37.4	24.261	0	60.509	11485000000	189	60S ribosomal protein L13
	IVD	P26440	27.4029	27.5438	26.769	27.4547	27.5894	26.7641	5	5	21.7	46.319	0	35.249	2206200000	40	Isovaleryl-CoA dehydrogenase, mitochondrial
	MGAT1	P26572	25.2698	25.1741	24.7883	23.8835	24.247	24.342	4	4	9.2	50.878	0	9.5395	490390000	29	Alpha-1,3-mannosyl-glycoprotein 2-beta-N-acetylglucosaminyltransferase
	HMGB2	P26583	24.9046	25.3255	26.724	25.7681	27.4693	26.8531	6	5	32.1	24.033	0	16.019	1362600000	41	High mobility group protein B2
	PTBP1	P26599	31.2119	31.1536	31.6616	30.6175	31.5505	31.3617	19	18	62.1	57.221	0	260.94	42816000000	634	Polypyrimidine tract-binding protein 1
	TARS	P26639	29.9355	29.7913	29.6861	29.1434	29.2093	29.6848	24	24	36.9	83.434	0	99.502	14848000000	318	Threonine--tRNA ligase, cytoplasmic
	VARS	P26640	30.434	30.4123	30.3032	30.1734	30.2023	30.1978	37	37	48.1	140.47	0	218.92	19079000000	460	Valine--tRNA ligase
	EEF1G	P26641	32.0441	31.9126	31.758	31.2929	31.3488	31.6522	27	27	74.4	50.118	0	167.95	53652000000	662	Elongation factor 1-gamma
	FKBP2	P26885	28.3039	28.1024	28.0137	28.0632	27.7707	27.5103	5	5	49.3	15.649	0	29.64	4823600000	114	Peptidyl-prolyl cis-trans isomerase FKBP2
	STOM	P27105	27.7917	28.8812	28.9273	29.7387	30.2854	30.6139	11	11	56.9	31.73	0	66.214	12853000000	164	Erythrocyte band 7 integral membrane protein
	AK4	P27144	27.49	27.8241	27.0222	27.8981	27.3617	27.5217	6	6	43.9	25.268	0	13.983	2528700000	63	Adenylate kinase 4, mitochondrial
	YWHAQ	P27348	31.4608	31.741	31.9019	31.6568	31.6841	31.5204	15	11	50.6	27.764	0	186.99	57967000000	375	14-3-3 protein theta
	MAPK3	P27361	28.2119	27.667	27.9405	27.9815	27.9652	27.808	19	14	74.7	43.135	0	55.569	4019000000	137	Mitogen-activated protein kinase 3
	ATP6V0C	P27449	24.2694	24.3301	22.9806	23.9198	22.8083	23.5453	1	1	11.6	15.736	0	10.626	256890000	9	V-type proton ATPase 16 kDa proteolipid subunit
	DPP4	P27487	25.3409	25.0423	NaN	23.0384	24.4064	22.9537	5	5	8.1	88.278	0	11.943	280850000	13	Dipeptidyl peptidase 4
	RPL10	P27635	30.2597	30.4009	30.4325	29.9979	29.8681	30.449	9	9	40.2	24.604	0	61.726	19387000000	256	60S ribosomal protein L10
	COL8A1	P27658	NaN	22.6722	NaN	22.523	NaN	22.4837	2	2	3.9	73.363	0	7.7741	134580000	12	Collagen alpha-1(VIII) chain
	RPA1	P27694	24.6799	NaN	24.451	24.5496	25.2611	24.9974	3	3	6	68.137	0	5.6633	338390000	7	Replication protein A 70 kDa DNA-binding subunit
	APEX1	P27695	28.8977	29.6749	29.9902	28.7486	29.3526	29.2188	13	13	48.7	35.554	0	109.28	11887000000	159	DNA-(apurinic or apyrimidinic site) lyase
	DCK	P27707	NaN	NaN	NaN	23.0427	23.7169	23.8762	3	3	17.7	30.518	0.0019574	2.4767	159510000	2	Deoxycytidine kinase
	CAD	P27708	29.0562	29.2689	29.3571	28.7705	29.0058	29.3873	30	30	20.7	242.98	0	83.554	8620800000	168	CAD protein
	CALR	P27797	33.2372	32.4671	32.3563	32.6443	32.3385	32.3388	20	20	71.5	48.141	0	323.31	113190000000	1113	Calreticulin
	MAP4	P27816	31.5441	31.3605	31.25	31.8341	31.3522	31.4118	43	43	46	121	0	215.23	48373000000	895	Microtubule-associated protein 4
	CANX	P27824	31.8191	31.4802	31.4321	32.0562	32.1918	31.9587	21	21	40.9	67.567	0	165.62	60280000000	655	Calnexin
	PIK3R1	P27986	25.0281	24.6844	25.3061	24.5298	22.668	25.0725	2	2	4.4	83.597	0	9.0323	437460000	9	Phosphatidylinositol 3-kinase regulatory subunit alpha
	PSMB9	P28065	23.5181	NaN	22.4501	23.8295	24.0516	22.8619	2	2	8.7	23.264	0.00054083	3.7192	178940000	10	Proteasome subunit beta type-9
	PSMA5	P28066	30.1529	29.8143	29.7508	29.8757	29.6741	29.9237	10	10	58.1	26.411	0	67.314	14945000000	223	Proteasome subunit alpha type-5
	PSMB4	P28070	26.9336	26.757	26.5268	26.615	26.8251	26.6036	6	6	35.2	29.204	0	25.093	1833100000	54	Proteasome subunit beta type-4
	PSMB6	P28072	25.0451	25.706	25.5435	25.9524	25.9795	26.2358	3	3	25.1	25.357	0	5.2985	889110000	14	Proteasome subunit beta type-6
	PSMB5	P28074	25.7392	26.2285	25.6641	25.797	26.0857	26.1987	5	5	22.1	28.48	0	16.68	1054400000	37	Proteasome subunit beta type-5
	GSTM2	P28161	27.835	27.5871	26.6431	26.3645	26.2847	25.1458	6	5	36.7	25.744	0	16.906	2132700000	37	Glutathione S-transferase Mu 2
	ABCD3	P28288	27.898	27.4269	27.3295	27.1787	27.1093	27.3131	8	8	17.8	75.475	0	26.024	2759100000	59	ATP-binding cassette sub-family D member 3
	LOX	P28300	28.2134	26.1398	25.8399	22.8053	22.9129	23.717	7	7	32.9	46.944	0	41.563	2507300000	57	Protein-lysine 6-oxidase
	NDUFS1	P28331	29.0951	29.1796	28.79	29.314	29.2874	29.0115	24	24	45.9	79.467	0	98.562	8185700000	187	NADH-ubiquinone oxidoreductase 75 kDa subunit, mitochondrial
	MAPK1	P28482	30.6703	29.8334	30.4055	30.0326	29.6968	30.1839	20	15	80	41.389	0	155.75	20498000000	269	Mitogen-activated protein kinase 1
	LAP3	P28838	30.0789	30.1339	30.0612	30.2573	30.29	29.5717	23	23	57	56.166	0	99.553	16129000000	341	Cytosol aminopeptidase
	GTF2E1	P29083	NaN	NaN	24.6801	23.5553	24.1591	24.2438	2	2	6.4	49.452	0	8.6657	184690000	11	General transcription factor IIE subunit 1
	GTF2E2	P29084	NaN	22.2914	NaN	22.0085	23.4889	23.0531	1	1	6.5	33.043	0	4.1011	57921000	1	Transcription initiation factor IIE subunit beta
	TPP2	P29144	28.2268	28.1539	28.5458	26.994	27.9343	27.5857	15	15	17.1	138.35	0	59.733	3957700000	93	Tripeptidyl-peptidase 2
	IMPA1	P29218	24.6249	24.5805	24.8253	24.8298	25.1031	24.6594	6	6	26.7	30.188	0	15.986	450150000	20	Inositol monophosphatase 1
	CTGF	P29279	25.2944	24.2476	22.7014	26.2174	27.9534	27.0455	6	6	21.8	38.091	0	19.841	1364600000	33	Connective tissue growth factor
	EPHB2	P29323	NaN	23.0356	23.7215	24.4639	23.6461	23.6194	4	3	5.3	117.49	0	5.7408	143720000	4	Ephrin type-B receptor 2
	SHC1	P29353	27.506	27.0884	27.0674	27.2674	27.0259	27.3031	6	6	17.3	62.821	0	27.164	2357900000	47	SHC-transforming protein 1
	MPG	P29372	25.5065	24.9935	25.7328	NaN	23.7071	24.4514	2	2	9.1	32.868	0	7.3373	456810000	15	DNA-3-methyladenine glycosylase
	CRABP2	P29373	25.2556	26.374	NaN	NaN	NaN	NaN	4	4	29	15.693	0	8.118	1057600000	25	Cellular retinoic acid-binding protein 2
	TKT	P29401	32.2982	31.9178	32.0248	32.3094	31.9756	32.3699	33	33	73.2	67.877	0	268.12	69969000000	844	Transketolase
	RBMS1	P29558	26.1979	26.2044	26.0512	25.2775	25.9906	25.7929	2	1	7.4	44.505	0	8.4842	1049500000	43	RNA-binding motif, single-stranded-interacting protein 1
	EEF1D	P29692	30.7539	30.6011	30.5057	30.202	30.2164	30.4185	15	13	59.8	31.121	0	144.96	22098000000	260	Elongation factor 1-delta
	OAS2	P29728	23.2651	NaN	NaN	23.3072	23.8736	NaN	2	2	3.2	82.43	0.0010532	3.4368	109600000	3	2-5-oligoadenylate synthase 2
	ALDH4A1	P30038	25.8692	25.408	25.4235	26.9997	26.6508	26.0668	8	8	19.5	61.719	0	25.376	1297200000	41	Delta-1-pyrroline-5-carboxylate dehydrogenase, mitochondrial
	ERP29	P30040	29.8489	30.2312	29.9859	29.8318	30.0778	29.7607	9	9	40.6	28.993	0	44.486	17096000000	281	Endoplasmic reticulum resident protein 29
	PRDX6	P30041	33.0385	32.6533	32.4833	32.3199	31.8089	32.0868	24	24	77.7	25.035	0	169.62	83561000000	689	Peroxiredoxin-6
	C21orf33	P30042	28.0286	27.8013	27.6434	27.5802	27.1184	27.2981	5	5	38.4	28.17	0	31.95	3271100000	39	ES1 protein homolog, mitochondrial
	BLVRB	P30043	28.433	27.4982	28.0749	27.6676	26.9647	27.6421	6	6	47.1	22.119	0	28.484	4480900000	67	Flavin reductase (NADPH)
	PRDX5	P30044	31.0105	31.1893	30.7059	31.1034	30.8622	30.6386	13	13	56.5	22.086	0	114.31	32758000000	380	Peroxiredoxin-5, mitochondrial
	DDT	P30046	29.1238	29.2863	29.2457	28.5507	28.6779	28.9008	9	9	56.8	12.712	0	76.792	7855800000	126	D-dopachrome decarboxylase
	PRDX3	P30048	29.8128	29.5043	29.0639	29.7258	29.7524	29.5987	10	10	55.1	27.692	0	82.62	10762000000	177	Thioredoxin-dependent peroxide reductase, mitochondrial
	ATP5D	P30049	22.2709	23.9457	23.0566	24.151	24.3838	23.5515	3	3	22.6	17.49	0	6.7049	192500000	30	ATP synthase subunit delta, mitochondrial
	RPL12	P30050	30.4856	30.7095	30.7308	30.057	30.3614	30.4339	6	6	54.5	17.818	0	64.002	22974000000	251	60S ribosomal protein L12
	ECHS1	P30084	29.7135	29.9488	29.4838	30.0673	29.9916	29.5657	11	11	53.8	31.387	0	136.58	12971000000	320	Enoyl-CoA hydratase, mitochondrial
	CMPK1	P30085	30.4955	29.7695	29.8466	29.256	28.8845	29.2135	10	10	51.5	22.222	0	50.142	12763000000	314	UMP-CMP kinase
	PEBP1	P30086	30.4562	30.8009	30.5711	30.6963	30.5371	30.657	11	11	75.9	21.057	0	112.93	24078000000	268	Phosphatidylethanolamine-binding protein 1
	PDIA3	P30101	33.0388	33.3494	32.9412	33.3581	33.4481	32.9805	38	37	66.3	56.782	0	323.31	151230000000	1318	Protein disulfide-isomerase A3
	PPP2R1B	P30154	24.9011	24.0056	24.7569	24.209	24.8265	25.3045	10	2	22.8	66.213	0	6.5023	422030000	13	Serine/threonine-protein phosphatase 2A 65 kDa regulatory subunit A beta isoform
	PPIF	P30405	24.0408	23.9873	23.8311	NaN	NaN	22.9037	5	5	46.9	22.04	0	45.982	104270000	2	Peptidyl-prolyl cis-trans isomerase F, mitochondrial
	NMT1	P30419	27.6653	27.798	27.9037	27.5486	27.5638	27.8119	9	6	26.2	56.806	0	36.005	4295600000	143	Glycylpeptide N-tetradecanoyltransferase 1
	HLA-A	P30447	28.2623	27.0879	27.9615	29.6682	28.7685	29.3266	11	0	38.4	40.732	0	82.158	6988500000	154	HLA class I histocompatibility antigen, A-23 alpha chain
	HLA-A	P30453	24.2549	26.2793	26.0426	27.7035	28.2877	27.7658	11	1	44.1	41.054	0	24.729	2373000000	32	HLA class I histocompatibility antigen, A-34 alpha chain
	HLA-B	P30464	24.4063	26.1718	25.2992	27.7034	27.7535	26.9149	10	0	36.2	40.388	0	19.476	1802000000	23	HLA class I histocompatibility antigen, B-15 alpha chain
	HLA-C	P30508	NaN	25.3846	24.3463	26.9182	27.072	26.0603	10	0	39.1	40.885	0	23.959	1162700000	30	HLA class I histocompatibility antigen, Cw-12 alpha chain
	HMOX2	P30519	28.6686	28.1948	28.0988	28.8804	28.7432	28.9297	8	8	41.1	36.032	0	46.308	5827000000	92	Heme oxygenase 2
	ADSS	P30520	28.828	28.6076	29.0271	28.3235	28.5717	29.0316	12	12	36.6	50.097	0	47.354	6567000000	137	Adenylosuccinate synthetase isozyme 2
	LRPAP1	P30533	26.6693	27.428	26.4076	26.0991	25.883	25.7478	7	7	22.7	41.465	0	10.908	1521400000	48	Alpha-2-macroglobulin receptor-associated protein
	TSPO	P30536	29.2587	27.947	26.2025	29.4405	28.5949	29.1306	3	3	33.7	18.828	0	28.978	6154300000	71	Translocator protein
	ADSL	P30566	28.52	28.6309	28.977	28.6828	28.451	28.8343	14	14	44.6	54.889	0	88.512	6734900000	162	Adenylosuccinate lyase
	CLIP1	P30622	24.9839	25.4523	25.1386	25.3966	25.7249	25.645	10	8	8.6	162.24	0	27.793	849300000	27	CAP-Gly domain-containing linker protein 1
	SRI	P30626	28.5529	28.6988	28.5316	28.7902	29.2676	28.2857	12	12	66.2	21.676	0	43.798	6022200000	165	Sorcin
	GSTT1	P30711	28.0015	25.2501	27.1093	25.6936	NaN	25.4748	9	8	49.2	27.335	0	28.344	1278800000	34	Glutathione S-transferase theta-1
	SERPINB1	P30740	27.9128	26.5816	27.046	27.3873	26.1686	27.1698	8	7	31.1	42.741	0	31.118	2803800000	47	Leukocyte elastase inhibitor
	SLC7A1	P30825	NaN	24.1752	24.2848	NaN	NaN	23.9491	2	2	5.1	67.638	0	4.6113	235880000	3	High affinity cationic amino acid transporter 1
	ALDH1B1	P30837	28.5108	28.6017	28.3302	27.7605	28.0993	27.9711	14	12	38.3	57.206	0	56.37	4968500000	121	Aldehyde dehydrogenase X, mitochondrial
	POLR2B	P30876	26.0711	26.2275	26.5142	25.4738	26.4182	26.6615	11	11	12.4	133.9	0	33.639	1241100000	49	DNA-directed RNA polymerase II subunit RPB2
	SDHA	P31040	27.7048	27.5444	27.6897	26.7512	27.4417	27.1891	9	9	29.1	72.691	0	54.512	2665000000	78	Succinate dehydrogenase [ubiquinone] flavoprotein subunit, mitochondrial
	GDI1	P31150	28.6071	27.579	27.4789	27.6172	27.3535	27.753	25	15	64.4	50.582	0	62.896	4180100000	67	Rab GDP dissociation inhibitor alpha
	MAT2A	P31153	27.783	28.1525	28.4329	28.1834	28.324	28.7923	10	10	29.9	43.66	0	46.03	5096900000	104	S-adenosylmethionine synthase isoform type-2
	PRKAR1B	P31321	23.6842	21.1185	23.0774	24.3958	24.1867	22.4129	2	1	6.8	43.072	0.0015361	3.0901	143310000	4	cAMP-dependent protein kinase type I-beta regulatory subunit
	RRM2	P31350	NaN	NaN	24.0508	NaN	23.2347	24.557	3	3	10	44.877	0	5.7497	103920000	5	Ribonucleoside-diphosphate reductase subunit M2
	TIA1	P31483	24.786	24.8016	25.4165	24.2818	25.2926	25.2456	4	3	17.9	42.963	0	10.345	535750000	27	Nucleolysin TIA-1 isoform p40
	DNAJA1	P31689	27.5402	27.6895	27.8172	27.5599	27.9066	28.2941	9	9	36.3	44.868	0	49.026	3499700000	110	DnaJ homolog subfamily A member 1
	AKT1	P31749	25.8826	25.1471	25.4423	25.4081	24.9565	24.8655	3	2	8.8	55.686	0	4.067	654250000	21	RAC-alpha serine/threonine-protein kinase
	UQCRC1	P31930	29.0974	29.2976	28.9258	29.5605	29.5983	29.2528	18	17	51.7	52.645	0	95.117	9940700000	247	Cytochrome b-c1 complex subunit 1, mitochondrial
	HIBADH	P31937	28.5108	28.8253	28.199	28.0051	27.6434	27.08	15	15	49.7	35.329	0	63.74	4567700000	107	3-hydroxyisobutyrate dehydrogenase, mitochondrial
	HNRNPH3	P31942	26.9021	27.6409	28.1082	27.1363	28.0736	27.7745	8	7	35.3	36.926	0	58.12	3562300000	97	Heterogeneous nuclear ribonucleoprotein H3
	HNRNPH1	P31943	28.6375	29.6025	29.883	29.5688	30.7273	30.2578	14	8	45.2	49.229	0	123.94	15702000000	217	Heterogeneous nuclear ribonucleoprotein H
	YWHAB	P31946	31.912	31.8062	31.9927	31.759	31.7661	31.7609	16	9	63.8	28.082	0	197.16	60748000000	304	14-3-3 protein beta/alpha
	SFN	P31947	22.4122	23.6288	23.5301	24.086	24.306	23.6108	4	2	19.4	27.774	0	5.0335	201200000	33	14-3-3 protein sigma
	STIP1	P31948	30.7457	30.455	30.4392	30.3286	30.7833	30.7257	26	26	43.5	62.639	0	138.41	22490000000	372	Stress-induced-phosphoprotein 1
	PRDX2	P32119	29.9459	29.7076	29.6817	29.7357	29.5975	29.6535	8	7	58.1	21.892	0	51.638	12377000000	171	Peroxiredoxin-2
	PYCR1	P32322	27.5953	27.1794	26.4493	26.8382	27.4929	27.1029	10	9	39.5	33.36	0	27.204	2508200000	41	Pyrroline-5-carboxylate reductase 1, mitochondrial
	SLC8A1	P32418	NaN	NaN	NaN	21.3986	21.1811	20.8601	1	1	2.4	108.55	0.001968	2.5554	63330000	1	Sodium/calcium exchanger 1
	GTF2H1	P32780	NaN	NaN	22.6657	NaN	21.9004	22.56	1	1	2.4	62.031	0.0010549	3.446	32812000	2	General transcription factor IIH subunit 1
	RPL9	P32969	29.1894	29.7765	29.4926	29.219	29.8146	29.6974	10	10	62.5	21.863	0	53.198	11548000000	194	60S ribosomal protein L9
	ACSL1	P33121	26.2733	26.1698	24.8804	24.9613	25.0362	25.1558	6	6	10.9	77.942	0	19.345	780540000	27	Long-chain-fatty-acid--CoA ligase 1
	KIF5B	P33176	29.8806	29.4652	29.6751	29.445	29.4376	29.4033	27	27	33.5	109.68	0	146	12496000000	323	Kinesin-1 heavy chain
	CSTF2	P33240	26.6525	26.7209	27.138	26.4565	27.0767	26.8195	8	3	23.4	60.959	0	34.033	2147100000	48	Cleavage stimulation factor subunit 2
	DUT	P33316	26.7414	26.9563	28.0564	26.0746	26.8039	27.862	6	6	29	26.563	0	26.536	2518600000	63	Deoxyuridine 5-triphosphate nucleotidohydrolase, mitochondrial
	ABCC1	P33527	24.7259	24.8995	24.5091	24.4638	22.8084	24.5714	5	5	4.9	171.59	0	9.7906	332130000	9	Multidrug resistance-associated protein 1
	MAN1A1	P33908	23.6159	23.8413	24.0193	NaN	NaN	22.4115	1	1	4.1	72.968	0	13.126	77620000	3	Mannosyl-oligosaccharide 1,2-alpha-mannosidase IA
	KDELR2	P33947	26.9784	24.7827	25.0933	24.5835	24.2823	25.2623	1	1	8	24.422	0	4.5487	776990000	23	ER lumen protein-retaining receptor 2
	MCM4	P33991	24.8846	25.2997	28.1332	24.3126	26.8392	27.4639	15	15	23.5	96.557	0	54.095	1882800000	51	DNA replication licensing factor MCM4
	MCM5	P33992	25.9037	25.3225	27.8577	23.7421	26.6462	27.1406	8	8	17.3	82.285	0	18.366	1460100000	40	DNA replication licensing factor MCM5
	MCM7	P33993	26.7953	26.7703	28.4255	26.2525	27.2149	27.8234	15	15	26	81.307	0	44.028	2846500000	67	DNA replication licensing factor MCM7
	SHMT2	P34897	30.2562	30.3196	30.5161	28.9493	29.7233	29.7695	20	20	53.6	55.992	0	156.84	17037000000	313	Serine hydroxymethyltransferase, mitochondrial
	EPHX2	P34913	NaN	22.0689	23.4326	NaN	NaN	NaN	1	1	3.8	62.615	0	5.7393	41738000	1	Bifunctional epoxide hydrolase 2
	MPI	P34949	26.8154	26.2971	26.0033	26.0182	25.6613	25.528	8	8	34.5	46.655	0	30.772	1010000000	25	Mannose-6-phosphate isomerase
	PFN2	P35080	24.9863	25.0912	24.8073	24.9625	NaN	NaN	4	4	44.3	15.046	0	14.791	427210000	25	Profilin-2
	PHB	P35232	30.9465	31.2234	31.1115	31.0249	31.0623	30.9491	16	16	71.7	29.804	0	108.08	31897000000	402	Prohibitin
	SERPINB6	P35237	31.0631	30.1216	30.1072	30.335	29.4	30.001	20	19	70.5	42.621	0	109.63	21871000000	417	Serpin B6
	NF2	P35240	25.3481	23.7119	24.5731	25.4654	25.1908	25.3364	3	3	7.2	69.689	0	11.193	502680000	10	Merlin
	RDX	P35241	27.6687	27.2167	27.5278	27.815	27.5543	27.4405	26	11	41.3	68.563	0	32.187	3646500000	127	Radixin
	RPA3	P35244	27.4662	27.581	28.0639	26.7447	27.3663	27.1939	4	4	46.3	13.569	0	11.25	2651900000	34	Replication protein A 14 kDa subunit
	RFC4	P35249	26.0065	24.9807	25.615	NaN	24.6167	24.9972	4	4	13.8	39.681	0	4.7488	628010000	12	Replication factor C subunit 4
	RFC2	P35250	23.9021	24.0086	24.4862	NaN	23.5759	24.7406	3	3	15.5	39.157	0	10.554	254960000	6	Replication factor C subunit 2
	RFC1	P35251	NaN	NaN	23.9105	NaN	23.6318	23.9012	2	2	2	128.25	0	5.2573	179730000	3	Replication factor C subunit 1
	RPL22	P35268	30.0528	29.6803	29.9552	29.7188	29.2711	29.9058	4	4	39.8	14.787	0	46.037	15119000000	100	60S ribosomal protein L22
	GTF2F1	P35269	NaN	22.8768	23.9051	22.688	23.0626	23.3217	2	2	5.4	58.24	0	6.759	150370000	3	General transcription factor IIF subunit 1
	SPR	P35270	27.3648	26.7688	26.9979	27.6464	27.0977	27.3373	8	8	47.5	28.048	0	52.368	2208500000	80	Sepiapterin reductase
	FBN1	P35555	27.4436	26.2748	25.8387	26.2225	24.0038	23.9307	15	15	6.3	312.24	0	33.86	1554500000	37	Fibrillin-1
	IRS1	P35568	NaN	22.4383	22.8604	NaN	NaN	NaN	1	1	1	131.59	0.0010585	3.4752	21583000	1	Insulin receptor substrate 1
	AGL	P35573	24.455	24.3153	24.1802	24.1282	22.8579	23.5752	2	2	1.8	174.76	0	5.9368	282210000	16	Glycogen debranching enzyme
	MYH10	P35580	27.9444	29.1552	29.3397	29.2112	29.9358	29.1919	59	41	37.5	229	0	205.7	13191000000	271	Myosin-10
	TIE1	P35590	NaN	NaN	NaN	21.544	22.8725	20.9978	3	3	2.8	125.09	0.0010565	3.4642	27132000	5	Tyrosine-protein kinase receptor Tie-1
	COPB2	P35606	29.1636	29.2047	28.9019	28.2793	28.8007	28.6543	19	19	32.5	102.49	0	76.45	7945900000	186	Coatomer subunit beta
	ACTN2	P35609	25.1803	24.3061	24.9828	NaN	24.4635	24.2819	21	2	23.9	103.85	0	32.915	322640000	1	Alpha-actinin-2
	SOAT1	P35610	26.3259	25.4164	26.4997	24.6953	24.279	25.3536	2	2	5.5	64.734	0	13.482	807630000	26	Sterol O-acyltransferase 1
	TIMP3	P35625	23.858	22.6527	NaN	NaN	23.4896	NaN	2	2	10.9	24.145	0.0019743	2.6125	189430000	4	Metalloproteinase inhibitor 3
	FUS	P35637	26.98	27.5413	28.2188	27.307	28.6381	28.0239	8	6	20.2	53.425	0	31.698	3896100000	61	RNA-binding protein FUS
	NUP214	P35658	25.4801	25.4691	25.8976	25.7506	25.8542	25.7755	8	8	5.3	213.62	0	13.32	966730000	44	Nuclear pore complex protein Nup214
	DEK	P35659	26.7428	26.9204	27.9609	26.1758	27.563	27.5255	9	9	22.4	42.674	0	35.308	2541600000	55	Protein DEK
	HMGCL	P35914	27.0637	26.696	26.2301	27.6649	27.0216	27.0147	5	5	16.3	34.36	0	22.401	1891000000	37	Hydroxymethylglutaryl-CoA lyase, mitochondrial
	FLT4	P35916	NaN	NaN	NaN	22.5376	23.9069	23.5842	1	1	1.4	152.76	0	4.9512	67611000	3	Vascular endothelial growth factor receptor 3
	PSMC2	P35998	29.7421	29.3854	29.7102	29.4002	29.3862	29.5114	21	21	58.4	48.633	0	90.545	13327000000	324	26S protease regulatory subunit 7
	GGT5	P36269	27.424	27.5087	27.1006	25.1981	27.0951	25.4364	8	8	17.6	62.26	0	22.04	1366800000	66	Gamma-glutamyltransferase 5
	ARL2	P36404	25.4499	25.8828	26.2911	25.3039	25.0427	25.6668	2	2	12.5	20.878	0	7.5229	783480000	19	ADP-ribosylation factor-like protein 2
	TRIM23	P36406	24.7198	22.5286	23.1822	22.2012	21.9347	22.635	1	1	1.7	64.066	0.0010638	3.5271	306000000	14	E3 ubiquitin-protein ligase TRIM23
	MAP2K2	P36507	27.3608	27.1157	27.3134	27.1089	26.5385	27.2769	11	6	39.8	44.424	0	41.48	2339700000	91	Dual specificity mitogen-activated protein kinase kinase 2
	ATP5C1	P36542	27.9249	28.7402	28.0076	28.7763	29.0697	28.6859	9	9	37.6	32.996	0	56.471	5289200000	143	ATP synthase subunit gamma, mitochondrial
	ATP6V1E1	P36543	28.726	28.5203	28.3324	28.7447	28.1308	28.6356	6	6	31.9	26.145	0	42.289	5707100000	113	V-type proton ATPase subunit E 1
	CPOX	P36551	26.0046	26.5284	26.533	25.613	25.6713	26.001	6	6	15.9	50.151	0	13.008	1065200000	24	Oxygen-dependent coproporphyrinogen-III oxidase, mitochondrial
	RPL4	P36578	32.0906	32.2087	32.157	31.4523	31.7424	31.9192	25	25	47.1	47.697	0	117.95	60827000000	656	60S ribosomal protein L4
	NUDT1	P36639	NaN	23.9656	25.234	NaN	NaN	NaN	3	3	21.8	22.519	0	12.898	298530000	13	7,8-dihydro-8-oxoguanine triphosphatase
	LONP1	P36776	29.0107	29.1886	28.9826	29.0367	29.2538	28.8442	20	20	32.7	106.49	0	183.1	9177300000	221	Lon protease homolog, mitochondrial
	GNL1	P36915	26.0329	26.3274	25.4078	25.8339	25.6342	25.4101	6	6	13.3	68.66	0	14.391	970570000	15	Guanine nucleotide-binding protein-like 1
	POLR2I	P36954	NaN	23.0011	24.1082	NaN	23.6963	23.9335	1	1	18.4	14.523	0	8.6072	171550000	2	DNA-directed RNA polymerase II subunit RPB9
	DLST	P36957	29.0923	29.3572	28.9855	29.0624	28.996	28.5091	10	10	26.9	48.755	0	50.501	7713500000	92	Dihydrolipoyllysine-residue succinyltransferase component of 2-oxoglutarate dehydrogenase complex, mitochondrial
	GPX4	P36969	26.7354	26.1259	25.5707	27.7024	26.545	26.8374	6	6	37.6	22.174	0	16.214	1501100000	34	Phospholipid hydroperoxide glutathione peroxidase, mitochondrial
	HSD17B2	P37059	22.7514	22.498	21.5073	25.0954	28.1381	24.8793	7	7	22.7	42.785	0	16.335	790890000	21	Estradiol 17-beta-dehydrogenase 2
	SRP14	P37108	28.722	29.2772	29.5711	28.646	29.5048	29.1394	5	5	40.4	14.57	0	46.096	9379800000	66	Signal recognition particle 14 kDa protein
	TGFBR2	P37173	25.0394	24.9675	24.8473	27.4136	25.1002	26.1262	11	11	22.4	64.567	0	27.367	775880000	17	TGF-beta receptor type-2
	NUP62	P37198	26.265	26.1885	26.1484	25.5859	25.966	26.1169	4	4	12.1	53.254	0	13.626	942030000	14	Nuclear pore glycoprotein p62
	FDFT1	P37268	23.2224	23.9533	23.123	25.3157	24.7462	26.577	5	5	16.3	48.115	0	19.923	435620000	15	Squalene synthase
	TAGLN2	P37802	31.7424	32.1588	32.2988	32.9492	32.3728	32.6262	19	19	91	22.391	0	313.09	95118000000	910	Transgelin-2
	TALDO1	P37837	28.9426	29.7969	29.1527	30.4229	30.2474	30.0493	14	14	45.1	37.54	0	41.547	16012000000	326	Transaldolase
	ETFB	P38117	29.1389	29.5528	29.0677	29.8965	29.6244	29.1356	13	13	51.8	27.843	0	72.696	10176000000	245	Electron transfer flavoprotein subunit beta
	RBMX	P38159	27.875	28.6138	29.0194	28.218	29.6487	28.7621	9	9	24.8	42.331	0	34.817	6846700000	133	RNA-binding motif protein, X chromosome
	COIL	P38432	NaN	23.3031	23.4633	22.1867	23.4538	23.4896	1	1	1.7	62.608	0.0020177	2.8662	106750000	9	Coilin
	LIPA	P38571	27.1324	26.2147	26.0178	25.0186	25.4589	25.5938	3	3	15.3	45.418	0	17.738	1199400000	27	Lysosomal acid lipase/cholesteryl ester hydrolase
	ATP6V1A	P38606	29.1302	29.0689	28.8709	29.3753	28.9963	29.2834	18	18	44.2	68.303	0	112.71	8836000000	246	V-type proton ATPase catalytic subunit A
	HSPA9	P38646	31.5018	31.4885	31.3152	31.1185	31.2223	31.3292	22	22	43.4	73.68	0	177.45	41999000000	685	Stress-70 protein, mitochondrial
	EIF4A3	P38919	27.1481	27.6398	27.8957	26.3878	27.7087	27.5466	10	7	30.4	46.871	0	27.629	3020800000	75	Eukaryotic initiation factor 4A-III
	RPS19	P39019	30.188	30.7329	30.6839	30.3805	30.1014	30.4314	10	10	51.7	16.06	0	40.203	22978000000	236	40S ribosomal protein S19
	RPL3	P39023	30.0125	30.3319	29.9697	29.2527	30.0402	30.1552	13	13	34.2	46.108	0	74.59	16172000000	233	60S ribosomal protein L3
	MPV17	P39210	25.8374	26.3112	25.8804	25.4575	25.1773	25.5106	2	2	25	19.733	0	21.581	832340000	28	Protein Mpv17
	DDOST	P39656	30.3201	30.2222	30.0634	29.8855	30.0956	29.9348	10	10	33.3	50.8	0	94.79	16761000000	184	Dolichyl-diphosphooligosaccharide--protein glycosyltransferase 48 kDa subunit
	ANP32A	P39687	27.5234	27.6146	28.1481	27.9742	28.5964	27.9127	8	6	42.2	28.585	0	32.28	3903500000	45	Acidic leucine-rich nuclear phosphoprotein 32 family member A
	FEN1	P39748	24.4113	25.4276	27.5135	23.5588	26.0023	26.8392	5	5	23.9	42.592	0	10.982	1233800000	36	Flap endonuclease 1
	CAPG	P40121	28.7443	28.83	28.6644	28.2814	27.8189	27.3917	12	12	57.8	38.498	0	125.66	5917600000	107	Macrophage-capping protein
	CAP2	P40123	23.8878	NaN	NaN	24.2917	25.418	25.3432	4	3	11.5	52.823	0	12.133	519510000	9	Adenylyl cyclase-associated protein 2
	IL6ST	P40189	24.018	24.4269	24.6159	24.7348	24.6523	25.2061	2	2	2.9	103.54	0	4.5851	443560000	12	Interleukin-6 receptor subunit beta
	TXLNA	P40222	23.2037	23.1067	23.4505	23.4366	24.4992	23.4659	3	3	10.1	61.89	0	4.2655	194490000	7	Alpha-taxilin
	CCT6A	P40227	31.305	31.1705	31.3693	30.7273	31.1208	31.0436	22	17	51.2	58.024	0	113.19	35867000000	538	T-complex protein 1 subunit zeta
	NNMT	P40261	29.3935	31.0622	29.7044	28.3042	29.3885	28.6713	12	12	62.5	29.574	0	96.296	13562000000	211	Nicotinamide N-methyltransferase
	PSMB10	P40306	24.4449	23.8593	23.9045	23.836	24.1056	23.5491	2	2	19.4	28.936	0	13.47	270520000	9	Proteasome subunit beta type-10
	RPL13A	P40429	27.0635	28.5959	28.0656	28.3424	28.5877	28.397	8	8	31	23.577	0	26.848	5187000000	134	60S ribosomal protein L13a
	ARL1	P40616	28.6782	28.3187	28.2687	27.2284	27.7693	27.4693	4	4	30.9	20.417	0	22.38	4158500000	109	ADP-ribosylation factor-like protein 1
	STAT3	P40763	28.2632	28.3208	28.1193	28.2843	28.7285	28.6841	15	15	29.7	88.067	0	67.596	5467600000	123	Signal transducer and activator of transcription 3
	USP8	P40818	23.6931	23.8247	24.2214	NaN	23.835	23.3717	3	3	3.7	127.52	0	8.5344	224450000	5	Ubiquitin carboxyl-terminal hydrolase 8
	MDH1	P40925	29.7099	29.7542	29.4118	29.1506	28.7511	28.8452	11	11	43.7	36.426	0	66.46	10430000000	165	Malate dehydrogenase, cytoplasmic
	MDH2	P40926	32.4937	32.3053	31.9058	32.5241	32.1455	32.0868	17	17	59.5	35.503	0	101.11	68365000000	539	Malate dehydrogenase, mitochondrial
	RFC3	P40938	23.3465	22.6865	24.1879	22.9355	22.8067	24.047	2	2	8.4	40.556	0	5.9285	170280000	2	Replication factor C subunit 3
	HADHA	P40939	31.6963	31.2998	30.8877	31.7588	31.1897	31.0928	32	32	54.9	82.999	0	266.23	39779000000	724	Trifunctional enzyme subunit alpha, mitochondrial
	EIF2S3	P41091	27.7872	28.1933	28.2797	28.7217	28.1637	28.9318	16	16	48.5	51.109	0	61.983	5540100000	158	Eukaryotic translation initiation factor 2 subunit 3
	CETN2	P41208	23.1488	23.1346	23.8931	23.726	NaN	23.5495	1	1	7.6	19.738	0.0019729	2.6023	144040000	1	Centrin-2
	ETV6	P41212	NaN	NaN	NaN	22.8479	23.6889	23.2838	2	2	7.1	52.999	0	4.1588	79684000	4	Transcription factor ETV6
	EIF2D	P41214	25.3479	24.5906	24.9935	23.7109	24.0039	24.9831	3	3	8.9	64.706	0	10.473	504250000	14	Eukaryotic translation initiation factor 2D
	BUD31	P41223	24.7587	24.7297	25.3606	24.4726	25.2456	25.2583	4	4	26.4	17	0	8.6171	697560000	12	Protein BUD31 homolog
	UBA7	P41226	NaN	23.6232	23.4709	24.3099	23.9186	23.5791	4	4	7	111.69	0	8.4288	266730000	5	Ubiquitin-like modifier-activating enzyme 7
	NAA10	P41227	26.8604	26.7003	27.0082	26.6202	26.0536	26.9009	6	6	39.6	26.458	0	24.243	1584800000	42	N-alpha-acetyltransferase 10
	PPP1R2	P41236	24.0056	24.3359	24.2089	23.74	24.5483	23.8836	2	2	12.2	23.015	0	6.583	343590000	11	Protein phosphatase inhibitor 2
	GARS	P41250	31.7805	31.3588	31.1146	30.505	30.0742	30.6688	27	27	46.3	83.165	0	225.73	38409000000	612	Glycine--tRNA ligase
	IARS	P41252	31.0892	31.0128	30.6648	29.6484	30.0743	30.2043	35	35	32.9	144.5	0	182.5	26503000000	475	Isoleucine--tRNA ligase, cytoplasmic
	EIF1	P41567	28.2381	28.0076	28.0001	27.8863	27.8208	28.1945	6	3	74.3	12.732	0	107.6	4760700000	72	Eukaryotic translation initiation factor 1
	PRKCI	P41743	24.3108	24.2131	24.7629	23.0492	23.3279	23.719	1	1	3.2	68.262	0.003323	2.03	228900000	1	Protein kinase C iota type
	ACTR1B	P42025	27.4879	26.1039	26.4336	26.6653	26.0848	25.9216	10	4	43.1	42.293	0	26.564	2259400000	41	Beta-centractin
	ECI1	P42126	26.4835	26.7853	26.9517	26.5946	26.9412	26.4419	5	5	26.2	32.816	0	22.961	1790600000	53	Enoyl-CoA delta isomerase 1, mitochondrial
	TMPO	P42166	NaN	24.7269	26.7262	23.5502	24.7946	25.0937	12	5	24.9	75.491	0	14.269	723530000	24	Lamina-associated polypeptide 2, isoform alpha
	TMPO	P42167	26.9914	27.2055	28.2391	26.5716	27.687	27.5429	13	6	37	50.67	0	48.495	2934600000	99	Lamina-associated polypeptide 2, isoforms beta/gamma
	STAT1	P42224	30.9289	30.4714	29.9773	29.2137	29.4053	29.2907	33	33	54.3	87.334	0	251.19	22458000000	424	Signal transducer and activator of transcription 1-alpha/beta
	SKIV2L2	P42285	26.6252	26.8699	27.3381	25.69	27.0252	27.0846	10	10	13.5	117.8	0	26.149	1931400000	35	Superkiller viralicidic activity 2-like 2
	AKR1C3	P42330	29.5213	28.73	28.8029	28.7028	28.0359	27.6276	15	8	63.8	36.853	0	35.865	5121000000	115	Aldo-keto reductase family 1 member C3
	MTOR	P42345	25.161	25.5591	24.7396	25.9029	25.1031	24.6209	7	7	3.5	288.89	0	9.6564	602760000	8	Serine/threonine-protein kinase mTOR
	PI4KA	P42356	24.4011	25.4285	25.5876	25.472	25.6224	25.4006	8	8	5.7	236.83	0	20.833	744120000	32	Phosphatidylinositol 4-kinase alpha
	EPS15	P42566	26.2442	26.5695	25.6237	24.9688	25.5496	25.5476	10	10	15.5	98.655	0	17.417	1016600000	30	Epidermal growth factor receptor substrate 15
	CASP3	P42574	27.014	26.1739	26.5024	26.3245	26.1851	26.6252	5	5	24.9	31.608	0	15.672	1479200000	27	Caspase-3
	RPS27	P42677	22.3301	24.434	23.9882	23.4354	24.3065	24.0561	4	1	39.3	9.461	0.0013011	3.2848	249070000	34	40S ribosomal protein S27
	RBM34	P42696	NaN	23.1918	23.4957	23.0414	23.3511	23.2788	1	1	2.3	48.564	0.0013021	3.2988	108070000	1	RNA-binding protein 34
	LRPPRC	P42704	31.0278	31.1606	30.939	30.6959	30.9848	30.9215	57	56	54.5	157.9	0	313.98	30351000000	774	Leucine-rich PPR motif-containing protein, mitochondrial
	ACAA2	P42765	28.988	28.5234	28.3804	28.4323	27.8599	27.877	13	13	52.9	41.924	0	83.04	6012800000	146	3-ketoacyl-CoA thiolase, mitochondrial
	RPL35	P42766	23.7884	25.1753	24.7512	24.8512	25.1567	24.9924	1	1	8.1	14.551	0	10.081	439060000	36	60S ribosomal protein L35
	CDKN2A	P42771	28.4862	28.0951	24.6605	27.4213	25.9664	25.0294	6	6	52.6	16.532	0	43.695	1520200000	42	Cyclin-dependent kinase inhibitor 2A
	HTT	P42858	22.9459	23.6743	23.8225	22.9884	23.32	22.1759	5	5	2.1	347.6	0	8.9936	132640000	11	Huntingtin
	ECE1	P42892	27.9912	26.9093	27.7312	28.5979	28.5095	28.5415	15	15	30.1	87.163	0	66.001	4560000000	134	Endothelin-converting enzyme 1
	PAFAH1B1	P43034	23.7211	25.1395	24.4948	25.7624	25.5297	25.281	6	6	19.8	46.637	0	19.133	566630000	35	Platelet-activating factor acetylhydrolase IB subunit alpha
	CRAT	P43155	25.5973	24.8243	24.186	25.2621	24.4676	24.1366	3	3	5.1	70.857	0	6.7996	389180000	4	Carnitine O-acetyltransferase
	CTSK	P43235	NaN	23.9234	23.6005	NaN	NaN	NaN	1	1	4.3	36.966	0.0065512	1.8328	49219000	1	Cathepsin K
	MATR3	P43243	29.9958	30.0543	30.7943	29.7582	30.5035	30.3407	20	20	35.3	94.622	0	139.91	20094000000	355	Matrin-3
	MSH2	P43246	24.1017	24.4194	24.9771	22.7286	24.1465	24.6278	5	5	6.1	104.74	0	11.028	275740000	16	DNA mismatch repair protein Msh2
	GPD2	P43304	27.3149	26.3236	26.8884	26.7551	26.8467	26.7599	12	12	21.7	80.852	0	35.133	1780700000	76	Glycerol-3-phosphate dehydrogenase, mitochondrial
	SSR1	P43307	28.305	28.7491	28.2465	27.136	27.681	27.9138	3	3	11.9	32.235	0	13.98	4953200000	99	Translocon-associated protein subunit alpha
	RANBP1	P43487	30.0113	29.5017	30.1317	28.6142	29.0526	29.2241	6	6	55.2	23.31	0	60.021	11738000000	107	Ran-specific GTPase-activating protein
	PSMC4	P43686	30.1747	29.8679	30.0751	29.5481	29.5574	29.6842	21	21	75.1	47.366	0	122.65	15239000000	289	26S protease regulatory subunit 6B
	TSFM	P43897	26.6521	26.081	26.9973	26.4709	26.5054	26.5932	5	5	28	35.39	0	37.805	1459700000	34	Elongation factor Ts, mitochondrial
	PPIC	P45877	27.6039	27.5521	26.9987	26.4416	26.6141	26.4283	3	3	14.6	22.763	0	14.954	2428400000	75	Peptidyl-prolyl cis-trans isomerase C
	VDAC2	P45880	29.1254	29.5401	28.4945	29.166	29.8114	29.2296	11	11	48	31.566	0	48.434	10224000000	172	Voltage-dependent anion-selective channel protein 2
	ACADSB	P45954	25.4176	25.0018	24.9808	22.8453	25.1328	24.0648	3	3	13.4	47.485	0	15.559	316120000	9	Short/branched chain specific acyl-CoA dehydrogenase, mitochondrial
	CBX5	P45973	25.0994	24.7792	25.9612	24.3915	25.5959	25.7865	4	3	28.3	22.225	0	10.001	731450000	18	Chromobox protein homolog 5
	USP5	P45974	30.1211	29.5763	29.7204	29.7351	29.3569	29.4164	24	22	45.2	95.785	0	148.73	12902000000	279	Ubiquitin carboxyl-terminal hydrolase 5
	MAPK9	P45984	22.1167	NaN	NaN	22.0311	22.1231	21.3284	1	1	3.8	48.139	0.00080257	3.5737	54397000	3	Mitogen-activated protein kinase 9
	MAP2K4	P45985	24.9538	24.5705	24.3395	24.0571	24.1679	23.6358	5	5	17.8	44.287	0	9.828	311820000	10	Dual specificity mitogen-activated protein kinase kinase 4
	RANGAP1	P46060	28.5493	28.8367	28.9968	28.8539	29.272	29.2188	23	23	53.8	63.541	0	102.15	8446000000	206	Ran GTPase-activating protein 1
	RECQL	P46063	28.2281	28.6119	28.3507	27.6576	28.0802	28.0199	14	14	29	73.457	0	64.301	4552100000	102	ATP-dependent DNA helicase Q1
	NOP2	P46087	25.8762	26.4332	26.6491	24.8819	26.5026	26.6267	9	9	14.2	89.301	0	29.125	1152900000	39	Probable 28S rRNA (cytosine(4447)-C(5))-methyltransferase
	CRK	P46108	28.1172	27.8948	27.8522	27.8108	27.3322	27.5877	8	8	39.5	33.83	0	56.624	3958900000	76	Adapter molecule crk
	CRKL	P46109	27.4624	26.7833	27.2717	27.121	27.2172	27.2832	6	6	26.7	33.777	0	16.132	2325200000	43	Crk-like protein
	BAG6	P46379	27.8038	27.1923	27.9062	27.6286	27.4016	27.7214	11	11	17.3	119.41	0	46.593	3150900000	97	Large proline-rich protein BAG6
	NSF	P46459	29.7625	29.1693	29.0786	28.8404	28.8408	28.8201	25	25	42.7	82.593	0	90.603	8691900000	200	Vesicle-fusing ATPase
	MAP2K3	P46734	27.0695	26.2826	26.6855	26.0845	25.8165	26.1047	8	8	32.6	39.318	0	22.646	1851600000	97	Dual specificity mitogen-activated protein kinase kinase 3
	RPL27A	P46776	29.2797	30.0401	29.7103	29.816	30.2633	30.0274	5	5	28.4	16.561	0	28.229	14022000000	136	60S ribosomal protein L27a
	RPL5	P46777	28.7774	29.7576	29.3303	29.4638	29.8241	29.6889	12	12	36.7	34.362	0	41.818	11771000000	233	60S ribosomal protein L5
	RPL21	P46778	27.2312	28.4581	27.8271	27.3683	28.6466	28.3575	6	6	36.9	18.565	0	33.893	4423400000	84	60S ribosomal protein L21
	RPL28	P46779	22.5411	24.6546	23.9339	23.7508	25.024	24.3318	4	4	27	15.747	0	11.6	291620000	27	60S ribosomal protein L28
	RPS9	P46781	28.8514	30.3086	29.7134	29.611	30.5913	30.1312	12	12	40.7	22.591	0	36.222	15112000000	155	40S ribosomal protein S9
	RPS5	P46782	31.8476	31.4751	31.6563	30.7769	31.0333	31.391	11	11	60.3	22.876	0	119.36	41014000000	223	40S ribosomal protein S5
	RPS10	P46783	30.8799	30.6126	30.7283	30.5942	30.3571	30.7993	9	9	43	18.898	0	36.719	29429000000	416	40S ribosomal protein S10
	MAP1B	P46821	31.5067	30.8882	31.041	31.2024	30.2799	31.2673	61	59	37.5	270.63	0	323.31	51254000000	791	Microtubule-associated protein 1B
	GNPDA1	P46926	27.4654	27.1999	27.2805	28.1427	27.4045	27.855	9	5	47.1	32.668	0	36.885	2954300000	56	Glucosamine-6-phosphate isomerase 1
	NEDD4	P46934	24.8828	24.5429	24.9588	25.3228	24.9269	25.5688	4	3	4.4	149.11	0	12.313	567290000	24	E3 ubiquitin-protein ligase NEDD4
	YAP1	P46937	25.7891	26.1687	26.4986	NaN	23.9855	25.0161	3	3	7.3	54.461	0	6.544	849410000	10	Transcriptional coactivator YAP1
	UTRN	P46939	28.4156	28.0327	28.3741	28.6223	28.6779	28.5109	34	33	14.4	394.46	0	107.67	6735500000	223	Utrophin
	IQGAP1	P46940	32.8539	32.6466	32.7034	33.0882	32.7132	32.7468	86	81	63.4	189.25	0	323.31	115270000000	1671	Ras GTPase-activating-like protein IQGAP1
	GYG1	P46976	24.487	24.3776	23.934	25.7971	24.6073	25.2722	2	2	6.9	39.383	0	6.6039	506480000	14	Glycogenin-1
	STT3A	P46977	25.3436	26.4103	25.8938	25.9356	26.4504	26.0149	2	2	2.3	80.529	0.0040066	1.9436	1068200000	20	Dolichyl-diphosphooligosaccharide--protein glycosyltransferase subunit STT3A
	PLA2G4A	P47712	26.1978	25.628	25.6691	NaN	23.1332	25.0132	8	8	15.9	85.238	0	32.251	1534500000	46	Cytosolic phospholipase A2
	CAPZA2	P47755	29.0971	28.6398	28.5903	28.6381	28.7216	28.4404	8	6	42	32.949	0	22.701	7094900000	90	F-actin-capping protein subunit alpha-2
	CAPZB	P47756	30.8144	31.0009	30.8157	31.3672	31.2491	31.0704	14	14	57	31.35	0	99.983	32487000000	194	F-actin-capping protein subunit beta
	QARS	P47897	30.1487	29.8162	30.0616	29.6906	29.8184	29.8853	31	31	55.4	87.798	0	139.82	16124000000	327	Glutamine--tRNA ligase
	RPL29	P47914	23.5201	24.7912	24.3578	24.7885	25.3532	24.8051	2	2	14.5	17.752	0	5.9932	399860000	46	60S ribosomal protein L29
	UQCRFS1	P47985	28.1419	27.7763	27.6193	27.7553	27.9141	27.7106	8	8	36.1	29.668	0	26.855	3580600000	51	Cytochrome b-c1 complex subunit Rieske, mitochondrial
	ATP5O	P48047	29.6988	30.2456	29.8225	30.2494	30.278	29.9509	10	10	58.7	23.277	0	95.617	16196000000	198	ATP synthase subunit O, mitochondrial
	PREP	P48147	27.6395	27.8126	27.0475	26.1745	26.7077	26.9139	13	13	27	80.699	0	56.758	2450700000	67	Prolyl endopeptidase
	ME1	P48163	28.0096	27.5728	27.4994	27.852	27.5743	27.489	10	10	36	64.149	0	40.833	4061100000	80	NADP-dependent malic enzyme
	PIP4K2A	P48426	27.1818	26.0963	27.0561	26.7176	26.6967	26.166	8	6	28.6	46.224	0	41.233	2152000000	51	Phosphatidylinositol 5-phosphate 4-kinase type-2 alpha
	LSS	P48449	26.159	26.5868	27.0624	27.5664	27.8278	27.6773	12	12	19.7	83.308	0	31.343	2476200000	58	Lanosterol synthase
	GCLM	P48507	28.2031	27.0055	27.7167	27.4381	26.8546	28.0676	6	6	37.2	30.727	0	46.161	3624800000	54	Glutamate--cysteine ligase regulatory subunit
	CD151	P48509	24.7196	24.0701	24.4857	25.3204	24.6658	25.3316	3	3	10.7	28.295	0	5.5332	526580000	26	CD151 antigen
	PSMD8	P48556	28.9856	28.4407	28.6496	28.17	28.6084	28.3925	13	13	51.1	39.611	0	78.6	6308900000	117	26S proteasome non-ATPase regulatory subunit 8
	PRRC2A	P48634	25.6844	25.7425	25.8634	25.2713	25.0715	25.4686	7	6	5	228.86	0	4.9582	861430000	9	Protein PRRC2A
	GSS	P48637	28.3304	27.8781	27.8797	27.4146	27.1365	27.6507	10	10	29.7	52.384	0	32.828	3568500000	101	Glutathione synthetase
	CCT5	P48643	31.2575	31.4628	31.656	31.0718	31.1844	31.358	27	27	70.4	59.67	0	222.17	41631000000	630	T-complex protein 1 subunit epsilon
	HSPA13	P48723	25.5992	25.2382	25.1683	25.3988	25.3948	25.3744	3	3	8.5	51.927	0	6.5108	822740000	21	Heat shock 70 kDa protein 13
	CSNK1A1	P48729	25.8564	25.5307	25.9085	25.6414	25.5947	25.8429	6	6	19.9	38.914	0	13.659	917050000	55	Casein kinase I isoform alpha
	PITPNB	P48739	27.5151	27.8023	27.7858	27.4316	27.4724	27.754	9	7	46.1	31.54	0	28.089	3238700000	75	Phosphatidylinositol transfer protein beta isoform
	MARCKSL1	P49006	NaN	17.5522	NaN	21.2507	21.9961	18.8335	1	1	7.7	19.529	0.0020182	2.8663	16077000	3	MARCKS-related protein
	PXN	P49023	28.4531	28.8392	28.8662	29.5333	29.0442	29.1962	15	15	49.2	64.505	0	77.52	7908700000	153	Paxillin
	CAMLG	P49069	23.9795	NaN	23.8309	24.2862	23.9955	23.5406	1	1	6.8	32.952	0	5.6836	184390000	7	Calcium signal-modulating cyclophilin ligand
	MAPKAPK2	P49137	26.7899	26.3492	26.4773	26.1838	26.0883	26.123	4	4	12.5	45.567	0	5.5173	1707300000	18	MAP kinase-activated protein kinase 2
	DNASE1L1	P49184	24.7047	22.6734	NaN	25.6287	24.4878	25.2199	2	2	11.6	33.892	0	7.0684	309660000	9	Deoxyribonuclease-1-like 1
	ALDH9A1	P49189	28.6301	28.8413	28.5599	28.5684	28.3474	28.3453	12	12	26.1	53.801	0	53.031	6368600000	123	4-trimethylaminobutyraldehyde dehydrogenase
	RPL34	P49207	24.7514	26.3827	25.6777	26.0879	26.7704	26.2267	4	4	24.8	13.293	0	5.7965	1079400000	32	60S ribosomal protein L34
	LMAN1	P49257	29.8383	29.8403	29.2375	28.5083	28.8076	28.9374	13	13	36.3	57.548	0	86.951	10935000000	183	Protein ERGIC-53
	NASP	P49321	25.5594	26.9557	27.9095	26.9565	28.0037	27.7087	12	12	17.8	85.237	0	59.087	2591500000	92	Nuclear autoantigenic sperm protein
	FASN	P49327	32.4677	32.7962	32.6794	31.843	32.3269	32.8093	83	83	49.5	273.42	0	323.31	80371000000	1322	Fatty acid synthase
	FNTA	P49354	26.8593	26.8407	26.5747	26.6877	26.5204	26.5866	7	7	30.3	44.408	0	23.226	1569500000	57	Protein farnesyltransferase/geranylgeranyltransferase type-1 subunit alpha
	FNTB	P49356	24.8402	24.8431	25.0509	24.6595	24.4869	24.1064	2	2	6.4	48.773	0	6.6609	504710000	11	Protein farnesyltransferase subunit beta
	DHPS	P49366	22.6107	NaN	23.7758	NaN	NaN	NaN	1	1	5.4	40.97	0	3.7791	54843000	3	Deoxyhypusine synthase
	CCT3	P49368	31.581	31.3291	31.6465	30.9781	31.111	31.4613	26	26	60.2	60.533	0	204.88	41571000000	552	T-complex protein 1 subunit gamma
	MRPL19	P49406	26.329	26.7856	26.852	25.9309	26.0396	25.9883	3	3	12	33.535	0	10.055	1483900000	31	39S ribosomal protein L19, mitochondrial
	TUFM	P49411	30.6317	30.9022	30.529	30.7109	30.8986	30.7609	23	23	55.3	49.541	0	174.07	24235000000	436	Elongation factor Tu, mitochondrial
	ALDH7A1	P49419	28.2687	28.7521	28.8283	27.8043	28.626	28.4259	13	13	40.4	58.486	0	92.842	5814600000	124	Alpha-aminoadipic semialdehyde dehydrogenase
	INPP1	P49441	25.5458	25.0827	25.2684	24.9903	24.9436	25.4094	2	2	8	43.998	0	17.415	682420000	30	Inositol polyphosphate 1-phosphatase
	SRP9	P49458	26.7268	27.8851	28.1308	27.5503	28.5311	27.9119	3	3	34.9	10.112	0	18.572	3784900000	60	Signal recognition particle 9 kDa protein
	UBE2A	P49459	25.2352	24.0266	25.2284	24.2277	24.1226	24.7121	1	1	11.2	17.315	0	4.4147	444760000	15	Ubiquitin-conjugating enzyme E2 A
	PCYT1A	P49585	27.4134	27.1706	27.3626	27.4943	26.9662	27.3405	11	11	38.7	41.731	0	39.751	2588700000	74	Choline-phosphate cytidylyltransferase A
	AARS	P49588	29.809	30.0339	29.9994	28.9907	29.71	29.547	29	29	47.3	106.81	0	202.21	14791000000	358	Alanine--tRNA ligase, cytoplasmic
	HARS2	P49590	24.3097	24.4815	23.861	23.3041	23.6085	23.5782	7	2	15.2	56.888	0	6.5149	214050000	6	Probable histidine--tRNA ligase, mitochondrial
	SARS	P49591	30.6431	30.4289	30.4338	30.1744	29.8476	30.312	19	19	41.6	58.777	0	118.3	23021000000	340	Serine--tRNA ligase, cytoplasmic
	PRIM2	P49643	22.0494	NaN	21.7944	NaN	22.7553	NaN	2	2	4.1	58.805	0.0021666	2.1972	87960000	3	DNA primase large subunit
	PSMB3	P49720	29.2349	28.8316	28.7455	28.4729	28.5045	28.7554	9	9	46.8	22.949	0	39.754	7030300000	130	Proteasome subunit beta type-3
	PSMB2	P49721	29.2814	29.1536	29.3844	29.048	28.9286	29.1894	14	14	75.6	22.836	0	70.742	9337600000	132	Proteasome subunit beta type-2
	MCM2	P49736	24.1108	25.2636	27.4716	24.1692	25.2286	26.8612	10	10	14.7	101.89	0	30.998	1119000000	45	DNA replication licensing factor MCM2
	ACADVL	P49748	29.4951	28.239	28.9547	29.7354	29.5891	29.177	26	26	45.8	70.389	0	114.95	10625000000	278	Very long-chain specific acyl-CoA dehydrogenase, mitochondrial
	YLPM1	P49750	24.364	24.9808	25.2861	24.8447	25.2497	25.1038	4	4	3.6	219.98	0	10.753	530770000	15	YLP motif-containing protein 1
	VPS41	P49754	24.3936	23.6887	NaN	NaN	22.6586	22.9704	1	1	1.4	98.565	0.0015508	3.1864	98629000	4	Vacuolar protein sorting-associated protein 41 homolog
	TMED10	P49755	29.5994	29.1472	29.1598	29.4354	29.2571	29.1186	8	8	26	24.976	0	29.009	9687700000	102	Transmembrane emp24 domain-containing protein 10
	RBM25	P49756	27.0644	27.6842	27.8831	27.0085	27.7084	27.5719	7	7	12.9	100.18	0	25.561	3203500000	76	RNA-binding protein 25
	NUMB	P49757	23.7524	24.915	25.2906	NaN	24.758	25.0026	4	2	9.5	70.803	0	15.708	456600000	18	Protein numb homolog
	CLK3	P49761	21.8944	NaN	21.9909	21.6979	23.1796	21.7414	1	1	3.1	73.514	0	5.6815	40306000	1	Dual specificity protein kinase CLK3
	PSEN2	P49810	23.1521	22.6098	NaN	22.9987	22.7796	22.3362	1	1	3.3	50.14	0	3.932	71741000	7	Presenilin-2
	EIF2B2	P49770	26.7123	26.4329	26.6979	26.3122	26.3639	26.7563	5	5	26.5	38.989	0	42.509	1828000000	40	Translation initiation factor eIF-2B subunit beta
	HINT1	P49773	29.6866	29.4972	29.418	29.7074	29.3938	29.7567	8	8	78.6	13.802	0	30.884	12613000000	156	Histidine triad nucleotide-binding protein 1
	NUP153	P49790	25.1651	24.8256	25.7164	24.8335	25.7379	25.1266	5	5	7	153.94	0	11.806	593180000	6	Nuclear pore complex protein Nup153
	RANBP2	P49792	27.2752	27.3156	27.8906	26.7682	27.2456	27.2709	19	13	9	358.2	0	43.229	2666400000	84	E3 SUMO-protein ligase RanBP2
	RGS19	P49795	NaN	NaN	NaN	22.8049	22.3905	22.4734	1	1	6	24.635	0.0020284	2.9415	30107000	1	Regulator of G-protein signaling 19
	TSC2	P49815	23.5472	NaN	23.4044	22.866	NaN	23.029	2	2	1.7	200.61	0.0028571	2.0864	121710000	2	Tuberin
	NDUFV1	P49821	27.3873	27.3444	27.0152	27.5955	27.2983	27.3261	9	9	33.8	50.817	0	16.851	2473400000	32	NADH dehydrogenase [ubiquinone] flavoprotein 1, mitochondrial
	GSK3B	P49841	22.9551	23.2643	22.933	25.0999	23.1632	23.5438	3	3	11.4	46.744	0.00080214	3.5707	214480000	8	Glycogen synthase kinase-3 beta
	NT5C2	P49902	26.4578	25.6612	25.8465	26.2939	25.1985	26.0014	7	7	18.2	64.969	0	17.393	1082000000	28	Cytosolic purine 5-nucleotidase
	SEPHS1	P49903	27.1885	26.9354	27.1928	26.9009	27.4049	27.1637	8	8	35.2	42.91	0	47.222	2243000000	52	Selenide, water dikinase 1
	GMPS	P49915	28.0436	27.8061	28.5765	26.759	27.7505	27.9204	12	12	30.2	76.715	0	55.854	4269400000	118	GMP synthase [glutamine-hydrolyzing]
	LIG3	P49916	NaN	22.4882	23.7163	NaN	22.7303	22.4748	3	3	2.8	112.91	0.0091996	1.665	85213000	5	DNA ligase 3
	MRE11A	P49959	NaN	24.6545	25.3359	24.4694	25.2162	24.7518	5	5	7.6	80.592	0	10.431	457710000	16	Double-strand break repair protein MRE11A
	GNAQ	P50148	27.5662	27.0131	27.3091	28.1574	27.5956	27.7438	11	7	41.8	42.142	0	47.036	3617600000	121	Guanine nucleotide-binding protein G(q) subunit alpha
	IDH3A	P50213	28.9771	29.4934	29.3161	29.0522	29.1973	28.9847	12	12	38.5	39.591	0	37.489	9384000000	97	Isocitrate dehydrogenase [NAD] subunit alpha, mitochondrial
	MMP14	P50281	25.4438	26.0503	25.9066	26.3009	26.0777	26.0706	6	6	12.5	65.893	0	21.258	1113600000	36	Matrix metalloproteinase-14
	PPOX	P50336	24.8608	24.6201	24.6961	25.8573	24.7341	24.7353	5	5	19.1	50.765	0	15.125	496900000	15	Protoporphyrinogen oxidase
	GDI2	P50395	32.3422	32.0689	32.126	31.9594	31.8625	32.0516	37	27	84.3	50.663	0	278.32	70579000000	819	Rab GDP dissociation inhibitor beta
	EMD	P50402	24.7722	25.4111	24.9798	25.994	25.7426	25.8979	4	4	26.8	28.994	0	15.661	806170000	34	Emerin
	CPT1A	P50416	27.3593	26.5037	26.679	27.8296	27.7715	27.3125	15	15	28.7	88.367	0	65.97	2977300000	89	Carnitine O-palmitoyltransferase 1, liver isoform
	SLC26A2	P50443	NaN	22.5099	22.8119	22.6675	23.9168	24.0236	1	1	2	81.661	0	4.031	104580000	7	Sulfate transporter
	SERPINB8	P50452	26.3082	26.4134	26.5365	26.2195	26.1536	26.5606	8	5	25.7	42.766	0	26.621	1355100000	52	Serpin B8
	SERPINH1	P50454	33.744	33.8677	33.4738	33.3484	33.2021	32.9627	24	24	64.6	46.44	0	323.31	241110000000	1233	Serpin H1
	PDLIM4	P50479	28.0341	27.8176	27.5402	28.6103	28.5516	28.3455	13	13	63.3	35.398	0	73.253	4769300000	122	PDZ and LIM domain protein 4
	ST13	P50502	29.0893	28.7794	28.6858	28.9889	29.0279	29.2516	7	7	21.7	41.331	0	39.955	8213700000	118	Hsc70-interacting protein
	VASP	P50552	27.9257	27.7134	28.1622	28.381	28.1044	28.5087	12	12	26.8	39.829	0	53.782	5042000000	151	Vasodilator-stimulated phosphoprotein
	DNM2	P50570	28.9579	28.9176	29.0377	29.2569	29.0275	29.132	23	15	31.1	98.063	0	86.598	8949200000	222	Dynamin-2
	METAP2	P50579	26.4947	26.556	26.8661	26.5975	26.1158	26.7847	6	6	20.3	52.891	0	18.214	2307000000	25	Methionine aminopeptidase 2
	NUDT2	P50583	27.1104	26.5432	25.8856	26.6565	26.1438	25.8238	3	3	36.1	16.829	0	14.852	1490500000	39	Bis(5-nucleosyl)-tetraphosphatase [asymmetrical]
	LRBA	P50851	24.0423	23.9584	23.4836	23.5693	24.6294	23.5778	4	4	2.1	319.1	0	5.2417	240470000	2	Lipopolysaccharide-responsive and beige-like anchor protein
	PPT1	P50897	26.1198	26.8028	26.6116	26.868	27.459	27.4071	9	9	43.5	34.193	0	39.686	2101500000	43	Palmitoyl-protein thioesterase 1
	RPL14	P50914	29.7023	30.4143	30.1911	30.0402	30.1675	30.3409	4	4	20.9	23.432	0	33.165	17276000000	172	60S ribosomal protein L14
	CCT8	P50990	30.5172	30.6566	30.7569	30.4525	30.5522	30.8363	28	28	54.7	59.62	0	125.42	25283000000	429	T-complex protein 1 subunit theta
	CCT4	P50991	31.1957	31.1189	31.345	30.5744	30.7203	31.1369	19	19	44	57.924	0	162.87	32626000000	470	T-complex protein 1 subunit delta
	ANXA11	P50995	29.161	29.3836	29.1848	28.7798	28.1587	28.0171	16	16	35.6	54.389	0	93.554	8947700000	140	Annexin A11
	FXR1	P51114	27.1762	27.1087	27.3048	27.3047	27.1117	27.5106	8	6	16.3	69.72	0	36.506	2785000000	124	Fragile X mental retardation syndrome-related protein 1
	FXR2	P51116	24.2615	24.6962	25.0746	24.675	24.6593	24.6897	5	2	8.9	74.222	0	10.331	449380000	16	Fragile X mental retardation syndrome-related protein 2
	RAB7A	P51149	29.6498	29.4726	29.6576	29.3713	28.7091	29.5636	11	11	69.1	23.489	0	113.4	11914000000	148	Ras-related protein Rab-7a
	RAB9A	P51151	24.567	23.0388	23.0878	23.2195	NaN	23.3423	2	2	12.4	22.837	0	4.8	118350000	4	Ras-related protein Rab-9A
	RAB13	P51153	25.2598	26.2421	25.0845	25.3665	25.7037	25.6092	4	2	20.7	22.774	0	9.0317	681450000	13	Ras-related protein Rab-13
	PLCD1	P51178	25.3619	24.0215	24.6024	24.2606	NaN	24.0671	5	5	8.6	85.664	0	12.606	377860000	12	1-phosphatidylinositol 4,5-bisphosphate phosphodiesterase delta-1
	DAP3	P51398	26.895	27.2738	27.1512	26.4621	26.8809	26.981	9	9	32.9	45.566	0	27.175	1987500000	52	28S ribosomal protein S29, mitochondrial
	DUSP3	P51452	26.3872	25.8941	25.9687	27.0596	26.2246	26.8604	5	5	37.3	20.478	0	20.629	1582200000	59	Dual specificity protein phosphatase 3
	IDH3G	P51553	26.0963	26.2855	26.0084	25.7046	25.4252	26.0845	5	5	17.6	42.794	0	12.862	1041600000	19	Isocitrate dehydrogenase [NAD] subunit gamma, mitochondrial
	GALK1	P51570	27.4385	27.1738	27.4741	27.5552	27.187	27.0131	9	9	40.6	42.272	0	39.034	2513300000	41	Galactokinase
	SSR4	P51571	29.249	29.3259	28.9804	28.7668	28.5743	28.9121	4	4	30.6	18.998	0	15.325	8117000000	104	Translocon-associated protein subunit delta
	TPMT	P51580	24.418	24.2151	24.2715	24.2685	24.0019	24.3061	3	3	15.5	28.18	0.0098601	1.6446	254790000	5	Thiopurine S-methyltransferase
	HCFC1	P51610	24.2512	24.9729	25.2042	25.1979	25.2426	25.3175	8	8	5.9	208.73	0	22.433	545170000	17	Host cell factor 1
	CAV2	P51636	28.1039	27.4727	27.5597	28.0515	27.3472	28.0039	3	3	29.6	18.291	0	13.83	3402500000	50	Caveolin-2
	ALDH3A2	P51648	26.8891	26.2016	25.6507	26.3864	25.9806	26.451	5	5	13.8	54.847	0	9.7921	1297700000	28	Fatty aldehyde dehydrogenase
	HSD17B4	P51659	29.8551	29.8352	29.1337	29.5904	29.3465	29.068	20	20	41.6	79.685	0	121.03	11049000000	158	Peroxisomal multifunctional enzyme type 2
	PSMD7	P51665	30.5027	29.9387	30.1891	29.5919	29.8379	29.952	13	13	67	37.025	0	133.44	16049000000	267	26S proteasome non-ATPase regulatory subunit 7
	UBE2D1	P51668	NaN	25.0037	24.6252	24.8425	24.6203	25.043	3	2	38.1	16.602	0	7.7958	388050000	12	Ubiquitin-conjugating enzyme E2 D1
	ARSE	P51690	NaN	NaN	23.1999	22.9189	21.95	NaN	2	2	5.8	65.668	0.0051692	1.8894	124530000	2	Arylsulfatase E
	STAT5B	P51692	NaN	24.4143	24.4028	23.5343	23.6539	23.9115	2	2	5.8	89.865	0	9.8552	241400000	7	Signal transducer and activator of transcription 5B
	DYNLT3	P51808	22.842	23.0639	22.7883	24.1483	23.1611	23.695	1	1	14.7	13.062	0	4.5047	151320000	5	Dynein light chain Tctex-type 3
	VAMP7	P51809	NaN	23.5179	22.5458	22.904	22.5949	22.8662	1	1	4.1	24.935	0.0028531	2.0722	119490000	8	Vesicle-associated membrane protein 7
	RPS6KA3	P51812	24.5375	25.5067	25.4529	25.9938	26.0817	26.0915	7	7	12.7	83.735	0	10.727	993790000	19	Ribosomal protein S6 kinase alpha-3
	BMX	P51813	24.3392	NaN	NaN	24.393	25.5587	23.8401	4	4	8.3	78.01	0	21.297	186070000	10	Cytoplasmic tyrosine-protein kinase BMX
	HDGF	P51858	28.229	28.6051	28.2528	27.8976	28.2764	28.2468	11	10	54.2	26.788	0	64.913	5685600000	74	Hepatoma-derived growth factor
	CNN1	P51911	24.9372	24.3799	NaN	24.6121	24.5084	NaN	5	5	29	33.17	0	11.755	563120000	5	Calponin-1
	NDUFA8	P51970	27.7131	27.8315	27.3933	28.2814	28.0701	27.6023	5	5	36	20.105	0	21.468	3359200000	87	NADH dehydrogenase [ubiquinone] 1 alpha subcomplex subunit 8
	HNRNPA3	P51991	30.4142	30.1899	30.5997	30.4846	30.996	30.7256	17	17	42.3	39.594	0	93.763	24030000000	228	Heterogeneous nuclear ribonucleoprotein A3
	PGD	P52209	31.1741	30.449	29.6423	31.6178	30.7916	30.9667	27	27	69.6	53.139	0	222.74	28251000000	526	6-phosphogluconate dehydrogenase, decarboxylating
	HNRNPM	P52272	30.6566	31.0704	31.4513	30.8309	31.6863	31.2988	37	37	66.4	77.515	0	181.43	39601000000	548	Heterogeneous nuclear ribonucleoprotein M
	KPNA2	P52292	27.4468	27.0383	28.4204	27.4347	27.9302	28.7865	14	14	41.6	57.861	0	57.098	4457300000	85	Importin subunit alpha-1
	KPNA1	P52294	28.2304	28.5518	28.6206	27.3941	27.951	28.0318	11	7	33.6	60.221	0	58.512	4956300000	150	Importin subunit alpha-5
	RAP1GDS1	P52306	28.6877	28.5592	28.8002	28.1157	28.0884	28.4044	17	17	43.3	66.316	0	89.677	5786700000	146	Rap1 GTPase-GDP dissociation stimulator 1
	ARHGDIA	P52565	29.9792	29.5589	29.7803	30.2042	29.9048	30.1461	9	9	66.2	23.207	0	94.061	17060000000	212	Rho GDP-dissociation inhibitor 1
	AGFG1	P52594	25.949	25.7964	26.1789	25.7214	25.7756	25.8803	3	3	10.7	58.259	0	9.669	967120000	38	Arf-GAP domain and FG repeat-containing protein 1
	HNRNPF	P52597	27.5829	28.4256	28.9754	28.4701	29.1653	28.4837	13	11	48.7	45.671	0	67.846	6082700000	99	Heterogeneous nuclear ribonucleoprotein F
	GTF2A1	P52655	24.9834	24.055	24.6474	23.0078	23.5547	23.6841	1	1	2.9	41.513	0	4.7017	226610000	5	Transcription initiation factor IIA subunit 1
	MSH6	P52701	23.8649	24.6866	25.1892	25.4946	24.8667	24.9174	5	5	4.4	152.78	0	9.6373	520080000	19	DNA mismatch repair protein Msh6
	VAV2	P52735	23.6455	24.19	24.1086	25.0355	23.8442	24.4323	3	3	5.9	101.29	0	9.6948	318200000	11	Guanine nucleotide exchange factor VAV2
	RBM5	P52756	22.5738	22.6507	NaN	22.4429	21.7161	22.1865	1	1	1.5	92.153	0.0015349	3.0754	48291000	1	RNA-binding protein 5
	HRSP12	P52758	23.3873	24.5683	24.6669	23.7004	24.1456	23.5255	2	2	19.7	14.494	0	8.0493	250650000	5	Ribonuclease UK114
	SMS	P52788	27.8489	27.7093	28.4101	27.3792	27.5771	27.6566	12	12	53.6	41.268	0	69.879	4081500000	86	Spermine synthase
	MRPL12	P52815	28.6449	28.9996	29.0171	29.0367	29.1848	29.0507	5	5	40.9	21.348	0	42.219	7621800000	101	39S ribosomal protein L12, mitochondrial
	THOP1	P52888	27.7528	27.7513	28.0706	26.8959	27.3796	27.5651	9	9	18.6	78.839	0	34.989	3014300000	73	Thimet oligopeptidase
	AKR1C2	P52895	27.5018	27.399	29.6087	24.093	24.425	26.4677	20	4	70.6	36.735	0	12.678	2594100000	35	Aldo-keto reductase family 1 member C2
	CAPZA1	P52907	31.1157	30.4114	30.3559	30.184	29.702	30.0825	10	8	61.5	32.922	0	61.407	20021000000	182	F-actin-capping protein subunit alpha-1
	CRIP2	P52943	28.6846	27.2057	26.8866	29.8651	29.2831	29.6447	6	6	49	22.492	0	47.763	7008700000	79	Cysteine-rich protein 2
	NUP98	P52948	25.8476	26.1186	26.4021	25.4086	26.348	26.3544	11	11	7.6	197.58	0	21.55	1226700000	26	Nuclear pore complex protein Nup98-Nup96
	BLVRA	P53004	28.1393	28.2055	28.0312	28.2808	28.0735	28.1703	13	13	53.4	33.428	0	55.927	4410400000	137	Biliverdin reductase A
	SLC25A1	P53007	28.6929	28.6296	28.2115	28.8421	28.7754	28.2772	8	8	34.1	34.012	0	41.442	5694100000	98	Tricarboxylate transport protein, mitochondrial
	PPP5C	P53041	25.1023	24.7804	25.1067	25.499	25.1866	25.4059	4	4	7.8	56.878	0	7.7339	564700000	24	Serine/threonine-protein phosphatase 5
	ARFIP2	P53365	22.9174	23.44	22.7998	22.7597	23.2605	22.7787	2	2	7.6	37.855	0	12.562	122050000	3	Arfaptin-2
	ARFIP1	P53367	27.5636	27.2802	27.3098	25.3515	26.7062	26.0758	8	8	36.5	41.738	0	43.259	2127300000	46	Arfaptin-1
	NUBP1	P53384	24.9223	24.7495	24.9961	24.8428	25.1812	24.6647	2	2	8.4	34.534	0	5.4066	462420000	20	Cytosolic Fe-S cluster assembly factor NUBP1
	ACLY	P53396	32.3378	31.9701	31.6452	31.7103	31.3497	31.6903	40	40	45.3	120.84	0	195.49	57537000000	887	ATP-citrate synthase
	METAP1	P53582	28.1102	27.5035	27.933	26.702	26.893	27.0701	9	9	39.9	43.215	0	62.885	3123900000	41	Methionine aminopeptidase 1
	SUCLG1	P53597	27.0273	26.7416	26.7269	27.4921	26.9387	26.8445	3	3	11.6	36.249	0	12.256	1857500000	40	Succinyl-CoA ligase [ADP/GDP-forming] subunit alpha, mitochondrial
	RABGGTB	P53611	NaN	23.3255	NaN	22.6441	NaN	22.8908	1	1	3.3	36.924	0.0019738	2.609	118550000	2	Geranylgeranyl transferase type-2 subunit beta
	COPB1	P53618	31.3397	30.9248	30.8593	30.3727	30.2854	30.5524	35	35	48.2	107.14	0	193.2	29623000000	461	Coatomer subunit beta
	COPA	P53621	31.5993	31.5606	31.2322	30.7527	30.9368	31.0048	47	47	51.2	138.34	0	241.14	39513000000	646	Coatomer subunit alpha
	CTSC	P53634	28.1092	28.4003	28.9982	26.8822	28.0178	27.202	11	11	35.6	51.853	0	61.875	5170600000	129	Dipeptidyl peptidase 1
	CLTCL1	P53675	23.782	23.0891	23.1334	22.1917	23.0715	22.9484	16	1	10.2	187.03	0.0013082	3.3371	302960000	22	Clathrin heavy chain 2
	AP2S1	P53680	25.0584	26.2669	25.8766	26.1754	25.7496	25.9902	3	3	19.7	17.018	0	7.0908	1155300000	30	AP-2 complex subunit sigma
	HCCS	P53701	25.7071	25.1889	25.2109	24.9452	25.3638	24.8783	3	3	20.1	30.601	0	11.269	636290000	19	Cytochrome c-type heme lyase
	PTTG1IP	P53801	25.8724	25.6565	25.5172	26.4229	25.379	26.4215	1	1	10	20.324	0	4.723	1234200000	29	Pituitary tumor-transforming gene 1 protein-interacting protein
	SMTN	P53814	21.748	21.992	21.9537	23.2853	22.3669	23.1803	6	6	9.3	99.058	0	11.66	78670000	5	Smoothelin
	SEC24C	P53992	28.7696	28.6647	28.5208	28.5441	28.5509	28.3732	15	13	20.5	118.32	0	69.676	6076400000	181	Protein transport protein Sec24C
	SUB1	P53999	26.4795	28.4106	28.5621	26.7724	28.0795	27.6199	7	7	37.8	14.395	0	29.707	4318500000	66	Activated RNA polymerase II transcriptional coactivator p15
	CLNS1A	P54105	25.8011	25.3128	25.8005	24.3001	24.9271	25.1716	2	2	18.6	26.215	0	9.6523	662480000	19	Methylosome subunit pICln
	RARS	P54136	30.4068	30.0603	29.7991	29.6571	29.4868	29.5794	29	29	55.3	75.378	0	110.85	14984000000	316	Arginine--tRNA ligase, cytoplasmic
	ATXN3	P54252	22.9786	NaN	24.3926	22.9035	23.8728	22.0985	1	1	2.7	41.78	0.008776	1.6994	159040000	4	Ataxin-3
	CACNA2D1	P54289	27.2715	26.4931	26.0331	26.5869	26.6263	26.2968	9	9	10.7	124.57	0	19.548	1469500000	47	Voltage-dependent calcium channel subunit alpha-2/delta-1
	YARS	P54577	29.6537	29.8823	29.8116	28.988	28.9914	29.5337	24	24	55.3	59.143	0	72.415	13482000000	259	Tyrosine--tRNA ligase, cytoplasmic
	USP14	P54578	29.6795	29.524	29.391	29.265	29.4148	29.2386	16	16	44.9	56.068	0	107.4	11602000000	233	Ubiquitin carboxyl-terminal hydrolase 14
	HSPA2	P54652	NaN	23.7674	23.4916	NaN	24.1517	NaN	11	2	16.7	70.02	0	6.3164	195980000	6	Heat shock-related 70 kDa protein 2
	BCAT1	P54687	28.9437	28.3725	28.8562	29.2021	28.6892	29.2162	13	13	42.2	42.966	0	69.977	9918300000	161	Branched-chain-amino-acid aminotransferase, cytosolic
	ATP1B3	P54709	28.398	28.3252	28.4239	28.4824	28.6478	28.897	10	10	39.8	31.512	0	40.042	5771100000	87	Sodium/potassium-transporting ATPase subunit beta-3
	RAD23A	P54725	22.8273	NaN	23.9695	NaN	23.3774	23.7487	5	2	11.6	39.609	0.0019955	2.7373	79966000	3	UV excision repair protein RAD23 homolog A
	EPHA5	P54756	20.8477	22.6014	22.0603	NaN	NaN	NaN	2	2	2.2	114.8	0.0019945	2.734	91565000	6	Ephrin type-A receptor 5
	EPHB4	P54760	NaN	22.9122	NaN	23.3483	23.5748	24.2013	4	3	5.2	108.27	0	5.8418	127930000	6	Ephrin type-B receptor 4
	NAGLU	P54802	23.9456	23.1823	24.4406	24.2679	24.3663	23.4561	5	5	10.2	82.265	0	14.913	385560000	12	Alpha-N-acetylglucosaminidase
	AK2	P54819	29.1726	29.5368	29.0604	29.1528	29.2646	28.9301	13	13	73.6	26.477	0	51.338	8608200000	226	Adenylate kinase 2, mitochondrial
	ALDH18A1	P54886	29.6097	29.5218	28.7244	28.8179	29.296	28.8955	21	21	35.5	87.301	0	129.51	8732900000	238	Delta-1-pyrroline-5-carboxylate synthase
	NAPA	P54920	28.3373	27.8662	28.02	28.3914	28.0991	28.4358	12	12	52.9	33.232	0	77.629	4500200000	97	Alpha-soluble NSF attachment protein
	EIF5	P55010	28.7133	28.3671	28.7303	27.9628	28.089	28.3996	11	11	27.1	49.222	0	35.805	6610900000	166	Eukaryotic translation initiation factor 5
	SLC12A2	P55011	23.3273	22.115	22.8037	26.6044	24.7893	25.3917	6	6	7.4	131.45	0	16.847	526460000	22	Solute carrier family 12 member 2
	PSMD4	P55036	26.8131	27.6644	27.6176	28.047	28.2099	27.7563	9	8	30	40.736	0	30.23	3594900000	94	26S proteasome non-ATPase regulatory subunit 4
	DRG2	P55039	25.2462	25.3131	25.2607	24.8635	24.4728	25.1442	5	5	17.9	40.746	0	9.6092	737760000	17	Developmentally-regulated GTP-binding protein 2
	CSE1L	P55060	30.6958	30.6418	31.241	30.2947	30.8108	31.1203	33	33	50.9	110.42	0	195.56	29116000000	583	Exportin-2
	TMBIM6	P55061	NaN	22.1475	21.9926	23.514	22.3301	NaN	2	2	3.8	26.537	0.0021718	2.2271	80206000	6	Bax inhibitor 1
	VCP	P55072	33.1348	32.6542	32.6709	33.2332	32.9026	32.9811	53	53	70.3	89.321	0	323.31	125070000000	1404	Transitional endoplasmic reticulum ATPase
	HADHB	P55084	30.2934	30.1551	29.4716	30.5843	30.1687	29.8388	26	26	59.9	51.294	0	151.25	15659000000	289	Trifunctional enzyme subunit beta, mitochondrial
	MANF	P55145	28.1907	28.3855	28.0956	28.1529	27.8548	28.1805	9	9	42.3	20.7	0	20.845	4451600000	93	Mesencephalic astrocyte-derived neurotrophic factor
	NAP1L1	P55209	30.9494	30.4768	31.3413	30.9311	30.6329	30.9921	10	8	40.2	45.374	0	87.947	30793000000	255	Nucleosome assembly protein 1-like 1
	CASP9	P55211	NaN	24.9448	NaN	24.2511	24.6552	NaN	2	2	8.4	46.28	0	9.6341	214880000	6	Caspase-9
	ADK	P55263	28.4598	28.25	28.85	27.6226	27.6901	28.0938	11	11	40.6	40.545	0	32.359	4934500000	109	Adenosine kinase
	ADAR	P55265	27.9978	28.0228	27.9763	27.3876	28.0936	27.9456	16	16	16.5	136.06	0	48.822	4067100000	87	Double-stranded RNA-specific adenosine deaminase
	LAMB2	P55268	27.7391	26.8385	26.4048	27.2814	26.299	26.0055	14	13	12.3	195.98	0	36.105	2113700000	36	Laminin subunit beta-2
	CDH11	P55287	NaN	23.5591	24.4982	NaN	NaN	NaN	1	1	2.4	87.964	0	4.7468	302390000	7	Cadherin-11
	CDH13	P55290	NaN	NaN	24.1904	26.6116	28.1549	26.0213	8	8	14.4	78.286	0	26.864	1106500000	29	Cadherin-13
	SEC13	P55735	27.4352	27.466	26.9439	26.8917	27.3688	27.1252	7	7	37.3	35.54	0	47.073	2576200000	33	Protein SEC13 homolog
	NHP2L1	P55769	28.0943	29.0123	28.9961	28.6427	29.2831	29.0481	8	8	68.8	14.173	0	61.563	7377300000	135	NHP2-like protein 1
	NPEPPS	P55786	30.1459	29.8141	29.5128	29.9591	29.6965	29.6559	23	23	33.8	103.28	0	120.09	15012000000	262	Puromycin-sensitive aminopeptidase
	HNRNPH2	P55795	26.3674	26.2715	26.2104	26.0144	26.4708	26.2177	9	4	26.9	49.263	0	10.888	1278600000	27	Heterogeneous nuclear ribonucleoprotein H2
	OXCT1	P55809	28.0056	28.5451	28.3621	27.4458	27.9513	27.6481	6	6	20.6	56.157	0	39.011	3828600000	79	Succinyl-CoA:3-ketoacid coenzyme A transferase 1, mitochondrial
	SUMO4	Q6EEV6	22.9666	24.6537	24.5404	25.4893	25.9877	25.2721	1	1	12.6	10.685	0.0013106	3.3599	535010000	29	Small ubiquitin-related modifier 4
	EIF3B	P55884	28.9427	29.2168	29.306	28.611	29.045	29.3299	20	20	28.9	92.48	0	77.619	9356200000	214	Eukaryotic translation initiation factor 3 subunit B
	FCGRT	P55899	NaN	24.172	NaN	26.0425	26.4196	24.7955	4	4	12.9	39.743	0	5.4264	494560000	15	IgG receptor FcRn large subunit p51
	BID	P55957	27.4782	27.0402	26.731	27.3663	27.5761	27.4757	6	6	49.7	21.994	0	102.86	2578500000	84	BH3-interacting domain death agonist
	ATP5J2	P56134	28.3776	28.8566	28.2367	28.0061	28.5339	27.8311	4	4	41.5	10.918	0	25.758	4731000000	62	ATP synthase subunit f, mitochondrial
	RRP1	P56182	22.1053	23.1458	22.9674	21.8668	22.7868	22.9317	2	2	6.9	52.839	0	10.809	92244000	3	Ribosomal RNA processing protein 1 homolog A
	MARS	P56192	30.1905	30.0192	29.8906	29.4812	29.5783	29.835	28	28	48.8	101.11	0	147.27	14562000000	281	Methionine--tRNA ligase, cytoplasmic
	ARPP19	P56211	24.7789	24.518	24.8918	25.5097	25.0525	25.4479	4	3	55.4	12.323	0	9.1686	599150000	17	cAMP-regulated phosphoprotein 19
	MP68	P56378	26.7161	26.9158	26.1847	26.3196	26.3845	26.1252	1	1	20.7	6.662	0.0015357	3.085	1380500000	26	6.8 kDa mitochondrial proteolipid
	ATP5I	P56385	27.4929	26.9257	26.8523	27.111	27.1815	26.9931	4	4	52.2	7.9331	0	11.589	2367100000	43	ATP synthase subunit e, mitochondrial
	EIF6	P56537	28.9276	28.0922	28.6794	27.7935	27.8468	28.3363	8	8	51	26.599	0	67.455	4966800000	117	Eukaryotic translation initiation factor 6
	CTBP2	P56545	25.0422	NaN	25.3509	24.5786	25.5115	25.3619	4	2	16.2	48.944	0	19.776	573330000	14	C-terminal-binding protein 2
	NDUFA6	P56556	25.016	25.8454	25.3219	25.9169	26.29	25.4837	3	3	14.9	17.871	0	4.0848	762680000	26	NADH dehydrogenase [ubiquinone] 1 alpha subcomplex subunit 6
	TMEM33	P57088	25.6324	25.11	24.5766	24.6048	25.1245	25.26	3	3	12.6	27.978	0	7.1975	537930000	12	Transmembrane protein 33
	SYNJ2BP	P57105	NaN	NaN	23.1936	23.5028	23.6091	NaN	1	1	8.3	15.928	0	5.1749	107430000	13	Synaptojanin-2-binding protein
	PCBP3	P57721	25.9418	26.0321	26.1731	25.2175	25.9353	25.8456	5	1	17.5	39.465	0.0013137	3.4152	1092200000	16	Poly(rC)-binding protein 3
	NUP107	P57740	26.2541	26.2608	26.2002	25.3883	26.0142	25.7939	8	8	13.8	106.37	0	25.949	1141700000	41	Nuclear pore complex protein Nup107
	GSDMD	P57764	NaN	25.1005	25.4695	25.3488	26.8192	26.6349	5	5	19.8	52.8	0	25.079	976760000	18	Gasdermin-D
	EPPK1	P58107	NaN	NaN	27.591	NaN	27.2632	27.63	8	2	8.1	555.61	0	15.913	3692900000	7	Epiplakin
	ANTXR2	P58335	24.5257	23.2684	23.1514	22.951	NaN	23.2085	3	3	5.1	53.666	0	7.59	199600000	8	Anthrax toxin receptor 2
	MTPN	P58546	29.8908	28.5583	28.7237	28.5626	28.0768	28.8919	9	9	75.4	12.895	0	53.42	7918500000	87	Myotrophin
	ARPC4	P59998	30.1649	28.9684	29.5441	29.8686	28.9246	29.8722	10	10	66.7	19.667	0	58.981	13362000000	176	Actin-related protein 2/3 complex subunit 4
	ELOF1	P60002	23.9124	23.9733	24.4187	NaN	NaN	23.4382	1	1	21.7	9.4618	0	4.4674	152010000	2	Transcription elongation factor 1 homolog
	CD81	P60033	29.0534	28.6405	28.6693	27.9367	27.9097	28.4147	3	3	25	25.809	0	55.101	6700200000	70	CD81 antigen
	SEC61G	P60059	24.1876	24.2064	23.3262	22.4591	23.7448	22.9343	2	2	36.8	7.7412	0	35.837	302720000	10	Protein transport protein Sec61 subunit gamma
	TPI1	P60174	32.5163	32.8348	32.7922	32.1708	32.3762	32.3388	18	18	75.2	30.791	0	234.01	89097000000	650	Triosephosphate isomerase
	EIF3E	P60228	28.852	28.8326	28.8397	28.1577	28.626	28.8621	16	16	42.9	52.22	0	49.266	7761000000	273	Eukaryotic translation initiation factor 3 subunit E
	SEC61B	P60468	21.8639	23.0684	22.3991	22.6675	23.1873	22.0849	3	3	37.5	9.9743	0	7.0068	112130000	18	Protein transport protein Sec61 subunit beta
	PPP4C	P60510	NaN	22.5592	22.9469	22.7895	23.7809	22.8364	3	2	11.1	35.08	0.0019531	2.4476	78070000	4	Serine/threonine-protein phosphatase 4 catalytic subunit
	GABARAPL2	P60520	24.0639	23.229	23.3643	22.5658	23.0248	24.333	2	2	16.2	13.667	0.0067773	1.8207	198140000	16	Gamma-aminobutyric acid receptor-associated protein-like 2
	ROMO1	P60602	23.1018	23.5235	23.4754	23.7753	24.3056	24.15	1	1	21.5	8.1828	0	4.3588	224060000	15	Reactive oxygen species modulator 1
	UBE2G2	P60604	25.5377	25.8059	25.3858	24.0912	24.9351	24.7042	2	2	22.4	18.566	0	6.5106	562420000	3	Ubiquitin-conjugating enzyme E2 G2
	EIF4A1	P60842	31.8282	32.0741	32.2367	31.8197	31.9715	32.2988	27	17	75.4	46.153	0	230.46	70130000000	733	Eukaryotic initiation factor 4A-I
	RPS20	P60866	29.2273	30.2555	29.897	30.2858	30.2364	30.2943	5	5	29.4	13.373	0	37.801	16482000000	228	40S ribosomal protein S20
	PRPS1	P60891	27.6031	27.1402	28.1637	26.1837	26.1381	26.5809	7	7	32.1	34.834	0	31.881	3354200000	84	Ribose-phosphate pyrophosphokinase 1
	PSMA6	P60900	27.8367	27.7123	27.921	28.0275	27.8439	28.2809	7	7	37.4	27.399	0	30.68	4180700000	103	Proteasome subunit alpha type-6
	S100A10	P60903	32.427	32.1183	31.9229	32.1916	31.0005	31.3556	5	5	46.4	11.203	0	50.225	68362000000	371	Protein S100-A10
	CDC42	P60953	29.4133	28.871	29.17	29.7641	29.5286	29.8115	8	7	57.1	21.258	0	72.812	14128000000	418	Cell division control protein 42 homolog
	DSTN	P60981	28.8567	28.9378	28.694	28.9585	28.5969	29.0451	11	11	50.3	18.506	0	40.194	9651700000	216	Destrin
	GMFB	P60983	28.274	27.6782	27.7524	26.7764	27.0876	27.172	6	4	62.7	16.713	0	40.711	2625300000	39	Glia maturation factor beta
	RAB8A	P61006	25.9186	25.8288	25.8348	25.8271	26.1058	25.8851	3	2	15.9	23.668	0	7.4885	982370000	34	Ras-related protein Rab-8A
	SPCS3	P61009	25.6484	25.6419	25.5463	25.7233	27.0281	26.113	3	3	17.8	20.313	0	7.2827	999360000	20	Signal peptidase complex subunit 3
	RAB2A	P61019	28.0818	27.9411	27.7099	27.2069	27.8855	27.4832	11	6	53.8	23.545	0	84.79	3874500000	91	Ras-related protein Rab-2A
	RAB10	P61026	28.4419	28.4591	28.0472	28.5342	29.0294	28.0025	6	4	33.5	22.541	0	13.691	4873500000	67	Ras-related protein Rab-10
	UBE2D2	P62837	28.6261	28.6087	28.884	28.0022	28.3661	28.3217	3	2	36.1	16.735	0	16.04	5875900000	77	Ubiquitin-conjugating enzyme E2 D2
	UBE2M	P61081	27.543	27.033	27.1729	26.908	26.9123	26.9207	3	3	31.7	20.9	0	16.008	2190200000	23	NEDD8-conjugating enzyme Ubc12
	UBE2K	P61086	27.7888	27.9732	28.0465	27.1659	27.471	27.5674	12	12	57	22.406	0	49.104	3666700000	89	Ubiquitin-conjugating enzyme E2 K
	UBE2N	P61088	29.7379	30.2346	30.5393	29.556	29.9887	29.9756	7	7	65.1	17.138	0	35.782	17765000000	170	Ubiquitin-conjugating enzyme E2 N
	RAB14	P61106	29.1055	28.7923	28.7204	28.7743	28.4422	28.7565	10	10	59.5	23.897	0	48.547	6737000000	92	Ras-related protein Rab-14
	ACTR3	P61158	32.1277	31.9821	31.9655	31.9342	31.8496	31.8049	21	21	70.3	47.371	0	173.36	64970000000	552	Actin-related protein 3
	ACTR2	P61160	30.8591	30.6627	30.6839	30.8412	30.536	30.7597	15	15	50	44.76	0	192.28	27222000000	314	Actin-related protein 2
	ACTR1A	P61163	30.798	29.8897	30.1999	30.5596	29.9614	30.337	12	6	49.7	42.613	0	134.9	20700000000	354	Alpha-centractin
	ARF3	P61204	24.06	24.4683	24.2531	24.029	24.8538	23.6819	12	1	75.1	20.601	0	13.19	370240000	10	ADP-ribosylation factor 3
	ABCE1	P61221	29.5695	29.2925	29.3633	28.8275	28.8876	29.2626	18	18	39.6	67.314	0	132.58	8854900000	218	ATP-binding cassette sub-family E member 1
	RAP1B	P61224	29.7742	29.3643	29.5328	30.3203	29.7149	30.039	9	4	56	20.825	0	55.484	15895000000	152	Ras-related protein Rap-1b
	RPS3A	P61247	30.7614	31.3642	31.3979	31.333	31.1375	31.4084	16	16	54.5	29.945	0	74.457	38118000000	332	40S ribosomal protein S3a
	RPL26L1	Q9UNX3	26.9986	28.5178	28.231	28.4002	28.7189	28.3232	6	6	32.4	17.256	0	14.57	4665300000	66	60S ribosomal protein L26-like 1
	PSME3	P61289	28.2314	28.186	28.6175	27.3195	28.0076	28.3305	8	8	37.4	29.506	0	29.281	4789000000	164	Proteasome activator complex subunit 3
	RPL15	P61313	29.0403	29.439	29.3194	28.6747	30.0333	29.7024	7	7	33.8	24.146	0	22.739	9851200000	119	60S ribosomal protein L15
	RPL27	P61353	27.6464	28.7241	28.2319	28.2077	28.7958	28.5232	8	8	49.3	15.798	0	24.178	5015500000	96	60S ribosomal protein L27
	ATP6V0D1	P61421	28.2749	27.6574	27.5696	27.2859	26.9191	27.6073	7	7	36.8	40.329	0	63.176	3243400000	52	V-type proton ATPase subunit d 1
	PCBD1	P61457	24.271	25.2006	24.4978	25.6795	27.083	25.9053	3	3	29.8	11.999	0	7.4783	763530000	20	Pterin-4-alpha-carbinolamine dehydratase
	RPL37A	P61513	22.6831	23.9959	23.1315	24.1124	24.8284	24.18	2	2	21.7	10.275	0.00080863	3.6715	236950000	25	60S ribosomal protein L37a
	RHOA	P61586	27.2557	26.6795	27.2018	26.7556	26.4729	27.0889	11	3	67.9	21.768	0	14.916	2255400000	37	Transforming protein RhoA
	HSPE1	P61604	29.8369	30.9756	30.5937	31.03	31.3014	31.0422	8	8	66.7	10.932	0	35.842	26441000000	253	10 kDa heat shock protein, mitochondrial
	SEC61A1	P61619	28.7615	29.2581	28.9256	28.5912	28.7595	28.6207	9	9	32.8	52.264	0	46.145	8228400000	134	Protein transport protein Sec61 subunit alpha isoform 1
	VBP1	P61758	28.3533	28.2693	28.4962	27.6942	27.7951	28.0314	5	5	32	22.658	0	39.003	4902800000	88	Prefoldin subunit 3
	STXBP1	P61764	26.8897	26.1183	26.0679	26.5253	26.2349	26.4884	7	7	18.4	67.568	0	21.123	1250000000	25	Syntaxin-binding protein 1
	B2M	P61769	26.9713	28.1197	28.1313	28.5846	28.9764	28.7602	4	4	38.7	13.714	0	24.136	5874900000	37	Beta-2-microglobulin
	DAD1	P61803	25.3063	26.2463	24.9361	26.5871	26.6701	26.1691	3	3	28.3	12.497	0	26.545	1000600000	20	Dolichyl-diphosphooligosaccharide--protein glycosyltransferase subunit DAD1
	AP1S1	P61966	24.574	24.8157	24.3517	24.2615	24.0115	24.2794	3	3	19.6	18.733	0	12.284	353330000	20	AP-1 complex subunit sigma-1A
	HNRNPK	P61978	31.738	31.8999	32.347	31.5491	32.3486	32.0957	18	18	50.3	50.976	0	142.45	71219000000	816	Heterogeneous nuclear ribonucleoprotein K
	YWHAG	P61981	31.4601	31.0873	31.1599	31.4462	31.3907	31.3498	12	8	54.3	28.302	0	144.97	38587000000	233	14-3-3 protein gamma
	RRAS2	P62070	27.6501	26.4365	26.599	26.9947	26.4379	26.8382	4	2	26.5	23.399	0	5.1928	1846700000	37	Ras-related protein R-Ras2
	RPS7	P62081	30.2133	30.014	29.9321	29.8622	29.4934	30.071	10	10	54.6	22.127	0	58.957	15312000000	193	40S ribosomal protein S7
	PPP1CA	P62136	31.2893	30.7652	31.1174	30.5478	30.5466	30.6871	18	4	63.3	37.512	0	127.83	32862000000	512	Serine/threonine-protein phosphatase PP1-alpha catalytic subunit
	PPP1CB	P62140	27.01	27.2512	26.9821	27.3115	27.1722	26.9577	18	6	58.7	37.186	0	26.175	2880200000	70	Serine/threonine-protein phosphatase PP1-beta catalytic subunit
	PSMC1	P62191	29.4584	29.5584	29.6894	29.3206	29.4556	29.5713	18	18	48.2	49.184	0	125.84	12250000000	265	26S protease regulatory subunit 4
	PSMC5	P62195	29.9805	29.7665	29.929	29.4382	29.3758	29.789	19	18	54.4	45.626	0	100.71	14404000000	247	26S protease regulatory subunit 8
	RPS8	P62241	29.9633	30.6233	30.2287	30.0466	30.6664	30.5491	12	12	58.2	24.205	0	121.67	20276000000	291	40S ribosomal protein S8
	RPS15A	P62244	29.6099	29.6913	30.0866	29.6066	29.1126	29.8346	7	7	59.2	14.839	0	25.276	15458000000	184	40S ribosomal protein S15a
	RPS16	P62249	29.2232	29.659	29.8942	29.7278	29.6091	30.0553	9	9	51.4	16.445	0	35.499	13043000000	113	40S ribosomal protein S16
	UBE2G1	P62253	24.6476	24.0292	24.3024	24.5067	24.3686	24.9839	3	3	24.1	19.509	0	10.582	359030000	9	Ubiquitin-conjugating enzyme E2 G1
	UBE2H	P62256	25.9418	25.7916	24.9889	25.2537	24.9066	25.7813	3	3	21.3	20.655	0	16.622	766870000	37	Ubiquitin-conjugating enzyme E2 H
	YWHAE	P62258	33.0496	33.2679	33.0642	33.3493	33.4175	33.251	23	21	75.7	29.174	0	240.08	151920000000	734	14-3-3 protein epsilon
	RPS14	P62263	29.2704	29.8907	29.8299	29.5981	29.5711	30.1102	9	9	66.2	16.273	0	95.658	14064000000	187	40S ribosomal protein S14
	RPS23	P62266	26.1942	26.6281	25.6615	24.9336	26.7934	26.3476	2	2	16.1	15.807	0.00080972	3.6886	1101100000	8	40S ribosomal protein S23
	RPS18	P62269	29.0858	30.2511	29.9982	30.1542	30.6556	30.2195	8	8	47.4	17.718	0	25.046	16718000000	105	40S ribosomal protein S18
	RPS29	P62273	23.1161	24.4892	24.0614	24.1618	24.3935	24.1227	3	3	33.9	6.6767	0	5.5621	282970000	29	40S ribosomal protein S29
	RPS13	P62277	31.514	31.9434	31.9162	31.4953	31.3521	31.4662	13	13	50.3	17.222	0	49.158	48630000000	381	40S ribosomal protein S13
	RPS11	P62280	26.9634	28.6285	27.8709	27.8388	28.891	28.1796	12	12	56.3	18.431	0	29.297	4675100000	146	40S ribosomal protein S11
	SNRPE	P62304	28.326	27.6853	28.5785	27.757	27.9002	28.3572	2	2	39.1	10.803	0	18.967	4743700000	48	Small nuclear ribonucleoprotein E
	LSM3	P62310	27.1418	27.1693	27.781	27.0681	27.6301	27.4569	2	2	19.6	11.845	0	5.9593	2551300000	45	U6 snRNA-associated Sm-like protein LSm3
	LSM6	P62312	20.2292	21.7978	21.431	21.5358	22.8102	22.7158	2	2	22.5	9.1275	0.0020106	2.8174	60258000	5	U6 snRNA-associated Sm-like protein LSm6
	SNRPD1	P62314	28.295	28.6429	29.1697	28.8803	29.1497	29.4871	4	4	37	13.281	0	17.354	8181100000	128	Small nuclear ribonucleoprotein Sm D1
	SNRPD2	P62316	25.8053	27.2472	27.3094	27.6165	28.0851	27.6568	7	7	61.9	13.527	0	18.041	2874600000	89	Small nuclear ribonucleoprotein Sm D2
	SNRPD3	P62318	27.1511	26.8722	27.1559	27.3282	27.5743	27.6417	4	4	37.3	13.916	0	12.724	2438500000	44	Small nuclear ribonucleoprotein Sm D3
	TMSB4X	P62328	26.2333	27.2608	26.5923	28.9238	28.5085	27.449	6	5	75	5.0526	0	104.26	3614600000	170	Thymosin beta-4
	ARF6	P62330	27.3016	26.7095	26.4246	26.0696	26.3289	26.4462	6	6	60	20.082	0	26.411	1585900000	49	ADP-ribosylation factor 6
	PSMC6	P62333	30.1215	29.8577	30.108	29.8162	29.8688	29.8951	18	18	57.6	44.172	0	98.287	15290000000	248	26S protease regulatory subunit 10B
	SELT	P62341	24.6822	23.8631	24.1257	24.4809	24.2237	24.4185	2	2	17.4	22.324	0	8.5765	490680000	6	Selenoprotein T
	RPL7A	P62424	29.3729	30.4103	29.9373	29.9443	30.5155	30.2356	14	14	47.4	29.995	0	81.7	17280000000	328	60S ribosomal protein L7a
	POLR2G	P62487	NaN	NaN	23.8732	24.3811	24.1638	NaN	3	3	23.3	19.294	0	6.5977	211060000	4	DNA-directed RNA polymerase II subunit RPB7
	ETF1	P62495	27.509	27.7198	27.3394	27.3406	27.4528	27.4241	10	10	21.3	49.03	0	20.032	2724000000	82	Eukaryotic peptide chain release factor subunit 1
	CNBP	P62633	26.6664	26.058	26.8099	26.0933	26.6792	27.3112	1	1	8.5	19.463	0	18.927	1503500000	19	Cellular nucleic acid-binding protein
	RPS4X	P62701	30.5975	31.2445	31.3656	31.1747	30.859	31.2804	17	9	56.7	29.597	0	100.53	35318000000	466	40S ribosomal protein S4, X isoform
	PPP2CB	P62714	29.7246	29.3188	29.5702	29.5141	29.2353	29.7043	12	1	63.8	35.575	0	99.012	12046000000	124	Serine/threonine-protein phosphatase 2A catalytic subunit beta isoform
	ACTG2	P63267	24.161	NaN	24.0008	23.6828	NaN	NaN	23	1	74.7	41.876	0.00080235	3.5729	137700000	12	Actin, gamma-enteric smooth muscle
	RHOB	P62745	22.9916	22.5269	NaN	23.5644	24.7176	23.3427	4	2	20.9	22.123	0	6.507	177420000	3	Rho-related GTP-binding protein RhoB
	RPL23A	P62750	27.8358	29.0969	28.5582	28.9781	29.3536	28.9842	8	8	42.9	17.695	0	21.134	7241200000	159	60S ribosomal protein L23a
	RPS6	P62753	29.845	29.9323	29.6039	29.3636	29.6915	29.7346	6	6	20.5	28.68	0	43.64	12958000000	146	40S ribosomal protein S6
	HIST1H4A	P62805	31.9528	32.4362	33.4108	32.5812	33.4187	33.1926	12	12	64.1	11.367	0	152.24	138040000000	463	Histone H4
	RAB1A	P62820	26.7918	26.4732	26.452	26.0882	25.697	25.7428	7	3	35.6	22.677	0	11.862	1201700000	18	Ras-related protein Rab-1A
	RAN	P62826	30.694	30.6472	31.114	30.437	30.5967	30.9535	10	10	44.9	24.423	0	51.818	27130000000	292	GTP-binding nuclear protein Ran
	RPL23	P62829	31.2036	30.9219	30.9769	30.2059	30.3877	30.6017	7	7	46.4	14.865	0	31.477	28099000000	217	60S ribosomal protein L23
	RAP1A	P62834	24.9653	24.5117	24.7662	25.4813	24.9299	25.5274	8	3	41.8	20.987	0	11.775	624940000	18	Ras-related protein Rap-1A
	RPS24	P62847	29.0184	29.1086	28.9578	28.9952	28.4637	28.9844	6	6	36.1	15.423	0	24.237	9067500000	192	40S ribosomal protein S24
	RPS25	P62851	29.8463	30.3302	30.3011	29.7313	30.1459	29.9708	6	6	31.2	13.742	0	22.6	16366000000	117	40S ribosomal protein S25
	RPS26	P62854	27.2075	28.3031	27.6765	28.0263	28.3589	28.0842	3	3	31.3	13.015	0	12.822	4329500000	109	40S ribosomal protein S26
	RPS28	P62857	29.1085	28.9539	29.4009	28.7412	29.0797	29.1532	3	3	36.2	7.8409	0	21.183	8519300000	35	40S ribosomal protein S28
	FAU	P62861	29.1232	29.4604	29.7818	29.2027	29.3048	29.2847	3	3	20.3	6.6478	0	10.079	10525000000	51	40S ribosomal protein S30
	POLR2L	P62875	25.1801	24.6553	25.0949	23.8264	24.1497	24.5583	2	2	29.9	7.645	0.0020111	2.8246	422510000	13	DNA-directed RNA polymerases I, II, and III subunit RPABC5
	RPL30	P62888	28.7683	27.51	28.067	27.9582	27.4552	28.5938	4	4	51.3	12.784	0	20.414	4706800000	52	60S ribosomal protein L30
	RPL39P5	Q59GN2	26.2369	27.4589	27.1483	27.4117	27.106	27.5477	1	1	19.6	6.3225	0	6.985	2637200000	42	Putative 60S ribosomal protein L39-like 5
	RPL31	P62899	28.9036	30.02	29.687	29.5522	30.3379	29.7884	5	5	39.2	14.463	0	12.722	12357000000	141	60S ribosomal protein L31
	RPL10A	P62906	30.8806	31.0742	31.1988	30.684	30.7553	31.0204	12	12	57.1	24.831	0	76.071	34323000000	516	60S ribosomal protein L10a
	RPL32	P62910	28.0023	28.7625	28.4411	28.3886	28.971	28.589	6	6	39.3	15.86	0	20.004	5974700000	153	60S ribosomal protein L32
	RPL11	P62913	29.8449	29.0853	29.6434	28.9542	29.1219	29.2959	9	9	46.6	20.252	0	54.823	10881000000	147	60S ribosomal protein L11
	RPL8	P62917	27.9408	28.4873	28.1777	28.4128	28.9296	28.2283	9	9	33.5	28.024	0	52.146	4849500000	140	60S ribosomal protein L8
	PPIA	P62937	33.8485	33.8103	33.9144	33.7441	33.7889	33.7589	13	13	71.5	18.012	0	323.31	232250000000	1091	Peptidyl-prolyl cis-trans isomerase A
	FKBP1A	P62942	30.0865	30.5699	30.3593	31.663	30.7864	31.1258	7	7	73.1	11.951	0	90.087	27329000000	357	Peptidyl-prolyl cis-trans isomerase FKBP1A
	RPS27A	P62979	30.8412	31.2332	31.2613	31.0006	31.7273	31.4175	8	8	59	17.965	0	93.383	36503000000	203	Ubiquitin-40S ribosomal protein S27a
	GRB2	P62993	25.9533	25.0077	24.9272	26.0175	25.7528	25.6018	6	6	30	25.206	0	7.7842	839290000	33	Growth factor receptor-bound protein 2
	TRA2B	P62995	26.0222	26.1536	26.3346	24.9734	26.2806	26.4488	5	5	20.5	33.665	0	16.025	1133500000	44	Transformer-2 protein homolog beta
	RAC1	P63000	28.3887	28.3914	28.6324	29.7801	28.9626	29.3854	10	6	56.2	21.45	0	38.23	9320800000	198	Ras-related C3 botulinum toxin substrate 1
	AP2B1	P63010	30.4261	30.2122	30.0249	29.7304	29.7355	29.9376	40	25	53.9	104.55	0	212.7	18517000000	540	AP-2 complex subunit beta
	GNAS	P63092	27.2259	26.9906	27.3614	27.4079	27.3278	27.3866	9	8	32	45.664	0	34.924	2893500000	96	Guanine nucleotide-binding protein G(s) subunit alpha isoforms short
	GNAI1	P63096	NaN	NaN	NaN	23.4363	NaN	23.0161	8	1	25.1	40.361	0	4.0554	57115000	1	Guanine nucleotide-binding protein G(i) subunit alpha-1
	YWHAZ	P63104	33.2306	32.9709	33.1084	33.2068	32.9374	32.8515	19	14	64.1	27.745	0	266.57	152400000000	487	14-3-3 protein zeta/delta
	PPP2R2A	P63151	27.1201	26.9489	26.6964	27.1103	27.1989	27.1255	9	9	26.6	51.691	0	28.129	1924500000	58	Serine/threonine-protein phosphatase 2A 55 kDa regulatory subunit B alpha isoform
	DYNLT1	P63172	27.0587	26.5096	26.7394	26.372	26.5023	26.3625	3	3	44.2	12.452	0	18.439	1862200000	37	Dynein light chain Tctex-type 1
	RPL38	P63173	28.7041	29.4314	29.3225	28.809	28.657	28.9265	7	7	52.9	8.2178	0	28.271	8857600000	200	60S ribosomal protein L38
	SKP1	P63208	28.4218	28.1029	28.3234	28.0139	27.9201	28.2227	7	7	50.3	18.658	0	36.206	4871200000	128	S-phase kinase-associated protein 1
	GNG5	P63218	23.5633	NaN	NaN	24.244	NaN	24.8525	1	1	39.7	7.3184	0	3.9376	192470000	4	Guanine nucleotide-binding protein G(I)/G(S)/G(O) subunit gamma-5
	RPS21	P63220	26.2862	27.6101	27.16	26.9821	27.6463	27.1934	6	6	63.9	9.1113	0	82.379	2418200000	92	40S ribosomal protein S21
	GNB2L1	P63244	30.5466	30.7372	30.4295	29.8493	30.4925	30.4864	16	16	62.5	35.076	0	262.2	22432000000	314	Guanine nucleotide-binding protein subunit beta-2-like 1
	ACTG1	P63261	35.9488	35.6895	35.7819	36.3401	36.0794	35.9422	32	2	93.1	41.792	0	323.31	1312200000000	6833	Actin, cytoplasmic 2
	UBE2I	P63279	28.6073	28.4854	28.7014	28.3636	28.8476	28.6706	10	10	75.9	18.007	0	75.672	6889800000	94	SUMO-conjugating enzyme UBC9
	PPP2CA	P67775	26.3391	26.1943	25.8918	25.2978	25.6501	25.8563	12	1	63.8	35.594	0	7.8405	985070000	13	Serine/threonine-protein phosphatase 2A catalytic subunit alpha isoform
	YBX1	P67809	26.5693	27.7498	27.5444	27.7627	28.1508	27.9375	9	4	46.3	35.924	0	82.995	3723000000	117	Nuclease-sensitive element-binding protein 1
	SEC11A	P67812	27.3527	27.2528	27.4214	27.033	27.1984	27.0624	3	3	10.6	20.625	0	14.538	2403900000	54	Signal peptidase complex catalytic subunit SEC11A
	CSNK2B	P67870	27.0302	26.5539	27.0827	26.6561	27.1157	26.6775	6	6	41.4	24.942	0	26.707	2024600000	39	Casein kinase II subunit beta
	TPM4	P67936	31.4609	31.733	31.8446	32.4636	31.9531	31.8668	18	11	46.8	28.521	0	249.2	71782000000	503	Tropomyosin alpha-4 chain
	UBE2L3	P68036	30.3913	29.9134	30.2356	29.6125	29.697	29.8023	5	5	57.8	17.861	0	40.647	16051000000	176	Ubiquitin-conjugating enzyme E2 L3
	EEF1A1	P68104	34.2616	33.8651	34.1738	33.6143	33.4769	33.9681	27	27	68	50.14	0	323.31	288130000000	1489	Elongation factor 1-alpha 1
	TUBA1B	P68363	35.5161	34.7653	35.1312	34.7846	34.3545	34.8405	31	0	77.4	50.151	0	323.31	572530000000	3795	Tubulin alpha-1B chain
	TUBB4B	P68371	34.3576	34.0571	34.3379	33.9056	33.7855	34.0412	29	1	75.3	49.83	0	323.31	306590000000	1907	Tubulin beta-4B chain
	CSNK2A1	P68400	27.8942	27.5962	27.9719	27.5958	27.5496	27.8343	8	8	34.3	45.143	0	43.605	3712600000	67	Casein kinase II subunit alpha
	PAFAH1B2	P68402	29.7493	29.3044	29.2236	29.0408	28.9162	29.1713	7	7	58.1	25.569	0	54.013	9998100000	136	Platelet-activating factor acetylhydrolase IB subunit beta
	HIST1H3A	P68431	29.2197	28.1857	29.1204	28.767	28.9688	28.7724	6	1	48.5	15.404	0	21.07	11002000000	147	Histone H3.1
	NOMO1	Q15155	29.4147	28.9138	28.8244	28.2168	28.6197	28.8004	20	20	24.8	134.32	0	70.679	7554500000	143	Nodal modulator 1
	IGBP1	P78318	NaN	24.5498	NaN	24.1854	23.7724	24.2072	3	3	11.8	39.221	0.0019881	2.7042	295480000	2	Immunoglobulin-binding protein 1
	SIRPB1	Q5TFQ8	NaN	21.2603	21.1758	23.8058	22.1686	21.8606	2	2	6.8	43.359	0	4.4873	101910000	2	Signal-regulatory protein beta-1 isoform 3
	PSPH	P78330	26.2001	26.7409	26.232	25.4826	25.8707	25.8894	6	6	30.2	25.007	0	17.617	1478600000	35	Phosphoserine phosphatase
	EIF4G2	P78344	29.0122	29.0475	29.1707	28.655	29.0463	29.0953	26	26	43.2	102.36	0	113.61	9151500000	206	Eukaryotic translation initiation factor 4 gamma 2
	RPP30	P78346	23.8361	23.6798	23.9455	23.2595	23.7786	24.0452	4	4	18.3	29.321	0	9.7457	218820000	4	Ribonuclease P protein subunit p30
	GTF2I	P78347	27.2243	28.0081	28.2574	27.6644	28.2602	28.2279	15	15	24.2	112.42	0	70.73	4119800000	116	General transcription factor II-I
	PIP4K2B	P78356	23.3425	23.4656	22.9115	22.8656	22.8748	22.7343	3	1	10.3	47.377	0.0035436	1.9836	140450000	1	Phosphatidylinositol 5-phosphate 4-kinase type-2 beta
	CNTNAP1	P78357	25.5477	24.6605	24.8786	26.6074	26.1155	26.3873	10	10	9.3	156.26	0	23.837	816830000	22	Contactin-associated protein 1
	CCT2	P78371	31.2985	31.2065	31.3724	30.6271	30.9151	31.0949	33	33	66.5	57.488	0	179.74	35989000000	583	T-complex protein 1 subunit beta
	RAE1	P78406	23.9965	25.4036	26.5979	25.4103	25.869	26.0911	4	4	16.6	40.968	0	11.314	977180000	19	mRNA export factor
	GSTO1	P78417	30.7598	31.2599	30.9933	30.8518	30.493	30.6088	19	19	73	27.566	0	138.64	27334000000	358	Glutathione S-transferase omega-1
	PRKDC	P78527	30.4503	31.1295	30.8663	29.9127	31.5079	30.9439	110	110	34.3	469.08	0	323.31	30103000000	678	DNA-dependent protein kinase catalytic subunit
	MAP1A	P78559	28.5111	28.3694	27.0805	26.2611	23.1021	23.8306	24	22	13.3	305.48	0	66.938	4654100000	143	Microtubule-associated protein 1A
	CRADD	P78560	NaN	23.5651	23.4665	NaN	NaN	23.9361	2	2	13.6	22.745	0	4.6412	112450000	5	Death domain-containing protein CRADD
	IFI35	P80217	24.8489	24.8593	24.7442	25.6045	24.5446	24.4767	4	4	26.2	31.546	0	15.574	565070000	22	Interferon-induced 35 kDa protein
	NUCB2	P80303	27.8085	27.6295	27.3493	27.3453	27.56	27.3454	7	7	23.1	50.195	0	32.844	3445200000	90	Nucleobindin-2
	BASP1	P80723	25.8755	25.7432	25.5326	25.0331	24.6282	25.1055	4	4	41.9	22.693	0	25.886	859920000	70	Brain acid soluble protein 1
	MRPS22	P82650	27.2634	27.4419	27.1865	26.2507	26.8847	27.3287	11	11	31.9	41.28	0	27.064	1882900000	34	28S ribosomal protein S22, mitochondrial
	MRPS25	P82663	24.4359	24.7875	25.3429	24.8459	25.1485	24.6269	2	2	16.8	20.116	0.00080429	3.607	397880000	5	28S ribosomal protein S25, mitochondrial
	MRPS10	P82664	23.5558	21.2293	22.7931	NaN	NaN	22.4613	1	1	9	22.999	0.0026234	2.1007	35415000	2	28S ribosomal protein S10, mitochondrial
	MRPS35	P82673	26.0919	26.1871	26.0711	25.7687	25.6282	25.1922	3	3	15.5	36.844	0	16.147	771500000	33	28S ribosomal protein S35, mitochondrial
	MRPS5	P82675	23.8352	24.8333	24.8672	24.524	24.8381	24.5629	2	2	7.7	48.006	0.0013127	3.4022	393200000	12	28S ribosomal protein S5, mitochondrial
	MRPS36	P82909	25.4268	25.5836	25.579	26.6858	26.2474	25.7765	5	5	68.9	11.466	0	20.915	1016500000	41	28S ribosomal protein S36, mitochondrial
	MRPS21	P82921	24.4182	24.8295	24.9019	24.1271	24.4793	24.111	1	1	13.8	10.741	0.0010635	3.5255	333060000	8	28S ribosomal protein S21, mitochondrial
	MRPS34	P82930	25.5893	26.2222	25.9821	25.7335	26.1833	25.8254	3	3	10.6	25.65	0	6.5349	926330000	59	28S ribosomal protein S34, mitochondrial
	MRPS6	P82932	25.7424	26.2662	25.9087	25.5209	25.4513	25.6787	3	3	36	14.226	0	10.225	926680000	33	28S ribosomal protein S6, mitochondrial
	MRPS9	P82933	26.1823	26.5999	26.5835	26.2959	26.4794	26.5855	6	6	20.7	45.834	0	13.515	1276700000	36	28S ribosomal protein S9, mitochondrial
	SARNP	P82979	24.3342	25.6647	25.5658	25.5659	26.4618	25.8238	6	6	29.5	23.671	0	15.839	834950000	27	SAP domain-containing ribonucleoprotein
	LACTB	P83111	26.3857	25.6272	23.7828	27.898	27.2223	26.9199	6	6	17	60.693	0	15.648	1692300000	35	Serine beta-lactamase-like protein LACTB, mitochondrial
	COG7	P83436	25.3437	25.0501	24.8918	24.4463	24.9417	25.1957	6	6	10.1	86.343	0	8.6898	519550000	6	Conserved oligomeric Golgi complex subunit 7
	RPL24	P83731	29.8804	30.3141	30.3744	29.9427	30.1366	30.1121	5	5	30.6	17.779	0	21.971	18062000000	103	60S ribosomal protein L24
	RPL36AL	Q969Q0	NaN	19.5757	19.6684	19.731	21.7275	20.6191	2	2	16	12.469	0.0010619	3.5077	18604000	4	60S ribosomal protein L36a-like
	SMAD3	P84022	26.0052	25.8288	25.6865	26.559	25.9262	26.3369	4	3	11.3	48.08	0	15.106	1103600000	22	Mothers against decapentaplegic homolog 3
	ARF1	P84077	30.1105	29.9919	29.9509	29.823	29.9714	29.8764	13	2	80.1	20.697	0	92.661	17780000000	339	ADP-ribosylation factor 1
	ERH	P84090	22.922	23.2828	22.7894	23.4167	24.76	24.3276	3	3	37.5	12.259	0	29.776	188180000	5	Enhancer of rudimentary homolog
	RHOG	P84095	27.402	26.7956	26.7768	27.7236	27.3148	27.3863	11	10	68.6	21.308	0	33.939	2485900000	110	Rho-related GTP-binding protein RhoG
	RPL19	P84098	26.6466	27.4268	27.1981	27.0987	27.3747	27.4473	5	5	22.4	23.466	0	20.712	2221900000	60	60S ribosomal protein L19
	SRSF3	P84103	28.6856	28.7479	29.2336	28.5083	28.8483	28.6665	5	4	30.5	19.329	0	12.443	7308300000	77	Serine/arginine-rich splicing factor 3
	H3F3A	P84243	28.3036	27.4849	28.3322	28.4998	28.4884	28.3689	6	1	48.5	15.328	0	25.659	4788900000	73	Histone H3.3
	FOXK1	P85037	24.5214	24.2386	24.1524	24.6465	24.5854	24.7243	1	1	1.9	75.456	0	5.0381	343710000	14	Forkhead box protein K1
	CCZ1	P86791	NaN	NaN	NaN	23.117	NaN	23.8574	2	2	5.6	55.866	0.0010535	3.4373	146650000	1	Vacuolar fusion protein CCZ1 homolog
	DAB2	P98082	27.5871	27.6992	27.1304	28.0611	27.6359	27.6568	12	12	19.9	82.447	0	34.312	4235800000	65	Disabled homolog 2
	EFNB1	P98172	NaN	NaN	23.2437	22.8026	NaN	22.6569	2	2	9	38.006	0	6.5802	61373000	2	Ephrin-B1
	RBM10	P98175	24.0351	24.5984	24.5627	23.5229	24.3803	24.0763	2	2	4.1	103.53	0	16.474	456530000	15	RNA-binding protein 10
	RBM3	P98179	29.0994	29.0906	30.0388	28.5649	29.1625	29.5519	3	3	41.4	17.17	0	43.845	12474000000	147	RNA-binding protein 3
	CYCS	P99999	27.7018	28.7676	28.2599	28.4282	28.9594	28.4341	6	6	42.9	11.749	0	45.206	5410300000	88	Cytochrome c
	TFAM	Q00059	25.7423	26.388	26.3631	26.1092	26.4349	26.1578	4	4	13.8	29.096	0	9.3447	1092000000	20	Transcription factor A, mitochondrial
	PITPNA	Q00169	25.1255	25.1401	25.3672	25.829	25.2769	25.3144	6	4	30.4	31.806	0	11.761	612610000	24	Phosphatidylinositol transfer protein alpha isoform
	SLC25A3	Q00325	29.3867	29.6536	28.8742	28.7953	29.9439	29.1642	10	10	27.1	40.094	0	44.139	10225000000	164	Phosphate carrier protein, mitochondrial
	CDK3	Q00526	27.6404	27.1143	27.6915	27.8195	27.3688	27.2752	4	3	17.4	35.045	0	5.5594	3458900000	30	Cyclin-dependent kinase 3
	CDK17	Q00537	NaN	NaN	NaN	23.5074	21.0806	23.6147	3	2	5.7	59.582	0	5.4988	55703000	6	Cyclin-dependent kinase 17
	PURA	Q00577	26.4444	26.1382	25.8943	25.6129	25.5157	25.6551	3	3	18	34.91	0	21.322	1021700000	21	Transcriptional activator protein Pur-alpha
	CDC42EP1	Q00587	25.3195	24.8415	25.2549	25.1305	24.4279	25.5054	3	3	11.8	40.294	0	5.9076	829030000	22	Cdc42 effector protein 1
	CLTC	Q00610	33.403	33.1437	32.9368	32.9023	32.9727	33.0788	83	68	63.9	191.61	0	323.31	149450000000	1896	Clathrin heavy chain 1
	HSF1	Q00613	NaN	22.6389	21.4291	20.7857	22.5119	NaN	1	1	3.2	57.26	0.0013086	3.3396	44123000	4	Heat shock factor protein 1
	NFKB2	Q00653	25.5538	25.136	25.4499	25.9125	25.6133	25.2546	7	7	13.9	96.748	0	15.346	656390000	11	Nuclear factor NF-kappa-B p100 subunit
	FKBP3	Q00688	27.8687	28.6834	28.2832	28.8964	28.8782	28.563	6	6	27.2	25.177	0	29.73	6073800000	84	Peptidyl-prolyl cis-trans isomerase FKBP3
	REEP5	Q00765	27.0863	27.211	27.0034	27.9544	27.4172	27.4801	5	5	20.1	21.493	0	9.4995	2595700000	49	Receptor expression-enhancing protein 5
	SORD	Q00796	24.6875	24.5917	23.4102	24.3036	25.6137	24.3479	4	4	18.8	38.324	0	19.342	345750000	13	Sorbitol dehydrogenase
	HNRNPU	Q00839	31.1455	31.2003	31.774	30.8824	31.9348	31.501	21	21	33.1	90.583	0	141.47	45008000000	465	Heterogeneous nuclear ribonucleoprotein U
	SPTBN1	Q01082	32.8602	31.8818	31.8274	32.3692	32.2198	32.218	105	99	57	274.61	0	323.31	86519000000	1501	Spectrin beta chain, non-erythrocytic 1
	TIAL1	Q01085	25.3654	25.5255	25.7225	24.816	26.5424	26.1672	5	4	16.3	41.59	0	11.657	815560000	35	Nucleolysin TIAR
	SET	Q01105	29.7808	30.1133	29.968	29.698	30.709	30.1228	7	7	36.6	33.488	0	90.404	16950000000	160	Protein SET
	SRSF2	Q01130	25.7235	26.9233	26.9614	26.0358	27.5161	27.2584	5	5	22.2	25.476	0	42.658	1839900000	49	Serine/arginine-rich splicing factor 2
	GALK2	Q01415	NaN	23.9289	23.9119	23.4865	NaN	22.8921	1	1	3.3	50.378	0.0081056	1.7339	98978000	3	N-acetylgalactosamine kinase
	AMPD2	Q01433	25.4063	25.4862	25.4396	24.6529	25.4328	24.6068	7	7	8.9	100.69	0	11.049	590570000	25	AMP deaminase 2
	FABP5	Q01469	27.3644	28.1529	27.6493	28.9061	30.3514	29.8594	10	10	69.6	15.164	0	51.941	7446000000	91	Fatty acid-binding protein, epidermal
	CAP1	Q01518	31.5902	31.1763	31.4188	31.3188	30.5478	31.1872	22	21	56	51.901	0	203.9	44770000000	874	Adenylyl cyclase-associated protein 1
	HMGCS1	Q01581	NaN	24.1576	24.7395	24.8756	24.149	25.3247	6	6	18.1	57.293	0	16.362	355260000	13	Hydroxymethylglutaryl-CoA synthase, cytoplasmic
	IFITM3	Q01628	24.0588	25.6776	24.8424	25.6887	26.1029	25.3413	2	2	30.8	14.632	0	5.5605	574130000	14	Interferon-induced transmembrane protein 3
	DR1	Q01658	25.7537	26.041	26.2609	24.8157	25.1381	25.5952	3	3	34.7	19.443	0	11.085	1199500000	28	Protein Dr1
	EXOSC10	Q01780	24.5017	24.9502	26.2451	24.0325	24.151	25.4373	4	4	7.2	100.83	0	3.9317	543390000	5	Exosome component 10
	PFKP	Q01813	30.3453	30.4912	30.4751	30.3672	31.035	30.6908	31	29	49.7	85.595	0	242.04	25705000000	482	ATP-dependent 6-phosphofructokinase, platelet type
	EWSR1	Q01844	25.6656	25.6745	25.7734	25.046	26.4237	25.9639	7	7	16	68.477	0	25.153	956970000	33	RNA-binding protein EWS
	OCRL	Q01968	24.012	23.8256	23.2852	24.0609	23.8406	23.6643	2	2	2.7	104.2	0.00027093	3.7446	219370000	2	Inositol polyphosphate 5-phosphatase OCRL-1
	PLCB3	Q01970	26.7913	26.4362	26.7484	26.527	26.3406	26.3843	11	11	14.5	138.8	0	60.875	1899800000	88	1-phosphatidylinositol 4,5-bisphosphate phosphodiesterase beta-3
	TAGLN	Q01995	30.5037	28.8318	30.6112	30.1939	30.3673	29.2612	20	20	81.6	22.611	0	102.54	67051000000	564	Transgelin
	DHODH	Q02127	NaN	NaN	22.9007	NaN	22.4254	22.788	1	1	4.6	42.867	0	4.4467	37514000	2	Dihydroorotate dehydrogenase (quinone), mitochondrial
	OGDH	Q02218	30.4182	30.3108	30.3549	30.526	30.2049	30.2591	38	38	49.8	115.93	0	156.6	21938000000	470	2-oxoglutarate dehydrogenase, mitochondrial
	ALDH6A1	Q02252	25.5796	25.9102	24.5395	25.2249	25.0236	23.6182	6	6	17.9	57.839	0	10.503	514950000	14	Methylmalonate-semialdehyde dehydrogenase [acylating], mitochondrial
	RPL18A	Q02543	28.7225	28.9063	28.225	27.695	28.97	28.6129	9	9	36.4	20.762	0	25.567	5853300000	131	60S ribosomal protein L18a
	MAP2K1	Q02750	25.2228	24.6946	25.3738	24.7187	23.5485	25.7893	10	5	40.5	43.439	0	35.912	544900000	15	Dual specificity mitogen-activated protein kinase kinase 1
	FKBP4	Q02790	28.7108	28.4764	28.5849	28.0623	28.2276	28.7922	10	10	32.2	51.804	0	51.857	5676500000	137	Peptidyl-prolyl cis-trans isomerase FKBP4
	PLOD1	Q02809	30.4081	29.7577	29.562	30.5347	30.0164	29.5531	31	31	54.1	83.549	0	109.35	15276000000	209	Procollagen-lysine,2-oxoglutarate 5-dioxygenase 1
	NUCB1	Q02818	29.2765	29.2013	29.1369	28.565	28.9287	28.5396	17	17	51	53.879	0	62.261	8508600000	196	Nucleobindin-1
	RPL6	Q02878	29.5148	30.5587	30.0921	30.0946	30.6268	30.2305	14	14	44.4	32.728	0	65.256	17642000000	284	60S ribosomal protein L6
	TOP2B	Q02880	27.6198	27.8582	28.2803	27.4173	27.9319	27.8536	12	10	9.6	183.26	0	25.249	3544300000	63	DNA topoisomerase 2-beta
	AKAP12	Q02952	31.7199	31.0732	30.542	32.338	31.0543	32.2629	56	56	44.3	191.48	0	323.31	39041000000	688	A-kinase anchor protein 12
	SLC25A11	Q02978	25.0808	25.1499	25.0664	24.7537	25.4823	24.9014	5	5	20.1	34.061	0	14.074	556970000	24	Mitochondrial 2-oxoglutarate/malate carrier protein
[truncated: 2,020 more rows]

## Sheet: Supplementary Data 2B
	Supplementary Data 2. Proteomic comparison of human adipose tissue-derived microvascular endothelial cells (HAMVECs) and adipose tissue-derived stromal/stem cells (ASCs) by liquid chromatography tandem mass spectrometry. (a) Non-imputed dataset of proteins detected in ≥ 2 biological replicates in at least one group. LFQ represents label-free quantification values; and, NaN, not detected. (b) Impu…
	Gene Name	Protein IDs	t-test Significant: ASCs vs HAMVECs	–Log10(p-value)	t-test q-value	Log2(Fold Relative to ASCs)	Log2(LFQ of ASCs_1)	Log2(LFQ of ASCs_2)	Log2(LFQ of ASCs_3)	Log2(LFQ of HAMVECs_1)	Log2(LFQ of HAMVECs_2)	Log2(LFQ of HAMVECs_3)	Peptides (No.)	Unique Peptides (No.)	Sequence coverage (%)	Molecular Weight (kDa)	Q-value	Score	Intensity	MS/MS count	Protein names
	PECAM1	P16284	+	4.9918	0.024	10.3438	19.3692	20.1163	19.6506	29.6371	30.6477	29.8828	28	28	46.7	82.535	0	154.82	7465600000	141	Platelet endothelial cell adhesion molecule
	VWF	P04275	+	3.9326	0.0291111	10.1276	22.4185	22.7029	23.1965	33.0128	33.9455	31.7425	108	108	52.5	309.26	0	323.31	61836000000	818	von Willebrand factor
	MCAM	P43121	+	5.37378	0	9.6674	22.1238	21.8987	22.0808	32.1106	31.1869	31.808	25	25	45.8	71.607	0	212.54	23416000000	217	Cell surface glycoprotein MUC18
	DYSF	O75923	+	4.43206	0.0213333	9.0823	21.666	22.8955	21.8329	31.5971	30.7682	31.276	66	64	42.8	237.29	0	300.07	16337000000	305	Dysferlin
	ARHGDIB	P52566	+	2.79371	0.0353239	8.513	19.9316	19.8563	22.6053	30.0046	27.9887	29.9389	10	10	62.2	22.988	0	51.284	5000700000	83	Rho GDP-dissociation inhibitor 2
	RASIP1	Q5U651	+	4.19437	0.0225714	8.1966	22.0411	21.0706	20.9421	29.0407	29.4681	30.1348	23	23	34.4	103.46	0	134.94	5217400000	112	Ras-interacting protein 1
	FABP4	P15090	+	2.32175	0.0408056	7.99093	18.092	20.3735	19.8134	24.9565	28.6449	28.6503	8	8	72	14.719	0	32.562	1866600000	29	Fatty acid-binding protein, adipocyte
	ICAM2	P13598	+	4.25423	0.016	7.87643	22.2437	20.8515	21.2701	29.0916	29.5908	29.3122	5	5	17.8	30.654	0	61.848	4222100000	78	Intercellular adhesion molecule 2
	ANXA3	P12429	+	3.84694	0.0255	7.25163	23.7203	23.1039	22.1803	30.6885	29.8407	30.2302	19	19	62.8	36.375	0	122.58	8404700000	121	Annexin A3
	JUP	P14923	+	3.65367	0.02275	7.034	22.7846	21.5174	21.7299	28.8802	29.7907	28.463	22	17	42.8	81.744	0	88.12	3847800000	77	Junction plakoglobin
	ALDH1A1	P00352	+	2.10212	0.0471485	6.4256	24.8016	23.5439	21.3656	28.4448	31.2582	29.2849	23	21	60.9	54.861	0	135.33	7960100000	104	Retinal dehydrogenase 1
	ICAM1	P05362	+	2.22265	0.0441208	6.24807	21.1605	23.3336	22.4729	30.5178	27.8961	27.2973	12	12	27.4	57.825	0	44.497	4128800000	60	Intercellular adhesion molecule 1
	COL4A1	P02462	+	2.87702	0.0335593	6.1729	21.6476	21.3095	23.2392	28.8651	28.5823	27.2676	7	7	6.7	160.61	0	42.463	2483900000	50	Collagen alpha-1(IV) chain
	CD93	Q9NPY3	+	4.37412	0.0192	6.11313	22.438	22.8293	21.8088	28.6856	28.3938	28.3361	10	10	17.9	68.559	0	37.089	2377700000	46	Complement component C1q receptor
	ITGA6	P23229	+	4.70193	0.032	5.88003	22.8627	22.711	22.8336	28.8643	28.1933	28.9898	19	19	22.7	126.6	0	58.806	3146900000	87	Integrin alpha-6
	DOCK9	Q9BZ29	+	4.09743	0.0210667	5.7559	21.7287	22.085	22.9043	28.0661	27.9679	27.9517	18	16	12.6	236.44	0	42.365	1727500000	57	Dedicator of cytokinesis protein 9
	MMRN2	Q9H8L6	+	2.24997	0.0435584	5.69493	23.851	21.6267	20.8834	28.2135	28.5167	26.7157	10	10	17.4	104.41	0	72.045	1815200000	34	Multimerin-2
	SYNPO	Q8N3V7	+	2.27091	0.0424365	5.61003	24.3562	21.2639	21.347	28.1231	27.8418	27.8323	11	11	17.5	99.462	0	30.374	1695800000	47	Synaptopodin
	OCIAD2	Q56VL3	+	2.96125	0.0321212	5.48837	23.0839	23.1926	21.2029	27.9315	27.8524	28.1606	6	6	49.4	16.953	0	23.902	1726800000	44	OCIA domain-containing protein 2
	EPHA2	P29317	+	2.89636	0.0338596	5.4789	23.0222	22.567	21.625	28.506	26.8121	28.3328	16	15	21.5	108.27	0	54.177	1720500000	45	Ephrin type-A receptor 2
	PVR	P15151	+	2.5551	0.0386087	5.3058	23.7997	21.8161	21.6269	28.545	27.282	27.3331	6	6	17	45.302	0	16.583	1816600000	48	Poliovirus receptor
	BCAR1	P56945	+	2.55647	0.0385171	5.3034	22.5628	21.51	24.0357	28.4988	27.356	28.1639	16	16	31.3	93.371	0	73.452	1891500000	49	Breast cancer anti-estrogen resistance protein 1
	PALMD	Q9NP74	+	2.51434	0.039726	5.2996	22.6422	20.0124	21.3339	27.2852	26.3695	26.2326	6	6	16	62.757	0	19.935	692360000	28	Palmdelphin
	FBLIM1	Q8WUP2	+	3.88137	0.0306	5.22597	24.2982	23.9373	25.0697	29.6013	29.9194	29.4624	14	14	38.1	40.669	0	45.436	6298700000	119	Filamin-binding LIM protein 1
	EFEMP1	Q12805	+	2.57619	0.0381523	5.1967	22.3145	22.9803	21.5958	26.7511	28.8336	26.896	11	11	33.9	54.64	0	45.635	1546100000	21	EGF-containing fibulin-like extracellular matrix protein 1
	DOCK6	Q96HP0	+	3.22931	0.0221935	5.02753	20.8315	22.3152	21.7879	26.1814	27.0937	26.7421	11	9	7.5	229.56	0	23.52	758770000	27	Dedicator of cytokinesis protein 6
	SNCA	P37840	+	2.83286	0.0348923	4.95027	21.3956	23.3877	21.6818	27.0866	27.3454	26.8839	5	5	42.9	14.46	0	21.269	899900000	29	Alpha-synuclein
	TGM2	P21980	+	2.81595	0.0359104	4.92167	29.1705	27.4338	27.3644	33.1531	33.1554	32.4252	33	33	63.3	77.328	0	323.31	57738000000	410	Protein-glutamine gamma-glutamyltransferase 2
	CARD16	Q5EG05	+	2.92299	0.0321524	4.77097	21.0678	21.7232	20.8111	26.6276	26.3269	24.9605	2	2	15.7	22.625	0	9.4102	475030000	13	Caspase recruitment domain-containing protein 16
	STAB1	Q9NY15	+	2.37536	0.0407766	4.74057	24.3028	22.7635	24.1548	27.9417	29.7601	27.741	24	24	14.1	275.48	0	100.04	3419100000	84	Stabilin-1
	F11R	Q9Y624	+	3.36549	0.0227451	4.7338	22.2412	21.8686	20.8618	26.6348	26.4496	26.0886	4	4	22.1	32.583	0	19.325	595010000	14	Junctional adhesion molecule A
	CDH5	P33151	+	2.42425	0.0383307	4.70757	22.2583	24.6586	22.6943	28.3023	27.9733	27.4583	8	8	12.4	87.527	0	19.129	1706200000	31	Cadherin-5
	NES	P48681	+	3.75425	0.026	4.70633	26.6729	27.841	27.2142	32.025	31.7677	32.0544	51	51	41.9	177.44	0	323.31	26737000000	395	Nestin
	ELTD1	Q9HBW9	+	3.55031	0.0182	4.70003	20.9146	21.3428	22.2266	26.3439	26.103	26.1372	2	2	3.6	77.81	0	10.307	452770000	12	EGF, latrophilin and seven transmembrane domain-containing protein 1
	TRIM47	Q96LD4	+	3.32157	0.022386	4.6525	23.8746	22.4401	22.8984	27.8767	27.8524	27.4415	9	9	20.7	69.531	0	42.283	1486000000	46	Tripartite motif-containing protein 47
	PRKAR2B	P31323	+	3.63834	0.0220606	4.5494	21.8352	22.2885	21.0569	26.3467	26.2135	26.2686	6	5	21.8	46.302	0	18.93	496080000	18	cAMP-dependent protein kinase type II-beta regulatory subunit
	ERG	P11308	+	3.06886	0.0304878	4.4425	21.9207	20.7299	22.3044	25.8755	26.0444	26.3626	4	4	14	54.608	0	9.0627	436780000	11	Transcriptional regulator ERG
	HYI	Q5T013	+	2.21454	0.0439169	4.36727	22.0434	21.6212	23.8711	27.4446	27.2046	25.9883	8	8	49.1	30.405	0	35.489	1198300000	34	Putative hydroxypyruvate isomerase
	PCDH1	Q08174	+	2.59586	0.0378958	4.3569	20.7339	20.347	22.0728	26.1261	25.2721	24.8262	2	2	3.8	114.74	0	16.911	298150000	7	Protocadherin-1
	LGALS9	O00182	+	2.56656	0.0378218	4.2332	22.0943	20.829	21.4024	25.9337	26.428	24.6636	3	3	9.3	39.518	0	10.395	373210000	8	Galectin-9
	ARRB1	P49407	+	2.59505	0.0376995	4.0718	23.613	22.4124	21.5302	26.5564	26.5395	26.6751	7	7	22.2	47.065	0	27.228	638490000	22	Beta-arrestin-1
	AFAP1L1	Q8TED9	+	2.52096	0.0397209	4.01463	21.2007	20.3755	22.5174	25.4114	25.4148	25.3113	4	3	9.5	86.431	0	11.137	269850000	9	Actin filament-associated protein 1-like 1
	NOVA2	Q9UNW9	+	2.45211	0.0396134	3.9739	21.0472	22.6993	22.1694	25.1763	26.6371	26.0242	3	3	9.3	49.008	0.0015476	3.1746	426900000	5	RNA-binding protein Nova-2
	CORO7	P57737	+	2.84775	0.0350794	3.8576	21.9872	22.5986	23.6657	26.6292	26.6395	26.5556	6	6	12.6	100.6	0	30.408	714520000	24	Coronin-7
	SULT1A4	P0DMN0	+	2.56553	0.0376355	3.6658	20.7096	22.6117	21.6817	25.1845	25.361	25.4549	3	2	18.3	34.196	0	7.9148	295560000	8	Sulfotransferase 1A4
	TANC1	Q9C0D5	+	3.61955	0.0202222	3.64163	21.865	21.6546	21.0459	25.482	24.9963	25.0121	6	6	4.6	202.22	0	12.091	280870000	12	Protein TANC1
	TCAF2	A6NFQ2	+	2.18365	0.0443708	3.61787	22.0927	24.3787	23.154	26.6077	26.6009	27.2704	9	9	15.7	100.9	0	30.095	843500000	16	TRPM8 channel-associated factor 2
	P2RX4	Q99571	+	3.13909	0.0244865	3.48217	21.0912	21.0011	20.2653	24.3897	24.6532	23.7612	1	1	2.3	43.369	0.0026335	2.1356	129600000	7	P2X purinoceptor 4
	FILIP1L	Q4L180	+	2.17847	0.0437562	3.45493	22.7568	22.2308	21.2065	26.4928	25.1065	24.9596	5	5	4.9	130.38	0	14.512	507900000	23	Filamin A-interacting protein 1-like
	FUCA1	P04066	+	2.70129	0.0373091	3.4296	21.2591	20.4882	21.3497	24.6815	25.003	23.7013	2	2	6	53.688	0	3.9072	206460000	6	Tissue alpha-L-fucosidase
	ADAM15	Q13444	+	3.82996	0.02448	3.34987	23.3151	23.3823	23.145	26.797	26.1811	26.9139	6	6	9.6	92.958	0	18.339	824660000	19	Disintegrin and metalloproteinase domain-containing protein 15
	LUZP1	Q86V48	+	2.87189	0.034084	3.29677	22.5747	21.6892	22.2814	26.1205	25.1851	25.13	8	8	9.6	120.27	0	14.588	432660000	13	Leucine zipper protein 1
	TAPBP	O15533	+	2.68776	0.0366429	3.26763	23.5859	24.4105	23.0829	27.3613	27.0087	26.5122	6	6	23.7	47.625	0	17.116	1120600000	20	Tapasin
	CD9	P21926	+	2.81049	0.0360882	3.26477	26.4493	27.1402	25.7434	29.8402	29.4394	29.8476	5	5	20.6	25.416	0	36.227	6470900000	55	CD9 antigen
	HSPG2	P98160	+	2.69525	0.0368623	3.19373	27.862	28.2226	27.3428	31.3275	31.4087	30.2724	77	77	26.6	468.83	0	285.68	17002000000	362	Basement membrane-specific heparan sulfate proteoglycan core protein
	EXOC6	Q8TAG9	+	3.21785	0.02325	3.11917	21.9299	21.7402	22.1569	24.4898	25.2261	25.4686	3	3	4.5	93.721	0	7.3844	222190000	7	Exocyst complex component 6
	TAP1	Q03518	+	3.19632	0.0215652	3.1	21.7581	21.0708	21.8976	24.9998	24.3327	24.694	4	4	9.7	87.217	0	13.578	236300000	5	Antigen peptide transporter 1
	DKK3	Q9UBP4	+	2.82346	0.034626	3.09237	21.589	22.5184	21.3452	25.002	25.1628	24.5649	2	2	11.4	38.39	0	11.586	183430000	4	Dickkopf-related protein 3
	MROH1	Q8NDA8	+	2.08377	0.048125	3.0403	22.6681	22.9996	23.181	27.1586	25.6871	25.1239	11	11	9.5	181.25	0	37.399	651390000	21	Maestro heat-like repeat-containing protein family member 1
	ZDHHC13	Q8IUH4	+	2.56911	0.03801	3.0207	22.3438	21.1606	22.346	25.4232	24.6875	24.8018	2	2	3.5	70.86	0.0015532	3.2116	211640000	7	Palmitoyltransferase ZDHHC13
	PLXND1	Q9Y4D7	+	2.75867	0.0366358	2.99557	25.6787	25.282	25.1495	29.0992	27.9155	28.0822	27	26	16.2	212	0	71.906	3183000000	85	Plexin-D1
	TUBA4A	P68366	+	2.12088	0.0463858	2.9912	23.9038	22.7574	22.1344	26.4596	25.4124	25.8972	25	4	59.6	49.924	0	13.607	428490000	10	Tubulin alpha-4A chain
	PPP1R13L	Q8WUF5	+	2.2635	0.0428077	2.97803	23.9689	23.711	22.6136	26.7307	26.7919	25.705	10	10	16.2	89.09	0	30.033	732150000	25	RelA-associated inhibitor
	TPM1	P09493	+	2.9512	0.0314851	2.97707	26.1414	25.2129	25.619	28.6482	29.0326	28.2237	17	6	38.4	32.708	0	72.192	7493500000	138	Tropomyosin alpha-1 chain
	PAWR	Q96IZ0	+	2.144	0.0453577	2.9678	23.8746	23.9927	22.479	26.5822	26.8838	25.7837	2	2	7.9	36.567	0	8.0909	834980000	21	PRKC apoptosis WT1 regulator protein
	CRIM1	Q9NZV1	+	3.63274	0.0214118	2.88167	21.6971	22.0585	22.2011	25.1764	24.8517	24.5736	3	3	3.7	113.74	0.0026272	2.1123	342600000	5	Cysteine-rich motor neuron 1 protein
	SGSH	P51688	+	2.37756	0.0403985	2.84793	25.1186	26.2415	26.2471	29.1118	28.9265	28.1127	12	12	37.8	56.695	0	58.333	4138500000	49	N-sulphoglucosamine sulphohydrolase
	SH2D3C	Q8N5H7	+	2.13072	0.0458154	2.81257	21.7413	20.7332	21.3146	24.8317	23.1896	24.2055	3	3	5.3	94.41	0	11.421	122190000	6	SH2 domain-containing protein 3C
	RHOJ	Q9H4E5	+	2.53426	0.0388057	2.7924	21.7275	22.1568	20.9859	24.8356	24.4779	23.9339	3	2	19.2	23.82	0.0020151	2.8513	154380000	5	Rho-related GTP-binding protein RhoJ
	INPP5K	Q9BT40	+	2.354	0.0408286	2.78783	21.4767	21.5572	20.0743	23.8	23.8397	23.832	1	1	2.2	51.09	0.0019589	2.4862	126160000	8	Inositol polyphosphate 5-phosphatase K
	ISG15	P05161	+	2.97234	0.0334737	2.77077	21.533	21.8663	20.8014	24.2264	23.9944	24.2922	2	2	20	17.887	0	11.115	179530000	10	Ubiquitin-like protein ISG15
	GBP2	P32456	+	2.81974	0.0343636	2.75987	21.6754	21.7764	20.9721	24.6909	24.1936	23.819	6	4	12.4	67.208	0	10.085	186090000	9	Interferon-induced guanylate-binding protein 2
	SHROOM4	Q9ULL8	+	2.86615	0.0345574	2.73583	22.0064	21.1983	22.004	24.8266	24.0833	24.5063	2	2	1.9	164.86	0	6.3764	142140000	4	Protein Shroom4
	PIR	O00625	+	2.69646	0.0370843	2.70847	26.1104	26.5291	25.9538	28.361	29.5218	28.8359	9	9	43.1	32.113	0	44.034	4261900000	68	Pirin
	SERPINB9	P50453	+	2.31357	0.0403849	2.67613	27.053	25.8083	26.2449	28.6562	29.6426	28.8358	19	17	67	42.403	0	77.068	4592600000	113	Serpin B9
	FNBP1L	Q5T0N5	+	2.3835	0.0407218	2.62387	22.6362	21.5925	22.0868	25.2064	24.8781	24.1026	4	4	9.6	70.065	0	16.325	177010000	5	Formin-binding protein 1-like
	EHD4	Q9H223	+	3.12231	0.0278933	2.59553	27.8748	27.7659	28.3237	30.894	30.1533	30.7037	34	25	80.4	61.174	0	181.11	14506000000	217	EH domain-containing protein 4
	AGPAT5	Q9NUQ2	+	2.37628	0.04025	2.5881	20.9175	21.3792	22.032	23.4916	24.527	24.0744	2	2	6.9	42.072	0	6.6893	97166000	4	1-acyl-sn-glycerol-3-phosphate acyltransferase epsilon
	CEACAM1	P13688	+	3.19998	0.0218824	2.5864	21.8306	21.5083	21.7016	23.836	24.2635	24.7002	2	2	7	57.56	0	5.8453	113610000	3	Carcinoembryonic antigen-related cell adhesion molecule 1
	TJP2	Q9UDY2	+	2.17746	0.0432767	2.569	27.626	26.0847	26.4006	29.5458	29.2835	28.989	22	22	21.5	133.96	0	92.669	5364900000	145	Tight junction protein ZO-2
	LRRC8C	Q8TDW0	+	2.17659	0.0431585	2.5553	23.4717	23.9275	23.2237	26.1599	25.288	26.8409	10	10	17.4	92.448	0	27.202	572990000	16	Volume-regulated anion channel subunit LRRC8C
	CSRP1	P21291	+	2.76549	0.03688	2.49767	28.1143	27.2351	27.5627	30.4229	30.2663	29.7159	8	8	47.2	20.567	0	41.89	10696000000	155	Cysteine and glycine-rich protein 1
	RAP2B	P61225	+	2.23946	0.0441491	2.48913	23.1492	24.5611	24.3598	26.7323	26.2536	26.5516	6	3	45.9	20.504	0	13.95	719370000	19	Ras-related protein Rap-2b
	CASP6	P55212	+	2.19674	0.0435274	2.4875	21.299	21.8794	22.84	24.4581	24.2461	24.7767	2	2	7.2	33.31	0	7.938	228750000	9	Caspase-6
	HYAL2	Q12891	+	2.54005	0.0389905	2.45537	21.5957	20.9233	22.0544	24.1865	23.6084	24.1446	1	1	4.4	53.859	0	5.7771	113280000	1	Hyaluronidase-2
	RAC2	P15153	+	2.07571	0.0489642	2.43773	27.794	26.5891	26.8127	29.8101	28.8208	29.8781	8	4	55.2	21.429	0	25.153	6166300000	71	Ras-related C3 botulinum toxin substrate 2
	PBXIP1	Q96AQ6	+	3.03678	0.0321364	2.43477	24.8188	24.4024	24.5046	27.2728	27.2401	26.5172	9	9	15.6	80.642	0	28.091	1181400000	34	Pre-B-cell leukemia transcription factor-interacting protein 1
	CD274	Q9NZQ7	+	2.36974	0.0409489	2.43137	23.1533	21.9687	22.4587	25.2169	24.4908	25.1671	1	1	7.6	33.275	0	6.4121	205790000	3	Programmed cell death 1 ligand 1
	GRN	P28799	+	3.50378	0.0165455	2.42607	25.2701	25.0265	24.6547	27.5836	27.2129	27.433	8	8	17	63.544	0	20.051	1725000000	45	Granulins
	UAP1L1	Q3KQV9	+	2.28928	0.042301	2.4247	22.5687	23.4493	24.0079	25.525	25.8542	25.9208	6	5	15.6	57.03	0	13.026	553700000	24	UDP-N-acetylhexosamine pyrophosphorylase-like protein 1
	VAMP5	O95183	+	2.70903	0.03775	2.39523	22.2632	23.1421	23.1249	25.5126	25.2484	24.9549	1	1	11.2	12.805	0.0010571	3.4683	291220000	6	Vesicle-associated membrane protein 5
	ZNF428	Q96B54	+	2.33211	0.0404912	2.31763	21.136	22.0298	22.1284	24.1674	24.4758	23.6039	3	3	23.9	20.48	0	7.1519	148270000	24	Zinc finger protein 428
	APP	P05067	+	2.51597	0.0400922	2.31583	24.0359	24.0181	23.1956	26.4045	25.6218	26.1708	6	6	9.6	86.942	0	8.8322	840230000	18	Amyloid beta A4 protein
	BMS1	Q14692	+	2.09695	0.0469756	2.3046	23.2205	24.6981	24.1881	26.4799	26.5595	25.9811	4	4	4.8	145.81	0	10.308	798470000	20	Ribosome biogenesis protein BMS1 homolog
	RAB5B	P61020	+	2.19188	0.0432779	2.27233	22.0924	23.3338	22.1496	25.039	24.8605	24.4933	5	2	27.9	23.707	0	6.5109	414600000	5	Ras-related protein Rab-5B
	HDAC7	Q8WUI4	+	2.47749	0.0393966	2.23347	21.7213	22.8808	22.2992	24.6859	24.6282	24.2876	4	4	5.7	102.93	0	9.2583	278450000	11	Histone deacetylase 7
	KCTD12	Q96CX2	+	2.91543	0.032963	2.2302	28.153	28.3043	28.3686	30.9939	30.4394	30.0832	17	17	60	35.7	0	144.92	12348000000	214	BTB/POZ domain-containing protein KCTD12
	MYL1	P05976	+	2.03235	0.0497092	2.22567	22.1752	23.5012	23.1557	25.4348	25.419	24.6553	2	2	8.2	21.145	0	5.9426	349330000	24	Myosin light chain 1/3, skeletal muscle isoform
	PDE2A	O00408	+	2.33701	0.040539	2.19933	21.9092	22.3473	23.0392	24.5121	24.3633	25.0183	2	2	3.1	105.72	0	7.1763	207300000	7	cGMP-dependent 3,5-cyclic phosphodiesterase
	CD59	P13987	+	2.77041	0.0361905	2.18657	26.4254	26.7867	26.5177	29.3016	28.4412	28.5467	4	4	25.8	14.177	0	9.7452	4021600000	80	CD59 glycoprotein
	MARCKS	P29966	+	2.61009	0.036381	2.18453	24.8871	24.3213	24.8178	26.9278	27.2861	26.3659	4	4	30.4	31.554	0	38.586	1551300000	74	Myristoylated alanine-rich C-kinase substrate
	NRAS	P01111	+	3.07442	0.0308642	2.16907	21.6058	21.3035	22.1058	23.7311	23.866	23.9252	4	1	30.7	21.229	0.0026366	2.1509	101810000	3	GTPase NRas
	MYL6	P60660	+	2.94468	0.0318447	2.14907	30.2754	30.9012	30.636	33.0487	32.7944	32.4167	10	8	73.5	16.93	0	115.08	66660000000	390	Myosin light polypeptide 6
	TINAGL1	Q9GZM7	+	3.42476	0.017	2.13267	23.704	23.9119	23.8157	26.2134	26.0211	25.5951	4	4	12	52.387	0	13.844	591690000	20	Tubulointerstitial nephritis antigen-like
	COL18A1	P39060	+	2.05393	0.049907	2.1017	24.1187	24.2502	24.1391	27.1473	25.8666	25.7992	6	6	5.1	178.19	0	24.648	674560000	14	Collagen alpha-1(XVIII) chain
	NEU1	Q99519	+	2.34737	0.0406833	1.97097	21.3291	21.3286	21.2405	22.908	23.9512	22.9519	3	3	8.2	45.467	0	3.9885	81081000	14	Sialidase-1
	GMPR	P36959	+	2.11366	0.0469772	1.96693	21.0335	21.4988	22.3107	23.783	23.6325	23.3283	2	2	7.8	37.418	0	4.821	112040000	4	GMP reductase 1
	TPP1	O14773	+	2.176	0.0429239	1.90453	28.8494	28.8313	28.2938	31.1673	30.4443	30.0765	8	8	28.1	61.247	0	121.22	14779000000	126	Tripeptidyl-peptidase 1
	FAM49A	Q9H0Q0	+	3.91272	0.0275789	1.89657	24.8795	24.911	24.9478	26.5604	26.9763	26.8913	3	2	15.8	37.312	0	14.927	921120000	18	Protein FAM49A
	MYH9	P35579	+	3.14318	0.0248219	1.85997	33.7682	33.7665	33.8689	36.0016	35.6569	35.325	138	114	61	226.53	0	323.31	552010000000	4612	Myosin-9
	PRCP	P42785	+	2.18416	0.0444958	1.85233	27.9544	27.1788	27.3962	29.4962	29.7512	28.839	13	13	32.9	55.799	0	74.496	5986100000	97	Lysosomal Pro-X carboxypeptidase
	GGH	Q92820	+	2.21901	0.0438925	1.83447	27.274	27.1777	28.0184	29.7225	29.2909	28.9601	11	11	39.3	35.964	0	67.852	7365000000	123	Gamma-glutamyl hydrolase
	FLNB	O75369	+	3.1871	0.0209577	1.83097	33.1182	32.8023	33.0231	35.0667	34.8681	34.5017	146	134	74.7	278.16	0	323.31	302930000000	3590	Filamin-B
	GBP1	P32455	+	2.24334	0.04375	1.8091	25.738	24.9166	25.2249	27.5691	26.9091	26.8286	9	7	20.8	67.93	0	38.471	1487900000	43	Interferon-induced guanylate-binding protein 1
	FKBP15	Q5T1M5	+	2.66804	0.0363886	1.80727	21.3315	21.3066	21.2066	22.7408	23.5831	22.9426	1	1	0.9	133.63	0.0020202	2.8889	41169000	2	FK506-binding protein 15
	HPCAL1	P37235	+	2.43378	0.0387154	1.77017	27.2384	26.8263	26.3834	28.7138	28.2801	28.7647	7	7	40.4	22.313	0	19.574	3226800000	50	Hippocalcin-like protein 1
	MYL12B	O14950	+	3.41424	0.0166531	1.76607	29.3923	29.6987	29.9137	31.4345	31.5257	31.3427	13	1	80.2	19.779	0	182.29	29904000000	325	Myosin regulatory light chain 12B
	C4orf32	Q8N8J7	+	2.18783	0.0440568	1.759	21.39	21.7174	22.4877	23.7614	23.4519	23.6588	1	1	7.6	14.652	0.0049435	1.9172	85220000	2	Uncharacterized protein C4orf32
	CTNNB1	P35222	+	4.22884	0.0147692	1.72923	28.9961	28.7985	28.9672	30.6385	30.7857	30.5253	26	21	44.6	85.496	0	165.67	20430000000	326	Catenin beta-1
	PVRL2	Q92692	+	3.36378	0.0223077	1.7139	24.9503	24.7198	25.1861	26.834	26.5433	26.6206	6	6	13.6	57.741	0	14.362	1176100000	30	Nectin-2
	PDLIM7	Q9NR12	+	2.84277	0.0345312	1.65437	28.5284	28.4137	28.4956	30.5134	30.0928	29.7946	18	18	49.7	49.844	0	96.98	14513000000	212	PDZ and LIM domain protein 7
	SWAP70	Q9UH65	+	2.4477	0.0394477	1.65407	26.6505	27.0803	27.4528	28.6119	28.9872	28.5467	17	17	34.9	68.997	0	55.193	4809400000	105	Switch-associated protein 70
	DNASE2	O00115	+	2.21921	0.044024	1.61113	23.1581	23.9785	23.3832	25.43	25.1136	24.8096	3	3	9.2	39.58	0	8.619	435380000	29	Deoxyribonuclease-2-alpha
	XXYLT1	Q8NBI6	+	2.36518	0.0406522	1.60797	21.9244	21.6939	22.452	23.3538	23.6309	23.9095	1	1	3.3	43.806	0	4.632	115000000	8	Xyloside xylosyltransferase 1
	CPNE2	Q96FN4	+	2.45683	0.0399492	1.5981	22.1394	22.2067	22.885	24.0834	23.8078	24.1342	3	2	7.1	61.189	0	5.8635	135340000	3	Copine-2
	RALA	P11233	+	2.59971	0.0361895	1.5955	28.1828	27.6179	27.6495	29.7093	29.2911	29.2363	6	3	32.5	23.567	0	26.97	7117800000	103	Ras-related protein Ral-A
	GNB1	P62873	+	2.09918	0.0469163	1.58733	23.8579	24.8337	24.1866	26.0022	26.0541	25.5839	9	4	35.6	37.377	0	58.208	525750000	25	Guanine nucleotide-binding protein G(I)/G(S)/G(T) subunit beta-1
	PSMB8	P28062	+	2.48086	0.0397391	1.58327	23.2914	23.2178	23.8016	25.3301	25.0003	24.7302	3	3	13	30.354	0	11.931	356180000	8	Proteasome subunit beta type-8
	PDLIM5	Q96HC4	+	2.43328	0.0385587	1.58133	28.5259	28.1783	27.9816	29.9502	30.0743	29.4053	21	21	46.6	63.944	0	78.511	10961000000	219	PDZ and LIM domain protein 5
	PML	P29590	+	3.11563	0.0284156	1.5427	27.7532	27.7542	27.5037	29.3499	29.3659	28.9234	20	20	36.5	97.55	0	122.18	6091400000	144	Protein PML
	PAFAH1B3	Q15102	+	2.72961	0.0378599	1.53927	24.54	24.4493	24.7701	25.9963	26.4956	25.8853	4	4	25.5	25.734	0	5.4793	879400000	28	Platelet-activating factor acetylhydrolase IB subunit gamma
	SPECC1L	Q69YQ0	+	3.7025	0.0234839	1.5191	24.0201	23.9894	23.7768	25.4442	25.298	25.6014	6	6	6.8	124.6	0	15.508	436290000	18	Cytospin-A
	NPC2	P61916	+	2.06888	0.0499952	1.4999	25.8649	26.3297	26.6539	27.8116	28.1327	27.4039	7	7	61.6	16.57	0	17.18	3466100000	88	Epididymal secretory protein E1
	TPM3	P06753	+	2.8489	0.03536	1.49717	28.9686	29.3211	29.2126	30.6933	30.9253	30.3752	13	6	30.5	32.95	0	32.932	18668000000	141	Tropomyosin alpha-3 chain
	FAM213B	Q8TBF2	+	2.546	0.0382392	1.47113	23.3529	23.2567	22.7468	24.4798	24.4522	24.8378	1	1	9.6	21.222	0	5.1422	196500000	5	Prostamide/prostaglandin F synthase
	MLLT4	P55196	+	2.86829	0.034843	1.46263	24.8168	24.2179	24.5299	25.8658	26.008	26.0787	9	9	7.9	206.8	0	33.114	735020000	25	Afadin
	BCAP31	P51572	+	2.47063	0.0396567	1.46223	25.8685	26.6182	26.0677	27.6837	27.7449	27.5125	5	5	26.4	27.991	0	11.596	2025700000	61	B-cell receptor-associated protein 31
	CTSZ	Q9UBR2	+	2.11182	0.0468586	1.46093	24.9778	24.8402	24.9166	26.324	26.9009	25.8925	5	5	23.4	33.868	0	13.541	982320000	35	Cathepsin Z
	PXDN	Q92626	+	2.07528	0.0491143	1.4585	28.1942	27.8596	27.6712	29.8825	29.0542	29.1638	33	33	30.6	165.27	0	166.44	7756200000	170	Peroxidasin homolog
	MRPL27	Q9P0M9	+	2.10276	0.0472655	1.43663	22.0143	22.7118	22.3855	23.3944	23.9389	24.0882	1	1	10.1	16.073	0	3.9269	115410000	6	39S ribosomal protein L27, mitochondrial
	MTCH1	Q9NZJ7	+	2.92947	0.0324615	1.4173	25.6217	25.3447	25.1777	26.8203	26.9824	26.5933	4	4	21.6	41.544	0	15.477	1148100000	7	Mitochondrial carrier homolog 1
	GPX1	P07203	+	2.28063	0.0425298	1.40083	29.1716	29.838	29.1078	30.9455	30.6035	30.7709	13	13	75.4	22.088	0	62.529	16880000000	197	Glutathione peroxidase 1
	TACC1	O75410	+	2.09837	0.0466863	1.39053	22.0569	22.4356	22.9716	23.6817	23.9665	23.9875	4	4	6	87.793	0	9.4928	97498000	2	Transforming acidic coiled-coil-containing protein 1
	IDH2	P48735	+	2.23783	0.0440124	1.36183	28.5431	28.6148	29.3053	30.2068	30.2931	30.0488	18	17	44	50.909	0	68.44	12508000000	260	Isocitrate dehydrogenase [NADP], mitochondrial
	SLC25A13	Q9UJS0	+	2.95567	0.0318	1.32867	26.807	26.4796	26.8257	28.2551	27.9418	27.9014	18	14	38.8	74.175	0	60.11	2583900000	58	Calcium-binding mitochondrial carrier protein Aralar2
	ARL6IP1	Q15041	+	2.11088	0.0469824	1.328	25.0448	25.0606	25.5056	26.8488	26.6411	26.1051	2	2	18.7	23.362	0	16.798	1069100000	28	ADP-ribosylation factor-like protein 6-interacting protein 1
	CDS2	O95674	+	3.28692	0.0216271	1.3222	24.4532	24.4205	24.6323	26.0467	25.7213	25.7046	3	3	12.8	51.417	0	12.232	624020000	12	Phosphatidate cytidylyltransferase 2
	ZRANB2	O95218	+	2.29475	0.0411275	1.2858	22.7724	22.1638	22.0997	23.7839	23.6197	23.4897	1	1	3.3	37.404	0.001997	2.7502	140860000	1	Zinc finger Ran-binding domain-containing protein 2
	PPM1F	P49593	+	3.22252	0.0218413	1.2582	27.8653	27.5212	27.5012	28.9805	28.8144	28.8674	13	13	50.2	49.83	0	104.03	5178300000	76	Protein phosphatase 1F
	CTNNA1	P35221	+	2.41904	0.0384062	1.2535	29.915	29.2419	29.627	30.8557	30.9689	30.7198	32	24	51.2	100.07	0	303.83	24737000000	386	Catenin alpha-1
	TP53I3	Q53FA7	+	2.25407	0.0434667	1.23383	27.0389	27.5028	26.9995	28.6752	28.4429	28.1246	14	14	42.5	35.536	0	41.387	4072600000	87	Quinone oxidoreductase PIG3
	GNS	P15586	+	3.45409	0.0177391	1.2113	28.2103	28.0321	28.0274	29.4695	29.2668	29.1674	12	12	29.2	62.081	0	82.383	6994700000	122	N-acetylglucosamine-6-sulfatase
	CTNNA2	P26232	+	2.21327	0.043787	1.19717	26.5842	26.0111	26.4969	27.4064	27.8391	27.4382	10	2	14.2	105.31	0	9.1138	2445200000	44	Catenin alpha-2
	CALD1	Q05682	+	2.18127	0.0441229	1.18203	28.1698	28.7962	28.5709	29.8395	29.8204	29.4231	19	19	22.8	93.23	0	100.93	14161000000	287	Caldesmon
	ADAM10	O14672	+	2.16163	0.0436277	1.16047	24.5576	24.6799	24.7553	26.2334	25.4826	25.7582	6	6	10	84.141	0	17.17	710040000	53	Disintegrin and metalloproteinase domain-containing protein 10
	ACTN1	P12814	+	2.78728	0.0348333	1.1577	33.2172	32.9943	32.9226	34.4424	34.1403	34.0245	66	41	78.5	103.06	0	323.31	245010000000	2450	Alpha-actinin-1
	RAB11A	P62491	+	2.09705	0.0470905	1.12153	27.2414	26.8704	27.2755	28.513	27.8859	28.353	11	2	58.3	24.393	0	105.02	4401200000	124	Ras-related protein Rab-11A
	IST1	P53990	+	2.09693	0.0468613	1.08253	23.7359	24.1884	23.8242	24.658	25.2061	25.132	4	4	11.8	39.75	0	7.3532	394430000	21	IST1 homolog
	SNAP23	O00161	+	2.36083	0.0402151	1.0397	25.9074	25.6793	25.6281	26.4708	26.9871	26.876	9	9	52.1	23.354	0	23.055	1158900000	25	Synaptosomal-associated protein 23
	WARS	P23381	+	2.678	0.0366784	1.0031	31.0296	30.7765	30.7018	31.9684	31.9091	31.6397	30	30	76	53.165	0	323.31	47094000000	644	Tryptophan--tRNA ligase, cytoplasmic
	RP2	O75695	+	2.65929	0.0369663	0.9985	24.5299	24.4607	24.4866	25.7283	25.2398	25.5046	4	4	14	39.641	0	8.3629	592570000	22	Protein XRP2
	DCTN3	O75935	+	2.36856	0.0408	0.949533	23.1184	23.4028	22.9199	24.2495	24.0732	23.967	5	5	29	21.119	0	11.6	190190000	18	Dynactin subunit 3
	GNB2	P62879	+	2.28283	0.0428133	0.946433	26.8601	27.1077	26.9336	27.6439	28.179	27.9178	11	4	42.6	37.331	0	89.049	2719600000	83	Guanine nucleotide-binding protein G(I)/G(S)/G(T) subunit beta-2
	ZYX	Q15942	+	2.19146	0.0431543	0.941833	30.8935	30.7086	30.9769	32.1219	31.6845	31.5981	21	21	56.3	61.277	0	190.12	50178000000	725	Zyxin
	TTC1	Q99614	+	2.91651	0.0335849	0.901567	25.5013	25.4065	25.7279	26.5562	26.4031	26.3811	4	4	19.2	33.526	0	12.133	1025400000	21	Tetratricopeptide repeat protein 1
	MACF1	Q9UPN3	+	2.12493	0.0461224	0.858133	29.0071	28.4525	28.6673	29.6473	29.4534	29.6006	78	75	15.4	838.3	0	283.57	9712900000	231	Microtubule-actin cross-linking factor 1, isoforms 1/2/3/5
	CASP7	P55210	+	2.55511	0.0387961	0.843933	23.9932	24.3079	24.0351	25.1161	24.8421	24.9098	4	4	13.9	34.276	0	10.532	365180000	11	Caspase-7
	LIMS1	P48059	+	2.13205	0.0456864	0.843467	26.3501	26.4567	26.64	27.1785	27.6159	27.1828	7	3	24.3	37.251	0	19.047	2241000000	55	LIM and senescent cell antigen-like-containing domain protein 1
	PLCG1	P19174	+	2.94819	0.0311765	0.8317	25.3319	25.5635	25.4517	26.4008	26.2953	26.1461	6	6	8.5	148.53	0	22.563	949730000	18	1-phosphatidylinositol 4,5-bisphosphate phosphodiesterase gamma-1
	NAMPT	P43490	+	2.2268	0.0442317	0.830767	29.1147	29.1211	28.9337	29.6925	29.8033	30.166	18	18	48.9	55.52	0	109.85	10631000000	222	Nicotinamide phosphoribosyltransferase
	PLS3	P13797	+	2.49789	0.0399821	0.827267	31.9937	31.7775	32.064	32.8849	32.577	32.8551	46	40	82.5	70.81	0	323.31	103890000000	1114	Plastin-3
	HN1L	Q9H910	+	2.04872	0.0493333	0.7706	25.6721	26.0711	26.1961	26.8179	26.6951	26.7381	4	4	37.9	20.063	0	14.619	1363700000	39	Hematological and neurological expressed 1-like protein
	NIPSNAP3A	Q9UFN0	+	2.13993	0.0453714	0.7429	26.1851	26.42	26.6051	27.2902	27.0026	27.1461	10	10	51	28.466	0	33.658	1954900000	43	Protein NipSnap homolog 3A
	ZC3H7B	Q9UGR2	+	2.44642	0.0392833	0.685133	24.3302	24.1721	24.0542	24.7531	24.8406	25.0182	4	4	8.3	111.58	0	19.336	386940000	6	Zinc finger CCCH domain-containing protein 7B
	CASP4	P49662	+	2.31009	0.0402993	0.645267	25.909	26.2031	26.0815	26.827	26.7365	26.5659	8	8	23.9	43.262	0	37.671	1174400000	44	Caspase-4
	DYNLL1	P63167	+	3.21406	0.0225455	0.624467	27.8283	27.8255	27.8418	28.5136	28.3293	28.5261	3	1	38.2	10.366	0	60.238	4887000000	91	Dynein light chain 1, cytoplasmic
	HEXB	P07686	+	2.14982	0.044252	0.6171	28.6808	28.3746	28.6928	29.2968	29.0827	29.22	12	12	30	63.111	0	62.903	8283900000	165	Beta-hexosaminidase subunit beta
	FLNA	P21333	+	2.50548	0.0400364	0.607133	33.9958	33.9896	33.9006	34.7474	34.5048	34.4552	126	115	65.7	280.74	0	323.31	366170000000	3659	Filamin-A
	CORO1B	Q9BR76	+	2.41502	0.0385992	0.591967	27.6868	27.8959	27.6165	28.3731	28.3797	28.2223	11	11	30.3	54.234	0	56.475	3920600000	93	Coronin-1B
	PTGES2	Q9H7Z7	+	2.6702	0.0362543	0.587	26.8865	26.8434	26.8635	27.4476	27.596	27.3108	9	9	35.5	41.943	0	29.269	2407400000	49	Prostaglandin E synthase 2
	RAB5C	P51148	+	2.19889	0.0436532	0.571133	27.711	27.9282	27.6557	28.3499	28.208	28.4504	7	4	42.1	23.482	0	27.269	4472700000	99	Ras-related protein Rab-5C
	POTEE	Q6S8J3	+	2.18455	0.0447479	0.5689	24.8828	24.6862	25.024	25.4851	25.3353	25.4793	13	1	13.6	121.36	0	4.1561	557510000	9	POTE ankyrin domain family member E
	VPS18	Q9P253	+	2.40953	0.0388217	0.5378	24.9901	24.8839	24.6909	25.3656	25.4306	25.3821	4	4	5.2	110.18	0	8.0786	573910000	22	Vacuolar protein sorting-associated protein 18 homolog
	SP100	P23497	+	2.27661	0.0424	0.529333	26.9346	27.1671	27.2402	27.6575	27.6816	27.5908	4	4	6.3	100.42	0	20.56	2676500000	68	Nuclear autoantigen Sp-100
	NCSTN	Q92542	+	2.15882	0.0435119	0.511067	28.2385	27.968	27.9565	28.5927	28.615	28.4885	8	8	16.5	78.41	0	39.08	4949300000	82	Nicastrin
	SNTB2	Q13425	+	4.50841	0.024	0.500767	26.3956	26.357	26.4239	26.8671	26.896	26.9157	7	7	15.6	57.949	0	20.955	1634400000	58	Beta-2-syntrophin
	BSG	P35613	+	2.43271	0.0384032	0.490767	28.3325	28.4886	28.2534	28.8654	28.9114	28.77	7	7	29.1	42.2	0	30.857	6044200000	125	Basigin
	RRM2B	Q7LG56	+	2.73988	0.0374902	0.460533	25.0028	25.1071	24.9437	25.5372	25.4008	25.4972	1	1	3.7	40.736	0.0010576	3.472	551230000	26	Ribonucleoside-diphosphate reductase subunit M2 B
	PKN1	Q16512	+	2.6152	0.0367701	0.458267	25.3229	25.1059	25.2736	25.6843	25.7205	25.6724	5	5	7.3	103.93	0	18.789	748210000	35	Serine/threonine-protein kinase N1
	MRPL9	Q9BYD2	+	2.27027	0.0422987	0.434667	25.3107	25.4913	25.5549	25.866	25.9468	25.8481	6	6	27	30.243	0	13.609	787480000	43	39S ribosomal protein L9, mitochondrial
	GNA11	P29992	+	2.24713	0.0437233	0.348633	27.0961	26.8965	26.9938	27.3883	27.3544	27.2896	9	5	34.3	42.123	0	24.233	2585000000	82	Guanine nucleotide-binding protein subunit alpha-11
	HIBCH	Q6NVY1	+	2.31029	0.0404369	0.278067	26.7131	26.6905	26.6067	26.8741	26.9774	26.993	8	8	27.5	43.482	0	29.325	1606100000	40	3-hydroxyisobutyryl-CoA hydrolase, mitochondrial
	CFL1	P23528	+	3.06654	0.0297619	0.228733	33.0696	33.0453	33.0397	33.2419	33.3239	33.275	16	13	65.1	18.502	0	185.73	142280000000	1004	Cofilin-1
	COPS4	Q9BT78	+	2.17752	0.0433956	-0.2618	28.5322	28.3624	28.4103	28.1707	28.1701	28.1787	15	15	51.7	46.268	0	64.574	5119300000	165	COP9 signalosome complex subunit 4
	PPP2R1A	P30153	+	2.3366	0.0403958	-0.290867	31.3462	31.2529	31.3587	31.0106	30.9728	31.1018	32	24	68.9	65.308	0	213.33	38070000000	748	Serine/threonine-protein phosphatase 2A 65 kDa regulatory subunit A alpha isoform
	PPP6C	O00743	+	2.07842	0.0488038	-0.312767	26.5669	26.3515	26.449	26.1545	26.1646	26.11	4	4	24.3	35.144	0	23.491	1331600000	26	Serine/threonine-protein phosphatase 6 catalytic subunit
	FAHD2A	Q96GK7	+	2.17621	0.0430409	-0.336633	25.8834	25.888	25.7679	25.5425	25.5789	25.408	5	5	26.8	34.596	0	15.747	828390000	37	Fumarylacetoacetate hydrolase domain-containing protein 2A
	C14orf166	Q9Y224	+	2.23371	0.0438765	-0.3489	29.4511	29.3335	29.2888	28.9642	28.9667	29.0958	12	12	57.8	28.068	0	64.325	9974700000	191	UPF0568 protein C14orf166
	PSMD2	Q13200	+	2.17569	0.0428076	-0.348933	31.4676	31.3294	31.4305	30.9965	31.0178	31.1664	35	35	56.1	100.2	0	179.94	39537000000	700	26S proteasome non-ATPase regulatory subunit 2
	DDAH1	O94760	+	2.44411	0.0391203	-0.391	27.9607	28.1176	28.0917	27.6436	27.6075	27.7459	10	9	47	31.121	0	40.344	3744500000	103	N(G),N(G)-dimethylarginine dimethylaminohydrolase 1
	2021-09-11	Q9NVA2	+	2.22815	0.044367	-0.415167	28.7976	28.7027	28.642	28.425	28.2427	28.2291	14	11	39.4	49.398	0	57.655	7637300000	152	Septin-11
	GLO1	Q04760	+	2.70435	0.0370552	-0.428667	29.9954	30.0878	30.0737	29.575	29.568	29.7279	9	9	52.2	20.777	0	30.173	14075000000	191	Lactoylglutathione lyase
	COPZ1	P61923	+	2.48747	0.0399646	-0.433667	28.9862	28.8955	28.8386	28.548	28.5026	28.3687	6	6	48	20.198	0	71.685	6463500000	92	Coatomer subunit zeta-1
	AP2A1	O95782	+	2.30631	0.0406892	-0.436967	30.5497	30.4802	30.3995	30.1624	29.9438	30.0123	34	27	47.5	107.54	0	144.9	21340000000	434	AP-2 complex subunit alpha-1
	COPS2	P61201	+	3.56169	0.0186667	-0.438733	29.0214	29.0954	29.0979	28.6453	28.6712	28.582	16	16	41.8	51.596	0	49.793	7625200000	164	COP9 signalosome complex subunit 2
	FAM21C	Q9Y4E1	+	2.63883	0.0368913	-0.439033	26.4975	26.5293	26.4704	26.1777	26.0302	25.9722	7	7	10.8	144.67	0	26.925	1200000000	23	WASH complex subunit FAM21C
	REXO2	Q9Y3B8	+	3.04106	0.0325057	-0.440967	27.6498	27.6344	27.5427	27.2258	27.0987	27.1795	9	9	43.5	26.832	0	24.506	3136900000	139	Oligoribonuclease, mitochondrial
	RPLP0	P05388	+	2.25915	0.0434377	-0.441267	31.8916	31.7374	31.8865	31.316	31.3539	31.5218	16	16	58	34.273	0	148.16	52820000000	584	60S acidic ribosomal protein P0
	MYO1B	O43795	+	2.30788	0.0404881	-0.4477	29.0495	29.1573	29.1154	28.7318	28.5133	28.734	29	29	34.5	131.98	0	138.48	11685000000	261	Unconventional myosin-Ib
	ARF5	P84085	+	2.053	0.0495612	-0.4584	26.8371	26.7334	27.0254	26.4103	26.4814	26.329	9	4	66.7	20.529	0	23.672	1845700000	41	ADP-ribosylation factor 5
	TLN1	Q9Y490	+	3.01548	0.0324889	-0.466133	33.5639	33.5441	33.6302	33.2066	33.0585	33.0747	113	104	63.1	269.76	0	323.31	185460000000	2523	Talin-1
	ANXA7	P20073	+	2.06653	0.0496415	-0.4709	29.5551	29.5163	29.2901	28.8888	29.0702	28.9898	14	14	29.5	52.739	0	71.764	10578000000	177	Annexin A7
	IDH3B	O43837	+	2.40708	0.0386718	-0.479767	27.1674	27.0684	27.0099	26.471	26.6617	26.6737	5	5	21	42.183	0	15.708	1867000000	59	Isocitrate dehydrogenase [NAD] subunit beta, mitochondrial
	TTC37	Q6PGP7	+	2.4263	0.038254	-0.505333	26.8005	26.8188	26.5733	26.1722	26.247	26.2574	10	10	10.1	175.48	0	23.231	1530300000	26	Tetratricopeptide repeat protein 37
	PABPC4	Q13310	+	2.36228	0.0403597	-0.5105	28.2885	28.1838	28.3871	27.6796	27.7481	27.9002	15	7	30.3	70.782	0	24.967	4770400000	95	Polyadenylate-binding protein 4
	ATG7	O95352	+	2.73252	0.0383484	-0.5168	26.0376	26.1854	26.0863	25.6549	25.6278	25.4762	5	5	11	77.959	0	16.427	980290000	25	Ubiquitin-like modifier-activating enzyme ATG7
	CAPNS1	P04632	+	2.18091	0.044	-0.533467	31.0739	30.8137	30.7573	30.4023	30.3536	30.2886	15	15	81	28.315	0	245.07	25981000000	365	Calpain small subunit 1
	FUBP3	Q96I24	+	2.99511	0.0349451	-0.548467	28.0755	27.8958	27.9755	27.3613	27.4839	27.4562	14	12	33.9	61.64	0	45.094	3744600000	87	Far upstream element-binding protein 3
	SEC23IP	Q9Y6Y8	+	2.20732	0.043695	-0.551533	28.2866	28.2698	28.2239	27.8821	27.5259	27.7177	10	10	13.2	111.08	0	51.383	4069500000	96	SEC23-interacting protein
	GOT1	P17174	+	2.16789	0.0431206	-0.552667	29.2266	29.1927	29.2742	28.4694	28.7979	28.7682	17	17	64.4	46.247	0	69.346	8993400000	212	Aspartate aminotransferase, cytoplasmic
	EIF5A	P63241	+	2.17497	0.0425768	-0.556433	32.1534	32.1053	32.235	31.5372	31.48	31.8072	20	20	88.3	16.832	0	258.46	64394000000	1215	Eukaryotic translation initiation factor 5A-1
	CARS	P49589	+	2.19353	0.0434023	-0.558567	28.7078	28.5772	28.5164	28.0008	27.9093	28.2156	21	21	36.5	85.472	0	87.293	6044700000	177	Cysteine--tRNA ligase, cytoplasmic
	COPS7B	Q9H9Q2	+	2.12167	0.0465038	-0.560933	23.93	23.9079	24.0708	23.3117	23.3051	23.6091	2	2	10.6	29.622	0	7.1684	333010000	21	COP9 signalosome complex subunit 7b
	ARCN1	P48444	+	2.44346	0.0389587	-0.564733	29.8151	29.6791	29.5254	29.0932	29.0503	29.1819	20	20	41.7	57.21	0	71.288	11166000000	179	Coatomer subunit delta
	NUTF2	P61970	+	2.32793	0.0403497	-0.566133	29.5227	29.5614	29.5083	28.8037	29.1425	28.9478	5	5	70.9	14.478	0	81.381	9608700000	115	Nuclear transport factor 2
	RPL17	P18621	+	2.10376	0.0473831	-0.573133	30.626	30.7202	30.5754	29.9669	29.9516	30.2837	9	9	42.4	21.397	0	53.064	22159000000	258	60S ribosomal protein L17
	MRPL23	Q16540	+	2.89832	0.0341593	-0.5794	25.7951	25.7631	25.6387	25.0513	25.1757	25.2317	4	4	34	17.781	0	11.915	634130000	20	39S ribosomal protein L23, mitochondrial
	UBE2L6	O14933	+	2.57392	0.0377688	-0.5815	26.8019	26.7496	26.6095	26.1785	26.2282	26.0098	2	2	21.6	17.769	0	35.121	1283600000	39	Ubiquitin/ISG15-conjugating enzyme E2 L6
	MCTS1	Q9ULC4	+	2.80824	0.0358248	-0.583633	28.7467	28.8117	28.7075	28.1599	28.0571	28.298	6	6	52.5	20.555	0	32.742	6318100000	213	Malignant T-cell-amplified sequence 1
	POLR2E	P19388	+	2.03441	0.0496054	-0.590767	25.6258	25.3469	25.5508	24.7414	25.0615	24.9483	2	2	21.9	24.551	0	23.223	634270000	15	DNA-directed RNA polymerases I, II, and III subunit RPABC1
	RILPL1	Q5EBL4	+	2.16818	0.0432366	-0.5981	27.0793	26.8595	26.8451	26.5034	26.2149	26.2713	3	3	13.4	47.107	0	14.262	1440200000	24	RILP-like protein 1
	LDHB	P07195	+	2.70598	0.0375155	-0.6019	32.4033	32.4765	32.3647	31.7028	31.9608	31.7752	18	17	57.2	36.638	0	208.34	70454000000	721	L-lactate dehydrogenase B chain
	HSPA4	P34932	+	2.58768	0.0379487	-0.602533	30.9362	30.763	30.636	30.2192	30.1418	30.1666	34	32	51.5	94.33	0	187.1	23082000000	365	Heat shock 70 kDa protein 4
	2021-09-10	Q9P0V9	+	2.51747	0.039537	-0.6106	26.7173	26.6335	26.808	25.948	26.1775	26.2015	6	5	22	52.592	0	15.919	1256700000	30	Septin-10
	VAPA	Q9P0L0	+	2.32774	0.0402091	-0.612867	29.4272	29.191	29.4867	28.7283	28.8677	28.6703	5	4	26.9	27.893	0	33.995	9872600000	152	Vesicle-associated membrane protein-associated protein A
	SDHB	P21912	+	2.40122	0.0391111	-0.614033	27.6235	27.7503	27.7164	27.0512	27.262	26.9349	5	5	20.4	31.629	0	19.564	2955600000	81	Succinate dehydrogenase [ubiquinone] iron-sulfur subunit, mitochondrial
	CAPN2	P17655	+	2.27473	0.0425752	-0.619767	31.3729	31.1691	31.0284	30.6654	30.4873	30.5584	25	25	45.3	79.994	0	202.4	30549000000	489	Calpain-2 catalytic subunit
	DNPH1	O43598	+	3.04388	0.0328837	-0.62	27.4706	27.2901	27.4756	26.8001	26.7286	26.8476	5	5	29.9	19.108	0	13.537	2114400000	37	2-deoxynucleoside 5-phosphate N-hydrolase 1
	RUVBL1	Q9Y265	+	2.03645	0.0497169	-0.623267	29.8186	29.9045	29.5268	29.0618	29.059	29.2593	16	16	52.4	50.227	0	94.264	10324000000	206	RuvB-like 1
	SURF4	O15260	+	2.10394	0.047212	-0.629533	28.997	28.9039	28.6602	28.1513	28.3818	28.1394	5	5	24.5	30.394	0	48.428	6102000000	105	Surfeit locus protein 4
	NRD1	O43847	+	3.21494	0.0228923	-0.6329	27.0396	26.8967	26.9184	26.3173	26.2381	26.4006	12	12	12.6	131.57	0	26.493	1648800000	64	Nardilysin
	APPL1	Q9UKG1	+	2.04283	0.0492603	-0.647467	26.5882	26.5103	26.9494	26.0014	26.0701	26.034	6	6	14.5	79.663	0	32.363	1366900000	25	DCC-interacting protein 13-alpha
	C20orf27	Q9GZN8	+	2.28222	0.0426711	-0.648	24.6915	24.5912	24.8556	24.0464	23.9219	24.226	1	1	8	19.291	0.0020269	2.938	354750000	9	UPF0687 protein C20orf27
	PRMT5	O14744	+	2.05683	0.0502576	-0.648233	27.1162	27.0864	27.0647	26.1764	26.6182	26.528	10	10	22.9	72.683	0	46.621	1702100000	62	Protein arginine N-methyltransferase 5
	PARK7	Q99497	+	3.06708	0.0301205	-0.648633	31.361	31.5258	31.3979	30.6785	30.8065	30.8538	13	13	73	19.891	0	124.06	35327000000	498	Protein deglycase DJ-1
	HARS	P12081	+	2.22434	0.0440973	-0.650833	29.6258	29.5987	29.636	28.8985	28.8033	29.2062	21	16	47.7	57.41	0	92.828	10466000000	236	Histidine--tRNA ligase, cytoplasmic
	ESD	P10768	+	2.484	0.0397885	-0.6528	30.5484	30.4728	30.6095	29.8938	29.7228	30.0557	15	15	74.1	31.462	0	71.679	19551000000	352	S-formylglutathione hydrolase
	DERL1	Q9BUN8	+	2.81612	0.0361805	-0.654	25.6842	25.5605	25.4419	24.9069	24.8256	24.9921	2	2	12	28.8	0	8.4359	738700000	16	Derlin-1
	SEC23A	Q15436	+	2.21824	0.0437619	-0.657133	30.7185	30.7581	30.4877	30.0101	30.148	29.8348	27	24	54	86.16	0	279.11	22751000000	327	Protein transport protein Sec23A
	QSOX2	Q6ZRP7	+	2.09125	0.0477005	-0.6668	24.5225	24.643	24.8371	23.803	24.1354	24.0638	4	4	6.4	77.528	0	9.4746	350440000	15	Sulfhydryl oxidase 2
	FAM98A	Q8NCA5	+	2.19105	0.0430313	-0.668	28.9427	28.6101	28.5264	28.0113	28.0558	28.0081	8	7	21.8	55.4	0	50.064	5937700000	106	Protein FAM98A
	SRP54	P61011	+	2.19947	0.0437797	-0.692	28.5167	28.6526	28.523	27.6306	27.942	28.0437	13	13	33.9	55.704	0	54.676	5406800000	156	Signal recognition particle 54 kDa protein
	RAD23B	P54727	+	2.06757	0.0497589	-0.692867	29.6566	29.777	29.7914	28.8095	29.2856	29.0513	13	10	36.2	43.171	0	62.84	13353000000	241	UV excision repair protein RAD23 homolog B
	COG3	Q96JB2	+	2.03755	0.0497156	-0.701133	25.3802	25.2238	24.9812	24.6398	24.5202	24.3218	4	4	7.9	94.095	0	25.939	461330000	6	Conserved oligomeric Golgi complex subunit 3
	COASY	Q13057	+	2.64842	0.0370889	-0.707867	26.0797	26.2288	26.2209	25.2909	25.5764	25.5385	4	4	8	62.328	0	10.039	1071300000	34	Bifunctional coenzyme A synthase
	TTC9C	Q8N5M4	+	2.06816	0.0498768	-0.716667	23.8498	24.133	24.0131	23.2677	23.0745	23.5037	3	3	18.7	20.012	0.00080064	3.5606	207450000	11	Tetratricopeptide repeat protein 9C
	DDRGK1	Q96HY6	+	3.20229	0.022209	-0.724	27.2292	27.4475	27.2712	26.6182	26.5267	26.631	5	5	30.9	35.61	0	17.57	2091900000	81	DDRGK domain-containing protein 1
	GCN1L1	Q92616	+	2.70259	0.0375366	-0.7302	31.5641	31.5479	31.3044	30.6314	30.7723	30.8221	87	87	45.1	292.75	0	323.31	39280000000	1045	Translational activator GCN1
	UBE2Z	Q9H832	+	2.17786	0.0435152	-0.730833	25.2122	25.5181	25.3623	24.8528	24.5426	24.5047	7	7	21.2	38.21	0	19.47	564710000	28	Ubiquitin-conjugating enzyme E2 Z
	AP3B1	O00203	+	2.28011	0.0423894	-0.734267	27.8787	28.1646	27.7934	27.0755	27.242	27.3164	15	15	17.5	121.32	0	31.209	3163000000	88	AP-3 complex subunit beta-1
	PRKRA	O75569	+	3.63101	0.0208	-0.752367	27.7782	27.6732	27.7247	26.8713	27.0413	27.0064	7	7	31	34.404	0	20.35	2694400000	59	Interferon-inducible double-stranded RNA-dependent protein kinase activator A
	CAT	P04040	+	2.96854	0.033125	-0.752367	28.2456	28.032	28.1377	27.441	27.258	27.4592	11	11	27.3	59.755	0	70.345	3772600000	113	Catalase
	EIF4E2	O60573	+	2.64383	0.0375028	-0.755633	25.4024	25.4485	25.5348	24.5308	24.7045	24.8835	3	3	18	28.362	0	12.701	610130000	11	Eukaryotic translation initiation factor 4E type 2
	ACTC1	P68032	+	2.22103	0.0441562	-0.757267	33.122	33.0969	32.7341	32.099	32.3286	32.2536	23	0	74.5	42.019	0	89.166	179510000000	326	Actin, alpha cardiac muscle 1
	PPP2R5D	Q14738	+	2.43708	0.0386393	-0.7593	28.476	28.4183	28.7788	27.7503	27.7372	27.9077	16	11	36.4	69.991	0	66.415	5530800000	121	Serine/threonine-protein phosphatase 2A 56 kDa regulatory subunit delta isoform
	SRGAP1	Q7Z6B7	+	2.09653	0.0467476	-0.765333	25.8333	26.215	26.0826	25.1868	25.4948	25.1533	4	3	5.3	124.26	0	12.821	899650000	43	SLIT-ROBO Rho GTPase-activating protein 1
	NIT2	Q9NQR4	+	2.18426	0.0446215	-0.767133	28.6935	28.5947	28.3263	27.7828	27.5942	27.9361	12	12	62.7	30.608	0	50.601	4420800000	108	Omega-amidase NIT2
	SCAMP1	O15126	+	2.38092	0.0408507	-0.768	26.5694	26.4614	26.2733	25.8557	25.5299	25.6145	3	3	17.8	37.92	0	15.873	1202600000	23	Secretory carrier-associated membrane protein 1
	PPP1R14B	Q96C90	+	2.05626	0.0501402	-0.772167	28.8074	28.3869	28.7686	28.0617	27.8048	27.7799	5	5	57.8	15.911	0	62.244	5759200000	88	Protein phosphatase 1 regulatory subunit 14B
	CSK	P41240	+	2.66797	0.0359774	-0.7726	27.2693	26.976	27.0817	26.2408	26.4692	26.2992	7	7	21.1	50.704	0	17.053	1711600000	36	Tyrosine-protein kinase CSK
	ADH5	P11766	+	2.74132	0.0377368	-0.774	28.9124	28.9246	28.7185	28.0822	27.935	28.2163	10	10	36.4	39.724	0	33.532	6507000000	127	Alcohol dehydrogenase class-3
	RPS15	P62841	+	2.76934	0.0359459	-0.7843	30.729	30.802	30.8681	29.8488	30.0135	30.1839	5	5	55.9	17.04	0	100.77	28202000000	271	40S ribosomal protein S15
	ESYT2	A0FGR8	+	3.05575	0.0332706	-0.791767	26.7653	26.9231	26.6202	26.0057	25.9774	25.9502	9	9	18.1	102.36	0	23.704	1545100000	44	Extended synaptotagmin-2
	RPSA	P08865	+	2.15694	0.0435884	-0.7951	32.3941	32.2373	32.362	31.3071	31.4872	31.8138	18	18	64.1	32.854	0	225.72	67939000000	563	40S ribosomal protein SA
	COPS7A	Q9UBW8	+	2.67818	0.0368941	-0.796167	28.0301	27.9525	27.9819	27.3274	26.9739	27.2747	8	8	49.8	30.276	0	63.915	3397700000	113	COP9 signalosome complex subunit 7a
	FECH	P22830	+	2.20913	0.0438235	-0.798	26.2838	26.0256	25.8005	25.3028	25.1229	25.2902	5	5	23.4	47.862	0	20.177	862750000	19	Ferrochelatase, mitochondrial
	FAM129B	Q96TA1	+	2.47978	0.0395671	-0.803267	30.9733	30.8475	30.836	29.9728	29.9513	30.3229	25	25	57.1	84.137	0	193.03	24796000000	369	Niban-like protein 1
	HDLBP	Q00341	+	2.0924	0.047816	-0.803833	31.4385	31.4599	30.996	30.3699	30.5846	30.5284	50	50	47.9	141.45	0	283.13	35449000000	708	Vigilin
	SCYL1	Q96KG9	+	2.17814	0.0436354	-0.808967	27.8384	27.8146	27.781	26.7669	27.296	26.9442	10	10	23.3	89.63	0	82.865	3302300000	65	N-terminal kinase-like protein
	PGAM1	P18669	+	2.98621	0.0345652	-0.812467	32.6657	32.6471	32.7538	32.02	31.7127	31.8965	17	17	79.5	28.804	0	151.95	92445000000	718	Phosphoglycerate mutase 1
	COPE	O14579	+	2.14148	0.0454896	-0.814733	30.2373	29.8417	29.7174	29.0417	29.1594	29.1511	17	17	77.9	34.482	0	117.3	13432000000	237	Coatomer subunit epsilon
	RWDD1	Q9H446	+	2.73588	0.0385974	-0.8169	25.6759	25.7222	25.955	25.1066	24.8806	24.9152	2	2	10.7	27.939	0	5.0824	763980000	13	RWD domain-containing protein 1
	FNDC3A	Q9Y2H6	+	2.05997	0.0496432	-0.824133	25.7348	25.4254	25.3359	24.4743	24.6526	24.8968	1	1	1.7	131.85	0	5.5519	642700000	17	Fibronectin type-III domain-containing protein 3A
	CUL4B	Q13620	+	2.42954	0.0387149	-0.830333	29.8222	29.6039	29.5525	28.7811	28.6692	29.0373	29	23	35.5	103.98	0	140.08	9345200000	264	Cullin-4B
	HINT2	Q9BX68	+	2.05307	0.0497912	-0.8318	27.1221	27.5513	27.6433	26.7037	26.6418	26.4758	4	4	41.7	17.162	0	18.997	2280800000	44	Histidine triad nucleotide-binding protein 2, mitochondrial
	SRPRB	Q9Y5M8	+	3.0873	0.0286	-0.833167	29.1379	29.0039	28.9959	28.141	28.1258	28.3714	13	13	57.9	29.702	0	50.496	6816400000	149	Signal recognition particle receptor subunit beta
	TWF1	Q12792	+	2.2443	0.0438871	-0.841167	27.5764	27.2405	27.6797	26.6988	26.4999	26.7744	6	5	21.7	40.282	0	13.913	2584000000	54	Twinfilin-1
	GOLGA2	Q08379	+	2.13382	0.0458041	-0.859433	25.5591	25.1543	25.3678	24.2886	24.4938	24.7205	4	4	4.6	113.08	0	9.7503	590780000	16	Golgin subfamily A member 2
	RPLP1	P05386	+	2.04102	0.0491429	-0.864767	32.0241	31.7	32.1624	30.8555	31.2134	31.2233	5	5	80.7	11.514	0	150.93	47987000000	106	60S acidic ribosomal protein P1
	EIF1AX	P47813	+	2.06043	0.04976	-0.8788	26.1896	26.5042	26.7046	25.7323	25.6481	25.3816	5	5	21.5	16.46	0	10.855	1488400000	46	Eukaryotic translation initiation factor 1A, X-chromosomal
	SNX8	Q9Y5X2	+	2.97699	0.0341935	-0.885233	24.8266	24.7801	24.9286	23.9842	24.1101	23.7853	2	2	7.1	52.569	0.00080386	3.5978	348540000	17	Sorting nexin-8
	EEF1B2	P24534	+	2.26521	0.0427097	-0.890833	31.4292	31.2433	31.3603	30.4876	30.1721	30.7006	11	9	56.4	24.763	0	184.65	33928000000	240	Elongation factor 1-beta
	DOHH	Q9BU89	+	2.63898	0.0370929	-0.891267	25.8038	25.7547	25.9937	24.7472	25.0544	25.0768	5	5	27.8	32.904	0	8.261	779470000	22	Deoxyhypusine hydroxylase
	UBA5	Q9GZZ9	+	2.16743	0.0430053	-0.895267	26.2459	26.1607	25.8474	24.9441	25.2682	25.3559	5	5	23	44.863	0.001063	3.5228	888310000	19	Ubiquitin-like modifier-activating enzyme 5
	PI4K2A	Q9BTU6	+	2.33446	0.0402535	-0.8985	24.624	25.1052	24.7321	24.0323	23.9015	23.832	4	4	8.4	54.022	0	7.9598	383840000	19	Phosphatidylinositol 4-kinase type 2-alpha
	FHOD1	Q9Y613	+	3.27027	0.0212667	-0.899867	27.8917	28.0177	28.1588	27.1825	27.0365	27.1496	7	7	9.1	126.55	0	32.111	2749300000	39	FH1/FH2 domain-containing protein 1
	TRNT1	Q96Q11	+	2.48223	0.039441	-0.905867	25.8706	26.1061	26.0993	24.8911	25.3075	25.1598	4	4	9.9	50.127	0	12.97	798120000	19	CCA tRNA nucleotidyltransferase 1, mitochondrial
	LRRC59	Q96AG4	+	2.62718	0.0369677	-0.905967	31.8849	31.8615	31.8097	30.7731	30.8642	31.2009	14	14	49.8	34.93	0	126.28	47478000000	342	Leucine-rich repeat-containing protein 59
	SAR1A	Q9NR31	+	2.48389	0.039614	-0.910867	30.0413	29.7062	29.6248	28.893	28.7539	28.9928	10	7	65.2	22.367	0	51.23	11953000000	183	GTP-binding protein SAR1a
	MGEA5	O60502	+	2.5768	0.0383469	-0.9195	27.3568	27.0221	27.1269	26.1005	26.4303	26.2165	9	9	13	102.91	0	21.53	1897400000	31	Protein O-GlcNAcase
	FAM127A	A6ZKI3	+	2.72004	0.0382278	-0.919833	25.4365	25.373	25.4676	24.2942	24.5014	24.722	3	3	29.2	13.171	0	6.1262	591680000	34	Protein FAM127A
	ARL3	P36405	+	2.67706	0.0364651	-0.9274	28.1455	27.9125	27.8378	27.2215	26.9677	26.9244	7	7	54.4	20.455	0	26.31	3238200000	55	ADP-ribosylation factor-like protein 3
	CUTA	O60888	+	2.85843	0.034	-0.927667	29.1367	28.9033	28.892	28.2131	27.9209	28.015	5	5	40.2	19.116	0	33.208	7215400000	112	Protein CutA
	EIF4G3	O43432	+	2.42849	0.03856	-0.931067	27.5704	27.402	27.1531	26.398	26.3091	26.6252	13	9	10	176.65	0	25.112	2144400000	70	Eukaryotic translation initiation factor 4 gamma 3
	LEPRE1	Q32P28	+	2.08539	0.0480096	-0.943967	29.6773	29.5448	29.0825	28.5507	28.5728	28.3492	16	16	34.5	83.393	0	98.378	9303200000	170	Prolyl 3-hydroxylase 1
	ARHGAP35	Q9NRY4	+	2.08207	0.0482206	-0.948167	26.5327	26.1379	26.4701	25.2712	25.7355	25.2895	11	11	12.6	170.51	0	40.86	1646000000	25	Rho GTPase-activating protein 35
	ATXN10	Q9UBB4	+	2.20013	0.043907	-0.950767	27.4492	27.1991	27.6443	26.3772	26.3297	26.7334	9	9	24.2	53.488	0	35.259	2314300000	74	Ataxin-10
	TMEM38B	Q9NVV0	+	2.15135	0.0438	-0.969367	23.4701	23.8656	23.5769	22.6193	22.4369	22.9483	2	2	11.7	32.509	0	7.0782	164230000	6	Trimeric intracellular cation channel type B
	DST	Q03001	+	2.97389	0.0338298	-0.979267	28.0014	27.945	28.0645	26.9325	27.2439	26.8967	29	27	5.4	860.65	0	84.127	3245500000	86	Dystonin
	RNH1	P13489	+	3.78658	0.028	-1.01303	32.3392	32.4564	32.5263	31.527	31.3748	31.381	26	26	82.9	49.973	0	224.73	78393000000	710	Ribonuclease inhibitor
	FKBP11	Q9NYL4	+	2.38311	0.0405693	-1.02347	28.0215	28.4951	28.0977	27.3633	27.1204	27.0602	5	5	23.4	22.18	0	20.66	3778000000	59	Peptidyl-prolyl cis-trans isomerase FKBP11
	NUP54	Q7Z3B4	+	2.38875	0.0398182	-1.02727	25.5165	25.2376	25.0959	24.0409	24.4633	24.264	8	8	18.9	55.435	0	14.921	458340000	20	Nucleoporin p54
	GART	P22102	+	2.22987	0.0441718	-1.0287	29.7831	29.8235	29.8952	28.4511	28.8654	29.0992	18	18	26.5	107.77	0	82.978	10050000000	232	Trifunctional purine biosynthetic protein adenosine-3
	NME2	P22392	+	2.89066	0.0335652	-1.0324	31.2022	31.0961	30.9894	29.9443	29.9581	30.2881	10	5	70.4	17.298	0	53.293	26729000000	221	Nucleoside diphosphate kinase B
	PYCARD	Q9ULZ3	+	2.55025	0.0384231	-1.03637	28.2119	28.2977	28.5175	27.5562	27.2395	27.1223	6	6	43.6	21.627	0	63.239	4265100000	142	Apoptosis-associated speck-like protein containing a CARD
	SEC63	Q9UGP8	+	2.77482	0.0357808	-1.04853	27.1909	27.2752	27.0668	25.9734	26.378	26.0359	7	7	12.8	87.996	0	24.034	1855000000	37	Translocation protein SEC63 homolog
	S100A11	P31949	+	2.23329	0.0437415	-1.05253	32.9518	32.5281	32.7489	31.9483	31.417	31.7059	6	6	73.3	11.74	0	115.03	104480000000	1436	Protein S100-A11
	EDEM3	Q9BZQ6	+	2.87162	0.0338	-1.0536	25.435	25.3509	25.4586	24.3093	24.6045	24.1699	6	6	9.4	104.66	0	11.581	452770000	17	ER degradation-enhancing alpha-mannosidase-like protein 3
	STAT6	P42226	+	2.38889	0.0399696	-1.06487	27.5837	27.3305	27.4529	26.6826	26.1135	26.3764	10	10	16.2	94.134	0	23.488	2578200000	73	Signal transducer and activator of transcription 6
	UFM1	P61960	+	2.0999	0.0470321	-1.06673	29.3723	29.0868	28.9712	28.1347	27.7378	28.3576	4	4	68.2	9.1175	0	33.917	6129100000	50	Ubiquitin-fold modifier 1
	TMEM214	Q6NUQ4	+	2.87842	0.0338462	-1.10597	28.7635	28.4769	28.4313	27.2693	27.5485	27.536	15	15	34	77.15	0	81.539	4535000000	95	Transmembrane protein 214
	RIN1	Q13671	+	2.18347	0.0442465	-1.12177	23.105	22.7983	23.2964	21.7938	21.7757	22.2649	1	1	1.4	84.098	0.0015432	3.1419	133870000	4	Ras and Rab interactor 1
	IAH1	Q2TAA2	+	3.87819	0.0291429	-1.1293	26.6998	26.7099	26.6327	25.6598	25.4096	25.5851	5	5	27.4	27.598	0	25.925	1336700000	55	Isoamyl acetate-hydrolyzing esterase 1 homolog
	APEH	P13798	+	3.98521	0.0242353	-1.13133	27.0633	27.0556	27.0323	25.7883	26.04	25.9289	7	7	14.3	81.224	0	24.625	1654300000	28	Acylamino-acid-releasing enzyme
	PTPN11	Q06124	+	2.04026	0.0490317	-1.13283	28.4927	27.8286	27.9397	27.186	26.765	26.9115	10	10	26.8	68.436	0	32.556	3166700000	63	Tyrosine-protein phosphatase non-receptor type 11
	DCTD	P32321	+	2.22287	0.0439636	-1.13433	26.37	26.9429	26.8869	25.5579	25.8068	25.4321	7	7	50.6	20.016	0	19.002	1454700000	18	Deoxycytidylate deaminase
	SYNE3	Q6ZMZ3	+	2.31836	0.0405241	-1.16003	25.3275	25.9558	25.8895	24.6072	24.4686	24.6169	5	5	7.3	112.22	0	12.604	595240000	15	Nesprin-3
	PRRC1	Q96M27	+	2.47012	0.0394872	-1.1628	27.8238	27.6253	27.3253	26.1933	26.539	26.5537	5	5	15.5	46.701	0	22.481	2310200000	59	Protein PRRC1
	MTAP	Q13126	+	2.26728	0.0425372	-1.16293	29.0293	29.0334	29.3009	28.0614	27.5858	28.2276	8	8	45.6	31.236	0	31.324	6977800000	130	S-methyl-5-thioadenosine phosphorylase
	ERGIC1	Q969X5	+	2.89921	0.0344643	-1.17383	29.3119	29.0708	28.8505	27.8865	28.0099	27.8153	6	6	25.2	32.592	0	27.154	5725000000	114	Endoplasmic reticulum-Golgi intermediate compartment protein 1
	OXSR1	O95747	+	2.63058	0.0371676	-1.1744	28.6905	28.1447	28.2602	27.1336	27.1716	27.267	9	6	19.2	58.022	0	31.893	3938900000	111	Serine/threonine-protein kinase OSR1
	ECHDC1	Q9NTX5	+	3.56981	0.0191579	-1.18863	26.6737	26.3641	26.5562	25.274	25.4097	25.3444	6	6	25.7	33.698	0	18.08	942780000	26	Ethylmalonyl-CoA decarboxylase
	CCBL2	Q6YP21	+	3.33751	0.0207143	-1.19017	26.6867	26.7183	26.5515	25.6635	25.3639	25.3586	6	6	16.5	51.4	0	17.478	1092100000	37	Kynurenine--oxoglutarate transaminase 3
	TBL2	Q9Y4P3	+	3.60125	0.0196757	-1.20817	25.8557	26.0568	25.8205	24.6462	24.6299	24.8324	4	4	13.4	49.797	0	18.227	672470000	25	Transducin beta-like protein 2
	ANXA5	P08758	+	2.68137	0.0371124	-1.21383	34.4389	34.1996	33.952	33.1439	32.9979	32.8072	26	26	77.2	35.936	0	323.31	229850000000	1297	Annexin A5
	CDK5	Q00535	+	2.55841	0.0382353	-1.21623	25.6092	25.1694	25.341	24.153	24.39	23.9279	4	3	14.4	33.304	0	5.9886	487250000	23	Cyclin-dependent-like kinase 5
	PRKAG1	P54619	+	2.80597	0.0355652	-1.21707	25.3496	25.2052	24.8603	23.8552	24.0508	23.8579	3	2	12.1	37.579	0	12.787	420290000	16	5-AMP-activated protein kinase subunit gamma-1
	EIF1B	O60739	+	2.22186	0.0442892	-1.22047	23.9104	24.4631	24.5529	23.2499	22.8765	23.1386	5	2	74.3	12.823	0	15.973	219740000	7	Eukaryotic translation initiation factor 1b
	LDHA	P00338	+	2.43947	0.0387984	-1.23187	33.5988	33.3294	33.395	31.9008	32.1875	32.5393	26	25	79.8	36.688	0	323.31	145770000000	1243	L-lactate dehydrogenase A chain
	OSBPL8	Q9BZF1	+	3.11246	0.0280513	-1.2651	27.575	27.4119	27.7017	26.1803	26.1979	26.5151	10	8	15.5	101.19	0	26.236	2769700000	77	Oxysterol-binding protein-related protein 8
	PGM1	P36871	+	2.25867	0.0432994	-1.26833	28.8194	28.6034	28.2009	27.4293	27.4085	26.9809	18	18	52.7	61.448	0	83.693	5599900000	173	Phosphoglucomutase-1
	CAMK2D	Q13557	+	2.668	0.0361818	-1.2779	28.8498	28.6698	28.3625	27.5402	27.3584	27.1498	7	3	25.1	56.369	0	42.984	5343000000	84	Calcium/calmodulin-dependent protein kinase type II subunit delta
	2021-09-09	Q9UHD8	+	2.8817	0.0341379	-1.28093	30.0602	30.3877	30.1119	29.1315	28.7071	28.8784	23	23	52	65.401	0	197.62	13988000000	310	Septin-9
	SNX18	Q96RF0	+	2.24014	0.0439252	-1.36047	24.7289	23.9844	24.4079	23.2057	22.7611	23.073	3	3	7.2	68.894	0	6.8178	372050000	9	Sorting nexin-18
	EHBP1L1	Q8N3D4	+	2.80115	0.0348085	-1.37663	23.1982	22.6968	23.1254	21.7882	21.4778	21.6245	1	1	1	161.85	0	4.0239	82689000	3	EH domain-binding protein 1-like protein 1
	PHLDB1	Q86UU1	+	2.04403	0.049373	-1.38693	27.8306	28.0256	27.948	26.5866	26.0324	27.0244	14	14	14.5	151.16	0	40.888	2982500000	84	Pleckstrin homology-like domain family B member 1
	SRM	P19623	+	2.41981	0.0385569	-1.41593	30.2771	29.856	29.5461	28.3283	28.4332	28.6699	13	13	78.1	33.824	0	68.438	10230000000	179	Spermidine synthase
	RGS10	O43665	+	2.16596	0.0434347	-1.42043	25.2731	25.7211	26.113	24.548	24.1501	24.1478	3	3	22.5	20.236	0	7.5667	565690000	8	Regulator of G-protein signaling 10
	HDHD2	Q9H0R4	+	2.10832	0.0469674	-1.44243	25.4532	25.2591	24.9602	23.2973	23.8912	24.1567	3	3	20.5	28.536	0	7.0641	383910000	18	Haloacid dehalogenase-like hydrolase domain-containing protein 2
	UBQLN2	Q9UHD9	+	2.30485	0.0405522	-1.4523	27.1694	26.7247	26.7714	25.0922	25.3791	25.8373	7	4	16.7	65.695	0	23.465	1315100000	24	Ubiquilin-2
	AP4S1	Q9Y587	+	2.909	0.0326606	-1.46473	23.2339	23.0967	23.4291	21.575	22.0818	21.7087	1	1	6.9	17.005	0.0013007	3.2799	90935000	9	AP-4 complex subunit sigma-1
	ITGB5	P18084	+	2.91617	0.033271	-1.4703	28.9579	28.5142	28.4203	27.0898	27.2987	27.093	10	10	18	88.053	0	58.005	4580200000	88	Integrin beta-5
	PPFIA1	Q13136	+	4.03734	0.02575	-1.48947	25.7126	25.4499	25.6818	24.0694	24.2116	24.0949	2	1	1.8	135.78	0	7.8016	610100000	33	Liprin-alpha-1
	CTSL	P07711	+	2.70522	0.037284	-1.5079	27.4168	27.4652	26.9563	25.5413	25.7732	26.0001	3	3	14.7	37.564	0	18.714	2203900000	65	Cathepsin L1
	PDXK	O00764	+	3.75037	0.0251034	-1.52143	29.1297	29.1761	28.9946	27.3801	27.6744	27.6816	7	7	34.9	35.102	0	23.681	6184100000	98	Pyridoxal kinase
	SH3BGRL3	Q9H299	+	2.52889	0.0387103	-1.52723	30.7311	30.743	30.3805	29.2188	28.6908	29.3633	6	6	67.7	10.438	0	114.37	19161000000	187	SH3 domain-binding glutamic acid-rich-like protein 3
	PRKCA	P17252	+	2.96282	0.0327835	-1.54693	26.5631	26.0378	26.1391	24.6168	24.877	24.6054	4	4	9.2	76.749	0	24.306	788320000	20	Protein kinase C alpha type
	PC	P11498	+	3.35618	0.0218868	-1.55787	26.6744	26.8077	26.4763	24.8747	25.2003	25.2098	6	6	8.6	129.63	0	22.477	1035300000	39	Pyruvate carboxylase, mitochondrial
	CARHSP1	Q9Y2V2	+	2.73068	0.0381026	-1.56877	27.8694	28.1105	28.2602	26.7496	26.1543	26.6299	2	2	35.4	15.892	0	23.274	2823400000	35	Calcium-regulated heat stable protein 1
	ATIC	P31939	+	5.43561	0	-1.5721	31.1203	31.0445	31.1464	29.5587	29.4685	29.5677	29	29	68.1	64.615	0	257.93	22139000000	449	Bifunctional purine biosynthesis protein PURH
	PLXNB2	O15031	+	2.49394	0.0398036	-1.5842	26.4318	26.2836	26.4848	25.2102	24.8657	24.3717	12	11	10.8	205.12	0	27.995	1169100000	37	Plexin-B2
	ARHGAP1	Q07960	+	3.44132	0.0173617	-1.5871	31.1296	30.7338	30.8515	29.2899	29.1963	29.4674	19	19	71.3	50.435	0	142.66	23386000000	351	Rho GTPase-activating protein 1
	GGCX	P38435	+	2.05301	0.0496759	-1.6217	26.1726	26.0963	25.7263	24.5104	24.8358	23.7839	6	6	8.4	87.56	0	14.807	669680000	14	Vitamin K-dependent gamma-carboxylase
	STAT2	P52630	+	3.37953	0.0232	-1.65637	26.6512	26.824	27.0458	24.9822	25.2545	25.3152	10	10	18.9	97.915	0	46.144	1383500000	27	Signal transducer and activator of transcription 2
	CRIP1	P50238	+	2.3205	0.0406644	-1.65937	23.4203	23.2968	23.775	21.6855	21.4922	22.3363	1	1	36.4	8.5328	0	13.48	638550000	6	Cysteine-rich protein 1
	PYGB	P11216	+	2.13525	0.0457617	-1.6934	32.5382	31.7	31.4268	30.2099	30.123	30.2519	38	30	51.2	96.695	0	251.09	35488000000	616	Glycogen phosphorylase, brain form
	BIN1	O00499	+	2.50383	0.0398552	-1.7047	28.1855	27.3849	27.6098	26.2671	25.8907	25.9083	8	8	22.1	64.699	0	28.648	1849700000	52	Myc box-dependent-interacting protein 1
	AIM1	Q9Y4K1	+	3.74788	0.0242667	-1.73047	25.4485	25.5463	25.3332	23.9369	23.6262	23.5735	3	3	2.3	188.67	0	7.6975	346310000	9	Absent in melanoma 1 protein
	ZFP36L2	P47974	+	2.65764	0.0367598	-1.7681	23.7614	23.8104	23.4968	22.3557	21.8521	21.5565	2	1	6.7	51.062	0	4.2478	61906000	2	Zinc finger protein 36, C3H1 type-like 2
	PRRX1	P54821	+	2.15788	0.0433968	-1.7762	23.6956	23.1183	24.2046	21.7981	22.1914	21.7004	2	2	10.6	27.296	0	9.8523	91566000	5	Paired mesoderm homeobox protein 1
	FUT8	Q9BYC5	+	2.71451	0.0379874	-1.79387	23.1993	23.6326	23.0646	21.1477	21.6673	21.6999	1	1	2.4	66.515	0	4.5865	80764000	7	Alpha-(1,6)-fucosyltransferase
	ABHD14B	Q96IU4	+	3.34147	0.0210909	-1.79957	29.1729	28.9293	29.0808	27.5568	27.1952	27.0323	5	5	39	22.345	0	32.104	5683000000	81	Alpha/beta hydrolase domain-containing protein 14B
	PLIN3	O60664	+	3.32133	0.022	-1.80237	32.0023	31.7032	31.4405	30.017	29.8118	29.9101	17	17	63.8	47.074	0	234.89	37064000000	471	Perilipin-3
	MGST1	P10620	+	2.31193	0.0405753	-1.80627	29.7044	29.3712	29.0544	27.0555	27.888	27.7677	4	4	27.1	17.598	0	25.899	6831300000	130	Microsomal glutathione S-transferase 1
	CBR1	P16152	+	3.77003	0.026963	-1.81133	31.1148	30.9475	30.7558	29.2297	28.9619	29.1925	13	11	62.8	30.375	0	140.29	19419000000	240	Carbonyl reductase [NADPH] 1
	PTER	Q96BW5	+	2.09868	0.046801	-1.87637	23.5171	23.671	23.3765	21.9764	20.902	22.0571	2	2	9.2	39.017	0	4.8514	99792000	3	Phosphotriesterase-related protein
	BAG2	O95816	+	2.48891	0.0401422	-1.89117	28.6691	28.5978	28.3063	27.1795	26.4579	26.2623	10	10	61.1	23.772	0	73.014	3925300000	103	BAG family molecular chaperone regulator 2
	UGP2	Q16851	+	3.86901	0.0266087	-1.9303	30.1989	30.4168	30.4005	28.6284	28.2445	28.3524	27	27	64.2	56.94	0	158.93	11577000000	269	UTP--glucose-1-phosphate uridylyltransferase
	KDELR3	O43731	+	2.46166	0.0397447	-2.0095	24.4635	24.1268	23.7829	21.7012	22.5893	22.0542	3	3	15.9	25.027	0	4.8611	133730000	7	ER lumen protein-retaining receptor 3
	NCDN	Q9UBB6	+	2.76787	0.0357047	-2.0133	27.6512	26.7469	27.1941	25.0551	25.2667	25.2305	8	8	17.6	78.863	0	22.806	1321200000	19	Neurochondrin
	DLC1	Q96QB1	+	2.05238	0.049447	-2.01907	26.9345	26.4455	27.1761	25.2845	24.1103	25.1041	3	2	4.2	170.59	0.0040123	1.9642	1222400000	9	Rho GTPase-activating protein 7
	DSP	P15924	+	2.17523	0.0426919	-2.02637	24.6251	23.8796	23.4717	22.2124	21.5699	22.115	33	33	15.9	331.77	0	101.34	2469300000	80	Desmoplakin
	FKBP10	Q96AY3	+	2.14792	0.0452251	-2.05443	31.6358	31.2601	30.3207	29.039	29.188	28.8263	23	23	52.9	64.244	0	130.61	25749000000	496	Peptidyl-prolyl cis-trans isomerase FKBP10
	XG	P55808	+	2.64205	0.0372967	-2.0831	23.2607	23.9972	23.1311	21.2831	21.2137	21.6429	1	1	12.2	19.723	0	4.4426	123800000	3	Glycoprotein Xg
	TYMP	P19971	+	2.11038	0.0470854	-2.09917	25.8851	25.4121	25.7087	24.3704	23.1364	23.2016	5	5	17.2	49.955	0	21.009	463150000	26	Thymidine phosphorylase
	PCK2	Q16822	+	2.59296	0.0375052	-2.14357	28.0885	27.8999	27.353	25.3713	26.0958	25.4436	22	22	45.9	70.729	0	80.326	3863600000	67	Phosphoenolpyruvate carboxykinase [GTP], mitochondrial
	GOPC	Q9HD26	+	2.04663	0.0494862	-2.18207	26.7095	26.481	26.2034	24.1335	23.6137	25.1005	6	6	17.1	50.519	0	16.485	1006400000	26	Golgi-associated PDZ and coiled-coil motif-containing protein
	TFRC	P02786	+	3.26698	0.0225574	-2.2014	28.858	28.5195	29.095	26.4853	26.4801	26.9029	13	13	22.2	84.87	0	42.665	4458900000	97	Transferrin receptor protein 1
	LNP	Q9C0E8	+	2.13067	0.0456982	-2.26767	24.0552	25.0756	24.2775	21.9072	21.8392	22.8589	5	5	15.9	47.739	0	11.804	266210000	13	Protein lunapark
	RGPD3	A6NKT7	+	2.45598	0.0397806	-2.30827	23.6971	23.3881	23.9219	21.8028	20.6911	21.5884	7	1	5.4	197.48	0.00080472	3.619	131690000	2	RanBP2-like and GRIP domain-containing protein 3
	ADD1	P35611	+	2.83287	0.0351628	-2.32063	29.9114	29.239	29.4775	26.7796	27.5037	27.3827	20	20	50.6	80.954	0	114.12	7892700000	170	Alpha-adducin
	P4HA2	O15460	+	2.80322	0.0353094	-2.39107	29.694	29.49	28.937	27.3301	27.0314	26.5863	18	18	40.2	60.901	0	84.301	9598300000	185	Prolyl 4-hydroxylase subunit alpha-2
	GNPNAT1	Q96EK6	+	3.50555	0.0169302	-2.40207	30.3534	29.902	30.2806	27.6704	27.5833	28.0761	5	5	51.1	20.749	0	75.124	9231900000	119	Glucosamine 6-phosphate N-acetyltransferase
	ASB6	Q9NWX5	+	2.90367	0.0337297	-2.44653	24.2334	23.8536	23.2193	21.2096	21.3769	21.3802	2	2	4.8	47.135	0.0019512	2.4257	178270000	9	Ankyrin repeat and SOCS box protein 6
	LTBP1	Q14766	+	2.38396	0.0408755	-2.61307	23.8769	24.7217	24.0641	21.9515	21.9866	20.8854	3	3	2.7	186.79	0	4.5895	99712000	7	Latent-transforming growth factor beta-binding protein 1
	ABAT	P80404	+	2.78736	0.0350769	-2.62457	24.008	24.5659	23.6579	21.877	21.115	21.3661	2	2	6.8	56.438	0.00080494	3.6251	98694000	6	4-aminobutyrate aminotransferase, mitochondrial
	CPM	P14384	+	2.37951	0.0406989	-2.66213	27.3111	27.5219	26.3035	24.4852	24.7597	23.9052	5	5	13.3	50.513	0	11.48	702340000	22	Carboxypeptidase M
	ACY1	Q03154	+	2.18018	0.0438778	-2.75	26.2836	26.6054	26.9016	24.1828	22.8633	24.4945	6	6	24.8	45.884	0	24.865	780010000	22	Aminoacylase-1
	FAP	Q12884	+	2.03739	0.0496036	-2.7904	26.7977	28.1139	26.7581	25.1827	24.2358	23.88	8	8	13.4	87.711	0	26.725	1625800000	34	Prolyl endopeptidase FAP
	SLC1A1	P43005	+	2.20427	0.0438246	-2.8004	25.0544	24.7094	25.1349	22.317	22.9743	21.2062	1	1	3.4	57.1	0	4.1337	347370000	7	Excitatory amino acid transporter 3
	PCOLCE	Q15113	+	2.40254	0.0392615	-2.81673	24.4648	24.7077	24.3445	22.1873	22.1088	20.7707	3	3	10.5	47.972	0	8.9676	322900000	9	Procollagen C-endopeptidase enhancer 1
	EPDR1	Q9UM22	+	2.21019	0.0439528	-2.825	25.2634	24.8219	24.1459	21.0693	22.3616	22.3253	2	2	8	25.437	0	4.3296	482110000	9	Mammalian ependymin-related protein 1
	DOK1	Q99704	+	2.392	0.0397863	-2.8393	24.2807	23.8633	24.2391	20.766	22.2057	20.8935	1	1	5.6	52.391	0.0033144	2.0165	242310000	4	Docking protein 1
	TPST1	O60507	+	3.17544	0.0235556	-2.91313	25.7976	26.1849	25.3807	22.4805	23.08	23.0633	3	3	10.8	42.188	0.0015452	3.1532	381000000	5	Protein-tyrosine sulfotransferase 1
	FN1	P02751	+	2.27886	0.0425395	-3.06217	32.9207	33.8082	32.7217	30.2507	30.7611	29.2523	82	82	51.1	262.62	0	323.31	86742000000	1051	Fibronectin
	GLRX	P35754	+	2.50025	0.0401622	-3.0949	31.243	30.9902	29.6972	27.7349	27.4707	27.4401	6	6	78.3	11.776	0	85.686	12979000000	134	Glutaredoxin-1
	AKR1C1	Q04828	+	2.05509	0.0500233	-3.16857	31.0345	31.7991	33.1175	29.3402	28.4889	28.6163	23	3	76.2	36.788	0	294.02	41824000000	569	Aldo-keto reductase family 1 member C1
	SLC44A1	Q8WWI5	+	2.435	0.0384816	-3.1934	27.9428	27.7964	27.6783	25.1356	23.5752	25.1265	7	7	14.2	73.301	0	17.197	1373900000	16	Choline transporter-like protein 1
	STXBP5	Q5T5C0	+	2.04131	0.0492545	-3.20813	25.6364	26.0467	26.3156	23.0414	23.7688	21.5641	4	4	5.2	127.57	0	10.426	497380000	17	Syntaxin-binding protein 5
	CORO2B	Q9UQ03	+	2.77861	0.0360276	-3.3346	25.5714	24.4897	24.179	21.2674	21.6801	21.2888	2	2	6.2	54.953	0	4.9742	136050000	3	Coronin-2B
	THUMPD3	Q9BV44	+	3.19447	0.0212571	-3.3669	24.4549	24.2167	24.5588	21.6993	20.6159	20.8145	1	1	4.5	57.002	0	7.4006	168040000	7	THUMP domain-containing protein 3
	NFIX	Q14938	+	2.5733	0.03758	-3.39503	25.2498	25.2485	25.2502	22.8292	21.0989	21.6353	3	3	14.3	55.098	0	14.282	338720000	3	Nuclear factor 1 X-type
	CBS	P0DN79	+	2.80313	0.0350571	-3.4919	25.4865	25.9767	26.1443	23.1994	21.9184	22.014	4	4	12.9	60.586	0	22.265	746120000	21	Cystathionine beta-synthase
	UGDH	O60701	+	4.34519	0.0174545	-3.52817	33.4308	32.9116	32.9558	29.4865	29.4905	29.7367	35	35	77.5	55.023	0	306.7	84874000000	821	UDP-glucose 6-dehydrogenase
	SEC14L2	O76054	+	2.59788	0.0372565	-3.5893	26.965	26.428	27.5717	23.9242	23.6987	22.5739	7	7	27	46.145	0	24.938	739890000	18	SEC14-like protein 2
	ALDH1L1	O75891	+	2.53158	0.0390755	-3.82117	26.1694	26.8647	25.5937	21.5063	22.5875	23.0705	4	2	5.7	98.828	0	7.6814	984710000	20	Cytosolic 10-formyltetrahydrofolate dehydrogenase
	NOTCH2	Q04721	+	2.96149	0.032449	-3.8448	27.6127	26.2784	27.544	23.0818	23.2473	23.5716	9	9	5.2	265.4	0	28.287	1740400000	55	Neurogenic locus notch homolog protein 2
	GLUL	P15104	+	2.13394	0.0459225	-3.91093	26.506	26.141	27.7462	21.7528	23.8318	23.0758	5	5	18.8	42.064	0	28.866	678820000	22	Glutamine synthetase
	HSPB6	O14558	+	3.0891	0.028962	-4.05817	30.6512	29.4654	29.3017	25.4735	25.8854	25.8849	9	9	85.6	17.135	0	130.51	18710000000	166	Heat shock protein beta-6
	ADH1B	P00325	+	2.57412	0.0379596	-4.1212	26.1946	28.066	26.2328	22.6049	22.7133	22.8116	9	9	24.3	39.854	0	17.737	849140000	23	Alcohol dehydrogenase 1B
	PTK2B	Q14289	+	3.87277	0.0278182	-4.18137	25.2379	24.6662	25.3576	20.5196	21.0404	21.1576	7	7	10.1	115.87	0	8.9556	262800000	12	Protein-tyrosine kinase 2-beta
	KANK2	Q63ZY3	+	4.63415	0.0274286	-4.3323	28.9313	29.1737	29.2959	24.8145	25.0721	24.5174	16	15	28.3	91.173	0	101.12	4470900000	109	KN motif and ankyrin repeat domain-containing protein 2
	CD97	P48960	+	2.81363	0.0363556	-4.42043	26.7537	24.9814	26.5962	21.6322	21.5584	21.8794	2	2	4.3	91.868	0	27.356	747240000	18	CD97 antigen
	ADD3	Q9UEY8	+	2.20096	0.044035	-4.4252	28.5233	27.9886	27.8831	22.0808	24.3429	24.6957	14	14	23.4	79.154	0	54.931	2913800000	80	Gamma-adducin
	EGFR	P00533	+	3.50959	0.0173333	-4.53107	26.2327	25.255	26.1087	20.8701	21.6562	21.4769	9	9	10.4	134.28	0	29.363	1023400000	38	Epidermal growth factor receptor
	SELENBP1	Q13228	+	2.42454	0.0384822	-4.5997	28.0941	28.0389	25.8368	23.0282	22.6452	22.4973	10	10	29.4	52.39	0	21.411	1075800000	16	Selenium-binding protein 1
	THY1	P04216	+	2.53028	0.038892	-4.65183	27.743	27.4693	27.0205	22.864	23.895	21.5183	4	4	24.8	17.935	0	65.341	7427000000	80	Thy-1 membrane glycoprotein
	PTGES	O14684	+	2.251	0.0436962	-4.68007	26.5953	26.4997	26.9557	20.5221	22.015	23.4734	2	2	22.4	17.102	0	11.41	1080000000	20	Prostaglandin E synthase
	LMO7	Q8WWI1	+	2.04243	0.0491481	-4.76157	29.0153	26.2237	27.1042	21.5907	23.5449	22.9229	37	37	31.1	192.69	0	186.51	8939000000	213	LIM domain only protein 7
	RCN3	Q96D15	+	2.36488	0.0405054	-4.8844	31.376	31.3259	30.5447	26.4229	27.4459	24.7246	13	13	63.4	37.493	0	172.66	19591000000	214	Reticulocalbin-3
	COL1A2	P08123	+	2.42792	0.0384064	-4.88993	28.4854	28.9092	27.3376	24.1539	23.854	22.0545	45	45	56.5	129.31	0	323.31	23998000000	403	Collagen alpha-2(I) chain
	TGFBI	Q15582	+	2.90435	0.0332364	-4.952	27.4473	27.098	26.9146	21.3837	23.3443	21.8759	8	8	18.3	74.68	0	28.946	1738900000	48	Transforming growth factor-beta-induced protein ig-h3
	CDA	P32320	+	2.26397	0.0429453	-5.10383	27.6976	26.1603	26.4594	21.8382	22.9726	20.195	4	4	54.8	16.185	0	21.449	756400000	17	Cytidine deaminase
	LGALS3BP	Q08380	+	5.16722	0	-5.157	27.0759	26.5976	26.7557	21.7108	21.4709	21.7765	4	4	9.2	65.33	0	9.5181	964470000	19	Galectin-3-binding protein
	EPS8	Q12929	+	2.66922	0.036046	-5.35453	29.019	27.5733	28.4298	21.9101	22.9438	24.1046	21	21	38.7	91.88	0	100.26	3496800000	107	Epidermal growth factor receptor kinase substrate 8
	TPBG	Q13641	+	3.12132	0.0275263	-5.36123	28.6782	28.3549	27.6845	22.7612	22.077	23.7957	5	5	18.8	46.031	0	50.38	2289900000	55	Trophoblast glycoprotein
	ALDH1L2	Q3SY69	+	2.84328	0.0348031	-5.5799	28.118	30.0397	27.7674	23.0461	23.2303	22.909	27	25	44.6	101.74	0	95.108	7080200000	212	Mitochondrial 10-formyltetrahydrofolate dehydrogenase
	PTGIS	Q16647	+	2.10721	0.04685	-5.668	29.8166	27.9422	29.1357	22.127	25.3036	22.4599	18	18	48.2	57.103	0	122.4	20078000000	259	Prostacyclin synthase
	MRC2	Q9UBG0	+	2.37901	0.0405481	-5.70853	28.5765	29.2044	28.7178	21.5582	24.8448	22.9701	18	18	19.8	166.67	0	108.06	5416500000	115	C-type mannose receptor 2
	COL6A2	P12110	+	3.35233	0.0214815	-5.7279	28.1997	28.4872	27.7757	23.422	21.912	21.9449	15	15	23.7	108.58	0	59.251	2831500000	69	Collagen alpha-2(VI) chain
	GFPT2	O94808	+	2.51557	0.0399083	-6.08597	26.616	29.0995	26.2881	21.3807	21.7584	20.6066	17	11	29.8	76.93	0	23.914	1387200000	40	Glutamine--fructose-6-phosphate aminotransferase [isomerizing] 2
	S100A4	P26447	+	2.86101	0.0342764	-6.1863	28.4882	29.752	30.657	23.0473	24.3705	22.9205	4	4	36.6	11.728	0	9.1712	13223000000	84	Protein S100-A4
	VASN	Q6EMK4	+	3.52815	0.0177561	-6.18807	26.9795	25.9609	27.1137	21.1054	20.5813	19.8032	11	11	25.7	71.712	0	53.784	3527300000	62	Vasorin
	ALDH1A3	P47895	+	2.61312	0.0365745	-6.55857	30.2657	28.4495	29.5226	24.0464	21.316	23.1997	21	18	61.5	56.108	0	116.71	13724000000	176	Aldehyde dehydrogenase family 1 member A3
	COL6A3	P12111	+	3.03612	0.0317753	-7.46217	31.8373	31.7331	32.0098	24.0209	26.0117	23.1611	67	67	31	343.67	0	323.31	25621000000	541	Collagen alpha-3(VI) chain
	TIMP1	P01033	+	3.49266	0.0161778	-7.98527	30.9895	30.7955	29.5599	22.0299	23.5123	21.8469	8	8	57.5	23.171	0	48.095	8645700000	113	Metalloproteinase inhibitor 1
	LRP1	Q07954	+	4.76682	0.0384	-8.62793	30.3298	30.6394	30.3649	21.9281	22.3452	21.177	50	49	13.9	504.6	0	141.29	13504000000	305	Prolow-density lipoprotein receptor-related protein 1
	UBA6	A0AVT1		0.0548248	0.93607	-0.028	28.5625	28.3478	28.5097	28.6926	28.1356	28.5078	17	17	24	117.97	0	64.75	5571700000	111	Ubiquitin-like modifier-activating enzyme 6
	ILVBL	A1L0T0		1.08019	0.147662	-0.328167	27.9415	27.7102	27.4504	27.4058	27.3583	27.3535	9	9	25.6	67.867	0	44.514	3646100000	82	Acetolactate synthase-like protein
	SH3PXD2B	A1X283		1.03768	0.156846	-0.916167	25.9649	27.06	27.3057	25.9188	25.7705	25.8928	12	12	21	101.58	0	22.417	1673800000	38	SH3 and PX domain-containing protein 2B
	NBAS	A2RRP1		0.416301	0.511488	-0.3138	26.0774	25.9492	25.3292	25.8439	25.4965	25.074	7	7	3.3	268.57	0	12.296	848930000	32	Neuroblastoma-amplified sequence
	LAMB4	A4D0S4		0.173958	0.788512	-0.404467	24.9132	22.9717	22.5781	23.8381	23.2864	22.1251	3	2	1.6	193.54	0.0033175	2.0234	178470000	3	Laminin subunit beta-4
	TMEM189	A5PLL7		0.529166	0.404617	-0.6146	26.3355	25.062	24.9331	24.7174	24.4671	25.3023	2	2	10.7	31.135	0	6.3589	623390000	26	Transmembrane protein 189
	CNOT1	A5YKK6		0.604254	0.348684	-0.463567	25.292	25.913	25.4134	24.5036	25.3417	25.3824	12	12	5.9	266.94	0	28.468	766640000	27	CCR4-NOT transcription complex subunit 1
	MAP1LC3B	Q9GZQ8		0.228074	0.725047	-0.296767	27.1057	26.1037	26.2614	26.1003	25.546	26.9342	3	1	22.4	14.688	0	3.9194	2021200000	32	Microtubule-associated proteins 1A/1B light chain 3B
	PGP	A6NDG6		0.00558683	0.993334	0.0031	26.9616	26.5524	26.5695	26.6119	26.9388	26.5421	6	6	29	34.006	0	21.186	1707200000	36	Phosphoglycolate phosphatase
	C5orf51	A6NDU8		0.473827	0.45047	-1.0404	22.7131	24.6799	25.8298	23.6887	23.6033	22.8096	4	4	23.1	33.62	0	5.112	295520000	2	UPF0600 protein C5orf51
	POM121B	A6NF01		0.736065	0.270578	0.717033	21.7447	22.9899	21.8109	22.6511	22.7749	23.2706	1	1	1.6	83.014	0.0020253	2.9252	89459000	1	Putative nuclear envelope pore membrane protein POM 121B
	RBFOX3	A6NFN3		0.236098	0.715844	0.2536	21.6529	22.1821	22.1962	22.2346	21.6162	22.9412	1	1	3.2	33.872	0.0017757	2.9618	15280000	3	RNA binding protein fox-1 homolog 3
	FBLL1	A6NHQ2		0.198717	0.761798	-0.269467	25.3429	25.7838	25.9665	24.6792	26.3444	25.2612	3	2	6.9	34.803	0	4.2287	747500000	15	rRNA/tRNA 2-O-methyltransferase fibrillarin-like protein 1
	SMCHD1	A6NHR9		1.27185	0.108876	-0.471333	24.9552	25.5209	25.3862	24.7726	24.794	24.8817	6	6	3.7	226.37	0	7.993	573240000	19	Structural maintenance of chromosomes flexible hinge domain-containing protein 1
	ZSWIM8	A7E2V4		0.106605	0.869445	-0.252833	23.0871	21.9842	20.8681	20.6592	21.9288	22.5929	1	1	1	197.3	0.0013001	3.2704	14429000	1	Zinc finger SWIM domain-containing protein 8
	SNRPG	P62308		0.331212	0.603056	-0.216633	26.8489	26.952	27.5131	26.5438	27.0252	27.0951	3	3	26.3	8.496	0	8.7369	2045000000	44	Small nuclear ribonucleoprotein G
	NUDT19	A8MXV4		0.0713756	0.912669	0.187033	21.6774	22.7598	20.882	20.73	21.866	23.2843	3	3	10.1	42.233	0	5.1922	52786000	4	Nucleoside diphosphate-linked moiety X motif 19, mitochondrial
	EIF3C	Q99613		1.43155	0.0901451	-0.452367	29.7514	29.6148	29.7826	29.0223	29.2703	29.4991	20	20	25.7	105.34	0	102.46	11862000000	317	Eukaryotic translation initiation factor 3 subunit C
	WASH3P	C4AMC7		0.118628	0.854728	-0.1289	26.4141	25.451	25.2084	25.8324	25.5178	25.3366	4	4	12.3	49.994	0	8.7343	871880000	20	Putative WAS protein family homolog 3
	RASA4	O43374		0.182817	0.777394	-0.527933	21.1343	23.5502	23.381	21.2402	21.5354	23.7061	3	3	5	90.457	0	6.18	154620000	4	Ras GTPase-activating protein 4
	FAM195B	C9JLW8		0.641226	0.328214	0.248067	25.331	25.5853	25.841	25.9855	25.8538	25.6622	3	3	41.2	10.92	0	8.1561	1007200000	34	Protein FAM195B
	NACA	Q13765		1.10972	0.142385	-0.500867	29.7642	29.5704	29.9321	28.9907	29.1629	29.6105	6	6	34	23.384	0	79.65	12337000000	139	Nascent polypeptide-associated complex subunit alpha
	SLC35A4	L0R6Q1		1.46034	0.0874081	-2.51863	24.6246	23.8733	24.6193	20.9582	21.2364	23.3667	2	2	19.4	11.133	0.0013141	3.4173	209700000	11
	AGPS	O00116		0.940684	0.18769	0.492167	27.0348	26.7515	27.1721	27.1662	27.3881	27.8806	11	11	22.5	72.911	0	35.72	2859000000	51	Alkyldihydroxyacetonephosphate synthase, peroxisomal
	KIF2A	O00139		1.02234	0.161154	-0.611633	23.3452	23.4324	22.7003	22.4276	22.3509	22.8645	1	1	1.6	79.954	0.001998	2.7524	88210000	1	Kinesin-like protein KIF2A
	DDX39A	O00148		0.449146	0.476226	0.947333	22.0982	23.5064	25.0079	23.8317	24.6268	24.996	13	2	34.7	49.129	0	6.8192	317450000	14	ATP-dependent RNA helicase DDX39A
	PDLIM1	O00151		1.34143	0.100392	1.75023	28.6481	27.1188	29.1162	29.9285	30.2284	29.9769	18	18	78.7	36.071	0	160.74	11514000000	173	PDZ and LIM domain protein 1
	ACOT7	O00154		0.101167	0.877207	0.0460667	28.5852	28.3512	28.8241	28.5573	28.5293	28.8121	7	7	26.8	41.796	0	26.808	6350700000	125	Cytosolic acyl coenzyme A thioester hydrolase
	MYO1C	O00159		1.54628	0.0767281	0.671533	31.2949	30.7237	30.7445	31.7336	31.5391	31.505	49	49	51.7	121.68	0	229.99	43118000000	629	Unconventional myosin-Ic
	HAX1	O00165		0.512519	0.416891	-0.5188	23.9414	24.0176	24.5368	22.9097	24.2952	23.7345	1	1	8.6	31.62	0	8.6162	240730000	7	HCLS1-associated protein X-1
	AIP	O00170		1.8776	0.0546062	-0.789567	27.0921	26.6938	27.279	26.1025	26.2515	26.3422	8	8	33.3	37.636	0	21.893	1907500000	34	AH receptor-interacting protein
	GTPBP1	O00178		1.32293	0.102553	-1.08163	25.24	24.2263	25.1223	23.3615	23.9971	23.9851	2	2	3.7	72.453	0	6.3347	360110000	14	GTP-binding protein 1
	STXBP3	O00186		0.77353	0.251345	-0.236833	26.8168	26.3635	26.459	26.2597	26.3619	26.3072	7	7	14.4	67.764	0	18.384	1487900000	41	Syntaxin-binding protein 3
	ARVCF	O00192		1.27365	0.108809	2.7479	24.1833	22.6765	25.5872	26.6476	27.9741	26.069	10	10	16.3	104.64	0	56.183	1049300000	20	Armadillo repeat protein deleted in velo-cardio-facial syndrome
	SMAP	O00193		0.59985	0.350721	0.534133	22.0902	23.2432	23.0862	23.124	23.6733	23.2247	1	1	9.3	20.332	0	4.4122	123920000	14	Small acidic protein
	RAB27B	O00194		0.810212	0.23663	-3.27393	28.5827	24.9048	22.3032	21.2	22.6362	22.1327	8	6	48.2	24.608	0	25.283	565480000	16	Ras-related protein Rab-27B
	NDUFS8	O00217		0.294819	0.643082	0.158167	27.5746	27.6954	27.1913	27.7614	27.837	27.3374	5	5	29	23.705	0	17.539	2856400000	61	NADH dehydrogenase [ubiquinone] iron-sulfur protein 8, mitochondrial
	PSMD11	O00231		0.692191	0.296329	-0.0402667	29.7023	29.6968	29.7487	29.6439	29.6685	29.7146	21	21	55	47.463	0	86.131	13317000000	287	26S proteasome non-ATPase regulatory subunit 11
	PSMD12	O00232		0.492919	0.433549	-0.1831	29.0272	28.611	28.8463	28.5181	28.5567	28.8604	13	13	33.1	52.904	0	51.897	6959800000	163	26S proteasome non-ATPase regulatory subunit 12
	PSMD9	O00233		0.83319	0.227854	-0.1692	27.0688	27.1372	27.3212	26.974	26.9292	27.1164	3	3	17.9	24.682	0	18.668	2173300000	23	26S proteasome non-ATPase regulatory subunit 9
	ATOX1	O00244		1.79934	0.060624	-0.8032	29.2052	28.8205	28.7583	28.3988	27.9179	28.0577	6	6	51.5	7.4016	0	20.313	6158500000	58	Copper transport protein ATOX1
	PGRMC1	O00264		1.57775	0.074925	-1.0439	28.4129	28.5854	28.247	27.208	27.9309	26.9747	8	7	48.2	21.671	0	35.875	4921300000	66	Membrane-associated progesterone receptor component 1
	DFFA	O00273		0.874089	0.210171	-0.3175	26.2869	25.9289	25.8796	25.5027	25.7675	25.8727	4	4	17.2	36.521	0	14.104	1015800000	32	DNA fragmentation factor subunit alpha
	HIP1	O00291		1.44755	0.0884797	-1.96387	26.185	25.32	25.7958	22.6716	24.1587	24.5789	6	6	8.7	116.22	0	21.02	546830000	23	Huntingtin-interacting protein 1
	CLIC1	O00299		0.933509	0.190022	-0.4267	32.7049	32.2086	32.4738	32.1371	31.725	32.2451	22	22	85.5	26.922	0	225.54	81715000000	849	Chloride intracellular channel protein 1
	EIF3F	O00303		0.962398	0.180271	-0.5398	30.7295	30.1282	30.578	29.5753	30.0202	30.2208	9	9	41.2	37.563	0	56.488	19306000000	180	Eukaryotic translation initiation factor 3 subunit F
	WWP2	O00308		0.23543	0.716322	-0.252033	22.5468	23.1777	23.2529	22.0697	22.8673	23.2843	3	2	4.8	98.911	0.002636	2.1485	116440000	1	NEDD4-like E3 ubiquitin-protein ligase WWP2
	PDHX	O00330		0.507507	0.421162	-0.245533	23.6795	23.9478	23.8035	23.1941	23.6337	23.8664	3	3	6.6	54.122	0	4.6658	168350000	7	Pyruvate dehydrogenase protein X component, mitochondrial
	DCTN6	O00399		0.633216	0.331599	-1.20227	24.1566	23.2345	23.8021	22.9899	23.6476	20.9489	1	1	7.4	20.747	0.00080797	3.6607	85737000	4	Dynactin subunit 6
	WASL	O00401		1.38143	0.0953421	-0.581533	23.8521	23.8758	24.346	23.6685	23.3207	23.3401	3	3	10.7	54.826	0	14.01	309010000	33	Neural Wiskott-Aldrich syndrome protein
	IPO5	O00410		1.43526	0.0898055	-0.917933	32.037	31.1809	31.7798	30.5193	30.6801	31.0445	44	42	60.6	123.63	0	323.31	48651000000	815	Importin-5
	SAP18	O00422		0.640435	0.328657	1.37087	21.2252	23.6722	24.1139	23.7162	24.934	24.4737	2	2	15	17.561	0	7.1045	259190000	18	Histone deacetylase complex subunit SAP18
	IGF2BP3	O00425		0.369689	0.558612	0.612767	29.2553	27.7195	26.9869	28.7478	28.8206	28.2316	16	15	35.9	63.704	0	50.927	4834200000	104	Insulin-like growth factor 2 mRNA-binding protein 3
	DNM1L	O00429		1.61163	0.0722193	-0.477667	30.5281	30.1231	30.1521	29.7153	29.8291	29.8259	31	31	56.9	81.876	0	176.76	17009000000	487	Dynamin-1-like protein
	RTCA	O00442		0.329673	0.604354	-0.206933	27.9468	27.2602	27.3229	27.4536	27.0299	27.4256	7	7	28.7	39.336	0	21.807	2614200000	48	RNA 3-terminal phosphate cyclase
	PIK3C2A	O00443		1.82987	0.0569898	1.23053	25.3952	24.7358	25.387	26.2257	26.1713	26.8126	12	12	11	190.68	0	45.069	925640000	28	Phosphatidylinositol 4-phosphate 3-kinase C2 domain-containing subunit alpha
	GOLIM4	O00461		0.53655	0.399566	-0.331667	24.7781	24.5891	25.0308	24.0161	24.8384	24.5485	4	4	7.9	81.879	0	14.681	442580000	12	Golgi integral membrane protein 4
	PLOD2	O00469		0.244387	0.704769	-0.4627	31.5523	30.68	29.1011	30.1386	30.2443	29.5624	28	28	48.2	84.685	0	133.91	16074000000	424	Procollagen-lysine,2-oxoglutarate 5-dioxygenase 2
	EXOC5	O00471		0.632644	0.332006	0.4919	26.8029	25.6836	26.1608	26.9239	26.4665	26.7326	7	7	13.3	81.852	0	21.07	1521800000	47	Exocyst complex component 5
	NDUFA4	O00483		0.637356	0.329531	0.649633	28.0077	28.4021	27.4006	28.395	29.2754	28.0889	4	4	46.9	9.3697	0	15.787	4496800000	44	Cytochrome c oxidase subunit NDUFA4
	PSMD14	O00487		0.962622	0.18044	-0.1886	28.9369	29.0915	29.1901	28.7768	28.9554	28.9205	12	12	67.4	34.577	0	62.709	8539400000	173	26S proteasome non-ATPase regulatory subunit 14
	KPNA3	O00505		0.839681	0.226348	-0.485067	27.5533	27.3926	27.1335	26.5267	26.7661	27.3314	12	8	35.1	57.81	0	48.041	2208800000	39	Importin subunit alpha-4
	STK25	O00506		0.695748	0.294078	0.4275	23.1321	22.7892	23.0285	23.7742	22.9047	23.5534	7	3	17.4	48.111	0	6.1974	131350000	7	Serine/threonine-protein kinase 25
	VWA5A	O00534		0.0503801	0.941654	-0.149933	24.3518	23.6141	20.993	22.9663	22.8377	22.7051	2	2	3.2	86.488	0.0019782	2.6313	87307000	3	von Willebrand factor A domain-containing protein 5A
	PES1	O00541		0.841727	0.225156	-0.5291	25.4496	25.7265	25.9473	24.8046	25.0687	25.6628	7	7	12.2	68.002	0	11.565	709670000	40	Pescadillo homolog
	SDCBP	O00560		0.0497274	0.941632	-0.0570333	26.9127	26.3573	26.9043	26.3998	26.2455	27.3579	9	9	49.3	32.444	0	50.978	1616600000	38	Syntenin-1
	NOP56	O00567		0.618694	0.338943	-0.358533	28.1666	28.0684	28.4637	27.4996	27.8257	28.2978	10	10	24.9	66.049	0	39.145	4240900000	96	Nucleolar protein 56
	DDX3X	O00571		0.158355	0.803366	0.0861333	29.9188	29.5895	29.9773	29.5862	30.068	30.0898	21	20	39.7	73.243	0	106.65	15418000000	356	ATP-dependent RNA helicase DDX3X
	PODXL	O00592		1.78956	0.0610227	4.198	23.2785	21.4283	24.9224	27.6369	26.8219	27.7644	4	4	12.7	58.635	0	17.65	1665900000	30	Podocalyxin
	CYR61	O00622		0.989473	0.172221	1.47973	21.8698	22.7155	21.7134	22.411	23.7627	24.5642	3	3	8.9	42.026	0	6.044	146920000	10	Protein CYR61
	KPNA4	O00629		1.89859	0.0538209	-0.615867	29.1645	28.8432	29.1058	28.3201	28.3166	28.6292	13	9	29.2	57.886	0	69.378	7485700000	166	Importin subunit alpha-3
	MAN2B1	O00754		1.34351	0.100276	0.618967	26.1305	25.9612	25.7557	26.5406	26.9035	26.2602	10	10	17.4	113.74	0	34.136	1674300000	41	Lysosomal alpha-mannosidase
	PPAP2B	O14495		0.327061	0.606563	-0.6388	25.7965	23.4618	23.8402	23.1671	23.6479	24.3671	6	6	24.1	35.116	0	18.985	927700000	21	Lipid phosphate phosphohydrolase 3
	ARID1A	O14497		0.897686	0.204159	0.572233	24.3242	24.7841	25.293	25.2154	25.5597	25.3429	3	3	2.1	242.04	0	3.8056	531400000	9	AT-rich interactive domain-containing protein 1A
	ISLR	O14498		0.358076	0.572695	-0.6713	23.8824	22.5148	21.544	21.4848	22.7395	21.703	5	5	19.4	45.997	0	34.239	335690000	14	Immunoglobulin superfamily containing leucine-rich repeat protein
	CDK2AP1	O14519		0.622702	0.336751	-0.452367	24.0116	23.6508	24.5053	23.1826	23.8713	23.7567	1	1	11.3	12.365	0.0010582	3.4742	252380000	23	Cyclin-dependent kinase 2-associated protein 1
	TXNDC9	O14530		0.510081	0.419352	0.356167	25.1399	24.4823	24.3849	25.1033	24.6585	25.3138	2	2	7.1	26.534	0.0020035	2.7716	487790000	19	Thioredoxin domain-containing protein 9
	COX7A2L	O14548		0.838577	0.226215	-0.407067	24.8266	24.8292	25.0106	24.6407	24.0528	24.7517	2	2	36.8	12.615	0	10.805	399870000	8	Cytochrome c oxidase subunit 7A-related protein, mitochondrial
	NDUFAB1	O14561		1.0739	0.148484	0.751333	26.8307	27.8859	27.1774	28.2358	28.0517	27.8605	3	3	15.4	17.417	0	11.101	3085600000	56	Acyl carrier protein, mitochondrial
	UBFD1	O14562		1.12137	0.139056	-0.412167	25.8098	25.5755	25.2994	25.1083	25.322	25.0179	3	3	11.7	33.382	0	7.3088	754530000	15	Ubiquitin domain-containing protein UBFD1
	CDC42EP2	O14613		0.970275	0.178427	-0.6866	26.4734	26.1383	26.277	25.9114	24.976	25.9415	3	3	26.2	22.483	0	16.643	1427900000	28	Cdc42 effector protein 2
	AP3D1	O14617		1.75658	0.0632908	-0.5881	28.8382	28.4671	28.3618	27.9337	27.9163	28.0528	17	17	20.7	130.16	0	59.929	5316500000	121	AP-3 complex subunit delta-1
	CCS	O14618		0.37627	0.552088	-0.347333	22.6471	22.8475	22.4248	21.9751	23.0252	21.8771	3	3	10.9	29.04	0	5.2189	60777000	13	Copper chaperone for superoxide dismutase
	ABLIM1	O14639		1.69084	0.0663942	3.00907	21.7896	23.6288	20.9095	25.2108	25.232	24.9123	4	4	6.6	87.687	0	11.949	296090000	19	Actin-binding LIM protein 1
	CHD2	O14647		0.167233	0.79392	0.406367	22.7047	23.8583	20.7285	22.7162	22.8363	22.9581	2	1	0.9	211.34	0.0019709	2.5922	92392000	3	Chromodomain-helicase-DNA-binding protein 2
	GOSR2	O14653		0.0552085	0.935792	-0.0489	25.3833	24.6196	24.9916	24.6332	24.8638	25.3508	4	4	26.9	24.775	0	16.278	542690000	26	Golgi SNAP receptor complex member 2
	TOR1A	O14656		0.328222	0.605107	-0.201033	26.1944	26.3661	25.8431	25.8331	26.3181	25.6493	3	3	12	37.808	0	9.2354	1045700000	42	Torsin-1A
	TOR1B	O14657		0.377032	0.551241	-0.2252	26.2691	25.4454	25.6407	25.5555	25.5053	25.6188	4	4	16.7	37.978	0	13.852	1105200000	41	Torsin-1B
	STX16	O14662		1.0996	0.143381	-1.0283	26.9563	27.6406	27.1027	25.8796	26.9765	25.7586	2	2	9.2	37.031	0	62.69	1856300000	24	Syntaxin-16
	EI24	O14681		0.00638189	0.993258	0.0317	23.2505	23.122	23.2601	24.9128	19.9869	24.828	2	2	5.6	38.964	0.0019503	2.422	179100000	5	Etoposide-induced protein 2.4 homolog
	TP53I11	O14683		0.0226155	0.974303	0.119067	21.5324	24.1697	18.9889	22.9482	22.2174	19.8826	1	1	5.3	21.054	0.0020131	2.8433	48264000	8	Tumor protein p53-inducible protein 11
	APAF1	O14727		0.148	0.815565	-0.307567	26.1011	25.0262	23.5064	24.2782	24.5402	24.8926	4	4	3.8	141.84	0	6.6004	486210000	10	Apoptotic protease-activating factor 1
	CDIPT	O14735		1.12381	0.138789	-1.16077	22.7985	21.5064	21.8783	20.9006	20.3849	21.4154	2	2	10.8	23.539	0.0019773	2.6297	33789000	4	CDP-diacylglycerol--inositol 3-phosphatidyltransferase
	PDCD5	O14737		0.356143	0.574794	-0.134767	28.2587	28.5116	28.6913	28.4919	28.1706	28.3948	6	6	45.6	14.285	0	36.158	5213100000	76	Programmed cell death protein 5
	TNFRSF10B	O14763		0.644189	0.326748	0.420833	24.9795	24.2563	24.3272	25.295	24.8583	24.6722	2	2	7.3	47.878	0	8.4125	408430000	19	Tumor necrosis factor receptor superfamily member 10B
	TCERG1	O14776		0.419315	0.508441	0.457567	25.0999	26.0714	26.4566	25.9113	26.7061	26.3832	7	7	7.9	123.9	0	15.275	1230500000	26	Transcription elongation regulator 1
	NRP1	O14786		0.33737	0.597082	0.537833	22.6556	22.3144	23.0688	22.9243	22.3184	24.4096	1	1	2.1	103.13	0.001991	2.7188	97338000	1	Neuropilin-1
	TNPO2	O14787		1.6725	0.0678368	-0.6014	24.5851	24.6789	24.9935	24.3504	23.9829	24.12	11	6	22.2	101.39	0	25.547	427900000	21	Transportin-2
	PSMA7	O14818		1.65432	0.0692022	0.232567	28.9677	28.8439	29.0359	29.2425	29.1605	29.1422	11	6	52	27.887	0	49.519	8710500000	168	Proteasome subunit alpha type-7
	SCAMP3	O14828		0.0503494	0.94146	-0.035	25.6915	25.9285	25.5685	25.9475	25.2681	25.8679	4	4	19	38.287	0	21.814	833550000	13	Secretory carrier-associated membrane protein 3
	BCKDK	O14874		0.241101	0.709817	0.352167	25.1985	26.8903	26.2014	26.2102	27.0467	26.0898	1	1	4.1	46.36	0	4.4326	1391200000	18	[3-methyl-2-oxobutanoate dehydrogenase [lipoamide]] kinase, mitochondrial
	IFIT3	O14879		1.02186	0.161325	-1.94453	24.0344	24.273	24.2273	23.971	21.7034	21.0267	5	5	15.7	55.984	0	8.9205	315020000	11	Interferon-induced protein with tetratricopeptide repeats 3
	MGST3	O14880		0.33512	0.598752	0.3336	29.6209	29.0408	29.0132	30.1332	28.8962	29.6463	6	6	67.1	16.516	0	55.192	10278000000	93	Microsomal glutathione S-transferase 3
	TAX1BP3	O14907		0.637518	0.329643	0.196633	26.544	26.3825	26.2843	26.5266	26.8289	26.4452	3	3	39.5	13.735	0	16.451	1863700000	15	Tax1-binding protein 3
	GIPC1	O14908		1.81318	0.0589502	0.483867	25.8657	25.8443	25.5801	26.1892	26.1545	26.398	6	6	25.5	36.049	0	17.036	1366900000	50	PDZ domain-containing protein GIPC1
	IKBKB	O14920		0.904821	0.201315	-0.6164	26.996	26.8264	25.9909	25.9729	25.8797	26.1115	5	5	9	86.563	0	18.216	1382800000	41	Inhibitor of nuclear factor kappa-B kinase subunit beta
	TIMM23	O14925		0.806523	0.238116	-0.348233	25.8339	25.3316	25.5781	25.2925	24.9711	25.4353	3	3	23.4	21.943	0	9.7458	713110000	20	Mitochondrial import inner membrane translocase subunit Tim23
	HAT1	O14929		0.0546116	0.936317	0.0991333	25.0135	24.8803	26.1481	24.5092	25.7362	26.0939	4	4	15.8	49.512	0	19.333	720220000	14	Histone acetyltransferase type B catalytic subunit
	CASK	O14936		0.641227	0.328367	-0.578367	24.8693	24.9583	25.2481	25.0331	23.7063	24.6012	3	3	3.5	105.12	0	5.2165	486210000	11	Peripheral plasma membrane protein CASK
	UQCRQ	O14949		1.46861	0.0852703	0.879533	25.5267	26.1712	25.8909	27.073	26.7899	26.3645	3	3	34.1	9.9062	0	23.43	1368100000	25	Cytochrome b-c1 complex subunit 8
	HGS	O14964		1.98739	0.0508703	-0.528333	27.2874	27.0732	27.1044	26.447	26.6659	26.7671	7	7	14.3	86.191	0	37.601	2162300000	61	Hepatocyte growth factor-regulated tyrosine kinase substrate
	RAB29	O14966		0.414017	0.513972	-0.162533	25.1125	25.271	25.4962	24.9385	25.0898	25.3638	2	2	13.3	23.155	0.002001	2.7579	1165000000	14	Ras-related protein Rab-7L1
	DSCR3	O14972		0.398427	0.52838	-0.216733	24.3316	24.0564	23.9613	23.5008	24.0491	24.1492	1	1	6.4	33.01	0.0026411	2.1669	348690000	8	Down syndrome critical region protein 3
	PPP1R12A	O14974		1.23636	0.11643	-0.432433	28.2467	27.9549	28.1795	27.4768	27.9519	27.6551	10	10	10.4	115.28	0	30.83	5498300000	112	Protein phosphatase 1 regulatory subunit 12A
	GAK	O14976		0.410971	0.515777	-0.1496	26.2885	25.8787	26.1956	26.0256	25.7911	26.0973	8	8	8.4	143.19	0	21.668	1258300000	57	Cyclin-G-associated kinase
	HNRNPDL	O14979		0.0631452	0.923599	-0.0927	27.4883	28.3137	28.8307	27.4627	28.4352	28.4567	11	10	19.3	46.437	0	31.691	5306100000	94	Heterogeneous nuclear ribonucleoprotein D-like
	XPO1	O14980		0.597692	0.351853	-0.309533	29.5652	29.556	29.881	28.9518	29.5051	29.6167	30	30	35.7	123.38	0	153.58	12576000000	374	Exportin-1
	ARHGEF10	O15013		0.900282	0.203443	-0.398433	24.4543	24.0304	24.1723	23.5228	23.8479	24.091	3	2	2.7	151.61	0	11.959	328720000	28	Rho guanine nucleotide exchange factor 10
	SEC16A	O15027		0.995149	0.170286	-0.6286	27.3353	26.8358	26.4394	26.2833	25.9748	26.4666	12	12	8.8	233.51	0	32.888	1776900000	51	Protein transport protein Sec16A
	U2SURP	O15042		0.34872	0.584594	-0.307233	26.8143	26.8474	27.4521	26.1711	27.2036	26.8174	9	9	11.3	118.29	0	20.687	1848900000	42	U2 snRNP-associated SURP motif-containing protein
	SYNJ2	O15056		0.304517	0.631479	0.3812	22.3	20.7071	21.5912	22.2887	21.9182	21.535	2	2	1.3	165.54	0.0067805	1.8235	43330000	15	Synaptojanin-2
	SYNM	O15061		0.314009	0.620423	1.33887	23.1985	20.3384	23.1559	25.1735	20.6466	24.8893	3	3	2.6	172.77	0	5.528	148960000	4	Synemin
	KIF3B	O15066		0.769235	0.253249	-1.13163	23.1314	23.2247	21.9494	20.6567	22.5151	21.7388	1	1	2.5	85.124	0	4.8012	66638000	2	Kinesin-like protein KIF3B
	PFAS	O15067		0.206553	0.754106	-0.269267	28.5889	29.2673	29.7925	28.2184	29.3138	29.3087	24	24	30	144.73	0	117.32	8696700000	234	Phosphoribosylformylglycinamidine synthase
	DCLK1	O15075		0.894178	0.205926	-1.66677	24.6667	22.742	22.9464	20.5562	22.2724	22.5262	4	4	6.9	82.223	0	16.139	422180000	22	Serine/threonine-protein kinase DCLK1
	LSM1	O15116		1.83214	0.0572811	-0.4756	26.3764	26.0612	26.3908	25.7156	25.8369	25.8491	3	3	30.1	15.179	0	8.4087	1043000000	30	U6 snRNA-associated Sm-like protein LSm1
	NPC1	O15118		0.0837672	0.898398	0.0907333	26.4658	26.4713	26.5527	26.8699	25.831	27.0611	5	5	5.3	142.17	0	27.426	1708700000	50	Niemann-Pick C1 protein
	DEGS1	O15121		0.150224	0.813309	0.0778	26.0576	26.0429	25.533	25.9139	25.8306	26.1224	4	4	21.7	37.866	0	11.579	1247900000	26	Sphingolipid delta(4)-desaturase DES1
	ANGPT2	O15123		1.49282	0.0837993	3.1782	22.7291	22.2268	21.2543	26.9734	24.0385	24.7329	6	6	11.9	56.919	0	20.895	405980000	11	Angiopoietin-2
	SCAMP2	O15127		0.878748	0.2092	0.519533	23.9273	24.6812	24.4157	25.1898	24.6866	24.7064	1	1	3.6	36.648	0	5.1901	367690000	13	Secretory carrier-associated membrane protein 2
	ARPC1B	O15143		0.591775	0.356012	0.3641	28.2129	28.7264	28.2789	28.4039	29.1725	28.7341	13	12	44.9	40.949	0	58.153	6024600000	143	Actin-related protein 2/3 complex subunit 1B
	ARPC2	O15144		1.57395	0.0752953	0.2212	29.5461	29.6444	29.4466	29.761	29.8219	29.7178	17	17	53.3	34.333	0	82.345	13680000000	337	Actin-related protein 2/3 complex subunit 2
	ARPC3	O15145		0.893891	0.205718	-0.187267	29.7655	29.4767	29.4792	29.3958	29.4136	29.3502	8	8	47.8	20.546	0	47.147	12484000000	261	Actin-related protein 2/3 complex subunit 3
	BET1	O15155		0.358883	0.571642	-0.378533	23.0305	23.7325	22.8644	22.5841	23.521	22.3867	1	1	9.3	13.289	0.0019719	2.5995	96155000	8	BET1 homolog
	POLR1C	O15160		0.758041	0.259229	-0.365833	25.7111	25.9154	26.0743	25.2309	25.473	25.8994	5	5	20.2	39.249	0	9.3765	834310000	32	DNA-directed RNA polymerases I and III subunit RPAC1
	PLSCR1	O15162		0.276782	0.66499	-0.402133	23.0214	23.9393	23.4963	22.57	24.1234	22.5572	2	2	7.5	35.049	0	4.9983	101780000	2	Phospholipid scramblase 1
	PGRMC2	O15173		0.498725	0.429274	0.311767	28.2465	28.5248	27.8682	28.862	28.5289	28.1839	10	9	39.9	23.818	0	48.274	5905700000	95	Membrane-associated progesterone receptor component 2
	PFDN6	O15212		0.739854	0.267638	-0.264233	27.4707	27.0494	27.3656	27.1115	26.8248	27.1567	5	5	43.4	14.582	0	17.523	2527000000	46	Prefoldin subunit 6
	LAMA5	O15230		0.163402	0.797176	0.390433	23.3637	23.8651	22.9296	25.4181	22.5278	23.3838	5	5	1.8	399.73	0	15.079	213540000	14	Laminin subunit alpha-5
	ZNF185	O15231		1.91927	0.0522353	7.4308	19.7076	22.78	17.0953	27.4082	26.4596	28.0075	9	9	18.9	73.525	0	32.444	1102200000	44	Zinc finger protein 185
	ACOX3	O15254		0.513008	0.416688	-0.134333	27.0448	26.9207	26.8488	26.9981	26.6695	26.7437	7	7	13.7	77.628	0	14.026	2028100000	51	Peroxisomal acyl-coenzyme A oxidase 3
	RER1	O15258		0.0219568	0.97415	-0.0162	25.9369	26.0254	25.3576	25.8841	25.8879	25.4993	4	4	24	22.958	0	11.435	926270000	25	Protein RER1
	SPTLC1	O15269		0.169049	0.793507	-0.0373	26.3643	26.1819	26.2676	26.1423	26.3584	26.2012	6	6	23.5	52.743	0	25.652	1323200000	28	Serine palmitoyltransferase 1
	SPTLC2	O15270		0.532476	0.402226	0.391933	24.7084	25.1941	25.6919	25.2765	25.7417	25.752	4	4	12.8	62.924	0	15.497	857710000	25	Serine palmitoyltransferase 2
	OGT	O15294		0.520921	0.410424	-0.983267	24.2826	24.0752	24.4125	23.4256	21.7773	24.6176	4	4	5.9	116.92	0	8.804	374970000	6	UDP-N-acetylglucosamine--peptide N-acetylglucosaminyltransferase 110 kDa subunit
	PMM2	O15305		0.705092	0.288237	0.804333	23.0436	24.7069	23.6779	24.6637	24.9151	24.2626	3	3	22.8	28.082	0	17.024	370490000	12	Phosphomannomutase 2
	HMGB3	O15347		0.303566	0.632755	0.536767	25.5389	25.7152	27.0765	25.5857	27.1846	27.1706	4	4	27.5	22.98	0	11.543	1687800000	27	High mobility group protein B3
	PPM1G	O15355		0.00921252	0.989681	0.00566667	27.4169	27.2562	27.5748	27.0978	27.445	27.7221	9	9	25.1	59.271	0	40.371	2616200000	55	Protein phosphatase 1G
	INPPL1	O15357		0.695474	0.294408	0.313567	22.0367	22.0895	21.4922	22.331	22.0742	22.1539	2	2	2.3	138.6	0.000803	3.5822	60036000	3	Phosphatidylinositol 3,4,5-trisphosphate 5-phosphatase 2
	EIF3D	O15371		1.17007	0.130274	-0.470833	28.6828	28.2302	28.4202	27.7926	27.8875	28.2406	13	13	34.7	63.972	0	60.702	4944700000	153	Eukaryotic translation initiation factor 3 subunit D
	EIF3H	O15372		0.988375	0.172348	-0.496333	27.988	27.9003	28.1882	27.1249	27.5831	27.8795	11	11	33	39.93	0	35.698	3758500000	120	Eukaryotic translation initiation factor 3 subunit H
	BCAT2	O15382		1.16601	0.13057	0.7713	27.3097	27.1496	26.946	28.4874	27.6779	27.5539	12	12	38.8	44.287	0	50.508	2571900000	46	Branched-chain-amino-acid aminotransferase, mitochondrial
	IPO8	O15397		0.910134	0.199559	-1.0382	26.0097	25.0518	25.3697	23.8407	24.1513	25.3246	6	5	7.3	119.94	0	8.1083	494490000	17	Importin-8
	STX7	O15400		0.689737	0.297348	0.593567	24.4672	25.3272	24.6179	25.9719	25.0646	25.1565	4	4	22.2	29.815	0	17.127	630270000	30	Syntaxin-7
	SLC16A3	O15427		1.97868	0.051233	1.5647	20.0272	20.3247	19.9728	22.3082	21.2216	21.489	1	1	2.8	49.469	0.002004	2.781	39139000	11	Monocarboxylate transporter 4
	ABCC4	O15439		0.280857	0.660498	0.661433	22.8808	21.3339	19.9629	22.7656	21.2676	22.1287	1	1	0.8	149.52	0.0019787	2.632	93259000	9	Multidrug resistance-associated protein 4
	CD3EAP	O15446		1.04323	0.156201	0.708267	22.3267	22.7009	22.9495	22.9343	23.3264	23.8412	2	2	4.9	54.985	0.001969	2.5734	119550000	4	DNA-directed RNA polymerase I subunit RPA34
	YKT6	O15498		1.47245	0.0852417	-0.499733	27.1482	26.8381	27.0135	26.2417	26.6345	26.6244	4	4	27.3	22.417	0	11.008	1673000000	27	Synaptobrevin homolog YKT6
	ARPC5	O15511		0.404596	0.523239	-0.1621	28.7484	28.4434	28.1796	28.3805	28.2551	28.2495	5	4	39.1	16.32	0	25.785	6093900000	68	Actin-related protein 2/3 complex subunit 5
	DHX15	O43143		0.0516657	0.939763	0.0366333	27.9376	28.0816	28.3697	27.7502	28.3887	28.3599	19	19	33.8	90.932	0	47.347	5326900000	154	Pre-mRNA-splicing factor ATP-dependent RNA helicase DHX15
	RNMT	O43148		0.186442	0.773691	-0.743333	21.9084	24.6458	24.6638	20.5628	24.1842	24.241	3	3	7.8	54.843	0	6.5305	254180000	8	mRNA cap guanine-N7 methyltransferase
	ZZEF1	O43149		1.19159	0.125968	1.1552	23.7626	23.6871	22.3946	24.231	24.5368	24.5421	4	4	2.3	331.07	0	15.715	222700000	9	Zinc finger ZZ-type and EF-hand domain-containing protein 1
	ASAP2	O43150		0.928008	0.191766	-1.31173	25.7214	24.6164	24.8832	24.271	22.6229	24.3919	5	3	6.3	111.65	0	7.4128	404360000	10	Arf-GAP with SH3 domain, ANK repeat and PH domain-containing protein 2
	TTI1	O43156		0.0416586	0.950366	-0.113267	20.9689	21.8048	23.9005	21.6724	22.7137	21.9483	1	1	1.7	122.07	0	4.8478	65609000	4	TELO2-interacting protein 1 homolog
	CYB5B	O43169		0.46945	0.455031	0.1615	26.8727	27.3542	27.2641	27.2899	27.3529	27.3327	4	4	50.7	16.332	0	38.491	2184800000	58	Cytochrome b5 type B
	PRPF4	O43172		0.602507	0.349382	-0.275633	26.2257	26.2648	26.6181	25.8056	26.3681	26.108	7	7	18	58.449	0	12.606	1259700000	32	U4/U6 small nuclear ribonucleoprotein Prp4
	PHGDH	O43175		1.60796	0.0726338	-3.28203	29.4278	29.9647	30.4203	24.8972	27.2968	27.7727	21	21	53.3	56.65	0	139.23	20303000000	297	D-3-phosphoglycerate dehydrogenase
	NDUFS4	O43181		0.0143996	0.982879	-0.00933333	27.4317	27.8467	27.3496	27.6488	27.7153	27.2359	3	3	24	20.108	0	26.389	3037300000	53	NADH dehydrogenase [ubiquinone] iron-sulfur protein 4, mitochondrial
	DYNC1LI2	O43237		0.696117	0.294365	-0.261033	28.4374	28.0346	27.8774	27.7954	27.8471	27.9238	14	13	53.5	54.099	0	70.832	3886800000	106	Cytoplasmic dynein 1 light intermediate chain 2
	PSMD3	O43242		1.80507	0.0604496	-0.2228	29.2382	29.2162	29.1592	28.8959	28.9805	29.0688	14	14	36.1	60.977	0	93.472	9022000000	223	26S proteasome non-ATPase regulatory subunit 3
	PAPSS1	O43252		1.09733	0.14357	-0.756067	28.3233	27.9466	27.8859	26.7246	27.4632	27.6998	9	8	22.3	70.832	0	22.63	3629200000	64	Bifunctional 3-phosphoadenosine 5-phosphosulfate synthase 1
	ZW10	O43264		1.0752	0.148194	-0.385233	26.4443	26.896	26.984	26.4024	26.3497	26.4165	11	11	20.9	88.828	0	35.467	1711600000	37	Centromere/kinetochore protein zw10 homolog
	B4GALT5	O43286		1.31423	0.103192	-1.4902	25.8071	25.3209	24.5169	23.0743	24.3726	23.7274	1	1	2.1	45.118	0.0026328	2.1336	499900000	16	Beta-1,4-galactosyltransferase 5
	SART1	O43290		0.453473	0.472607	-0.191333	25.9337	26.0217	26.41	25.8391	26.1455	25.8068	7	7	12.1	90.254	0	21.439	1130300000	44	U4/U6.U5 tri-snRNP-associated protein 1
	DAPK3	O43293		0.92676	0.191692	1.9582	25.0792	21.8146	22.9949	25.6165	24.7667	25.3801	4	4	10.8	52.535	0	9.2931	426750000	14	Death-associated protein kinase 3
	TGFB1I1	O43294		0.567746	0.374817	0.3374	26.8108	26.8942	27.3358	27.6248	26.943	27.4852	12	12	44.7	49.814	0	92.745	3279600000	117	Transforming growth factor beta-1-induced transcript 1 protein
	HSPA12A	O43301		1.50881	0.0835365	-2.00493	27.0418	24.9988	26.4906	24.29	24.0436	24.1828	6	6	13	74.977	0	13.935	849830000	28	Heat shock 70 kDa protein 12A
	CTIF	O43310		0.233981	0.716922	0.7696	21.7149	22.393	23.775	24.2907	24.7689	21.1321	4	4	7.9	67.586	0	7.2097	344440000	12	CBP80/20-dependent translation initiation factor
	EEF1E1	O43324		0.711594	0.284485	-0.313833	26.7619	26.8905	26.6717	26.2532	26.2866	26.8428	3	3	18.4	19.81	0	7.6002	1485100000	35	Eukaryotic translation elongation factor 1 epsilon-1
	RIPK2	O43353		1.03792	0.156844	1.72377	21.9132	20.6355	23.1961	23.9622	23.805	23.1489	1	1	2.4	61.194	0.0010602	3.4849	119050000	2	Receptor-interacting serine/threonine-protein kinase 2
	HNRNPR	O43390		0.179786	0.780103	0.172467	28.3535	29.1454	29.2537	28.6345	29.2735	29.362	19	14	33.6	70.942	0	53.89	9181600000	141	Heterogeneous nuclear ribonucleoprotein R
	PRPF3	O43395		0.527127	0.406028	0.792433	23.3707	22.7152	21.644	22.8731	24.2242	23.0099	4	4	7.5	77.528	0.0020233	2.9203	133080000	4	U4/U6 small nuclear ribonucleoprotein Prp3
	TXNL1	O43396		0.269906	0.675336	-0.1201	28.4574	28.0291	28.6002	28.2915	28.1466	28.2883	7	7	34.3	32.251	0	39.485	5533700000	75	Thioredoxin-like protein 1
	TPD52L2	O43399		0.420821	0.507113	-0.276933	30.0737	29.9051	29.8379	30.1806	29.2623	29.543	10	10	60.7	22.237	0	140.34	14691000000	117	Tumor protein D54
	ERI3	O43414		1.29265	0.105185	-1.0295	24.1013	25.2755	25.0952	23.6708	23.9389	23.7738	2	2	8.9	37.238	0.0010543	3.444	375750000	5	ERI1 exoribonuclease 3
	PPIH	O43447		0.372049	0.556407	-0.2078	26.2069	26.0275	26.4591	25.6585	26.3373	26.0743	3	3	16.9	19.208	0	6.5428	1141300000	26	Peptidyl-prolyl cis-trans isomerase H
	HTRA2	O43464		0.0134198	0.984409	0.0161	26.6558	27.6642	27.4817	27.5051	27.5554	26.7895	3	3	10.9	48.84	0	15.656	2521600000	33	Serine protease HTRA2, mitochondrial
	AKR7A2	O43488		1.27196	0.10897	-0.795667	28.6757	27.7887	28.073	27.4708	27.5576	27.122	7	7	27.3	39.589	0	45.143	3787600000	49	Aflatoxin B1 aldehyde reductase member 2
	EPB41L2	O43491		1.07185	0.148564	-0.717067	26.893	27.0882	27.1934	25.8302	26.8751	26.3181	8	8	11.9	112.59	0	27.369	1976400000	62	Band 4.1-like protein 2
	LAMTOR5	O43504		0.757816	0.259315	-0.622	26.3098	25.3688	25.8806	25.623	24.735	25.3352	3	3	59.3	9.6138	0	42.689	836340000	9	Ragulator complex protein LAMTOR5
	WIPF1	O43516		1.099	0.143396	-1.18673	24.9755	25.6691	26.2375	25.146	24.1175	24.0584	7	7	22.9	51.258	0	9.5084	740970000	28	WAS/WASL-interacting protein family member 1
	AKAP10	O43572		0.0518948	0.939946	0.0443	22.8521	22.7759	22.8468	22.289	23.2239	23.0948	1	1	2.1	73.817	0.0085589	1.7176	119350000	1	A-kinase anchor protein 10, mitochondrial
	DENR	O43583		0.526435	0.406556	-0.2476	26.5273	26.0354	25.9744	25.7351	25.9421	26.1171	4	4	27.8	22.092	0	11.007	1069900000	26	Density-regulated protein
	XPOT	O43592		1.96288	0.0520324	-1.3255	28.5119	28.3853	28.2896	26.6513	26.937	27.622	20	20	29.9	109.96	0	64.829	4332000000	133	Exportin-T
	TIMM44	O43615		0.58876	0.358588	0.106267	27.9648	28.0611	27.8577	28.1679	28.057	27.9775	8	8	23.5	51.355	0	35.091	4291200000	115	Mitochondrial import inner membrane translocase subunit TIM44
	TRAPPC3	O43617		1.668	0.0680726	0.469867	24.8371	25.0898	25.2235	25.5587	25.5989	25.4024	2	2	10.6	20.274	0.002165	2.1859	639410000	15	Trafficking protein particle complex subunit 3
	PLRG1	O43660		0.209842	0.751086	0.661333	21.8508	21.084	24.1827	21.4657	23.6655	23.9703	1	1	3.7	57.193	0	5.1007	87026000	4	Pleiotropic regulator 1
	ZNF207	O43670		1.66135	0.0684149	1.0212	23.698	24.4054	24.5539	25.2515	25.3955	25.0739	4	4	13	50.75	0	12.997	452550000	29	BUB3-interacting and GLEBS motif-containing protein ZNF207
	NDUFB5	O43674		0.557065	0.383018	1.7845	21.4001	25.2833	20.7712	24.2821	24.5422	23.9838	2	2	16.9	21.75	0	7.8484	293820000	5	NADH dehydrogenase [ubiquinone] 1 beta subcomplex subunit 5, mitochondrial
	NDUFB3	O43676		1.19051	0.126361	-1.62207	22.921	24.0923	22.1526	22.0182	20.9999	21.2816	2	2	17.3	11.402	0.0021697	2.2081	65729000	2	NADH dehydrogenase [ubiquinone] 1 beta subcomplex subunit 3
	NDUFA2	O43678		0.356559	0.574415	0.0348667	25.3135	25.3933	25.3196	25.4138	25.4031	25.3141	3	3	32.3	10.921	0	10.188	699520000	25	NADH dehydrogenase [ubiquinone] 1 alpha subcomplex subunit 2
	ASNA1	O43681		1.64704	0.0700517	-0.296533	28.6999	28.6668	28.8314	28.5219	28.3088	28.4778	11	11	51.1	38.792	0	42.57	6737500000	118	ATPase ASNA1
	BUB3	O43684		1.03912	0.156261	0.569033	25.6647	25.9495	26.2973	26.1968	26.6108	26.811	7	7	33.8	37.154	0	18.402	1173500000	36	Mitotic checkpoint protein BUB3
	SULT1B1	O43704		0.321931	0.611913	-1.00583	27.4026	27.2854	23.6295	25.1296	25.6559	24.5145	5	5	24.3	34.899	0	21	706510000	23	Sulfotransferase family cytosolic 1B member 1
	ACTN4	O43707		1.46081	0.0870545	0.599033	32.2409	31.6626	31.7649	32.5718	32.5376	32.3561	66	44	76	104.85	0	323.31	89605000000	1232	Alpha-actinin-4
	GSTZ1	O43708		0.287777	0.651462	-0.312267	25.1455	25.8527	24.8788	24.7742	25.6224	24.5436	3	3	22.7	24.212	0	8.2473	511930000	10	Maleylacetoacetate isomerase
	HTATSF1	O43719		0.620477	0.33814	-0.58	22.7474	23.379	23.6441	22.3269	22.3767	23.3269	1	1	2	85.852	0	3.8141	121910000	3	HIV Tat-specific factor 1
	AP1G1	O43747		1.20957	0.122056	-0.481167	27.6147	27.3109	27.2191	26.6235	26.972	27.1057	12	12	18.1	91.35	0	34.267	2451100000	78	AP-1 complex subunit gamma-1
	SYNGR2	O43760		0.385797	0.542399	0.968667	21.7448	22.1624	21	22.741	20.8065	24.2657	1	1	4.5	24.81	0.0019622	2.5105	59289000	1	Synaptogyrin-2
	SGTA	O43765		0.302167	0.634098	0.158733	27.7776	28.1688	28.2408	28.5349	28.0337	28.0948	7	7	26.2	34.063	0	29.157	4988600000	97	Small glutamine-rich tetratricopeptide repeat-containing protein alpha
	ENSA	O43768		0.181069	0.778718	-0.059	25.8151	25.7073	25.9382	25.9696	25.672	25.642	3	2	24	13.389	0	5.5117	886640000	26	Alpha-endosulfine
	SLC25A20	O43772		1.08104	0.147604	0.520267	22.9179	22.3995	22.2813	22.9598	22.92	23.2797	3	3	11.6	32.943	0	7.1532	71856000	5	Mitochondrial carnitine/acylcarnitine carrier protein
	NARS	O43776		1.86822	0.0553118	-0.7579	30.0651	29.8909	29.749	28.9697	29.0088	29.4528	20	20	38.3	62.942	0	121.71	14129000000	239	Asparagine--tRNA ligase, cytoplasmic
	NUDT21	O43809		0.0680575	0.918269	-0.0734	28.245	28.7372	28.8693	27.9203	29.0159	28.6951	9	9	52	26.227	0	48.188	6511700000	142	Cleavage and polyadenylation specificity factor subunit 5
	LANCL1	O43813		1.51287	0.0821995	-0.540333	26.7352	26.2466	26.6143	26.1194	25.8589	25.9968	4	4	15.3	45.283	0	13.311	1393400000	33	LanC-like protein 1
	STRN	O43815		0.495598	0.431591	-0.6156	26.8478	25.0611	26.2644	25.1982	25.6444	25.4839	6	6	11.9	86.131	0	10.411	799840000	9	Striatin
	AKAP8	O43823		0.12075	0.85247	0.1572	24.7667	25.5616	25.6681	24.7541	26.0259	25.688	2	2	3	76.107	0	11.558	750730000	22	A-kinase anchor protein 8
	CALU	O43852		2.01249	0.0508122	-1.20363	32.0402	31.4963	31.2787	30.6453	30.2226	30.3364	19	19	63.2	37.106	0	297.55	43908000000	567	Calumenin
	AHCYL1	O43865		1.31946	0.10254	-0.819067	24.423	24.5295	24.4729	23.0823	23.8823	24.0036	3	3	7.5	58.951	0	8.7569	301960000	21	Putative adenosylhomocysteinase 2
	NDUFS5	O43920		1.26247	0.110475	0.972567	25.5495	26.6672	25.779	27.1578	27.0099	26.7457	3	3	29.2	12.517	0	9.0378	1546800000	17	NADH dehydrogenase [ubiquinone] iron-sulfur protein 5
	RAD21	O60216		0.307721	0.627406	-0.2535	24.1897	24.2718	25.2049	24.1831	24.2624	24.4604	3	3	6.5	71.689	0	5.5446	332480000	11	Double-strand-break repair protein rad21 homolog
	TIMM8A	O60220		0.398981	0.528308	1.198	22.1949	26.2481	25.6788	26.0702	25.7478	25.8978	1	1	11.3	10.998	0	7.6487	730400000	9	Mitochondrial import inner membrane translocase subunit Tim8 A
	SSSCA1	O60232		0.315462	0.618776	-0.1514	23.435	23.1189	22.8631	23.1718	22.8051	22.9859	3	3	23.1	21.474	0	4.1479	187000000	8	Sjoegren syndrome/scleroderma autoantigen 1
	GMFG	O60234		0.773794	0.251658	1.3907	22.5537	20.6898	22.1319	21.9723	23.7326	23.8426	4	2	39.4	16.801	0	4.6103	61130000	5	Glia maturation factor gamma
	PRPSAP2	O60256		0.902137	0.202628	-0.377667	26.5675	26.7766	27.0953	26.1944	26.5419	26.5701	4	4	15.2	40.925	0	23.257	1715300000	43	Phosphoribosyl pyrophosphate synthase-associated protein 2
	SMARCA5	O60264		0.0296211	0.965047	0.0297	26.7768	26.811	27.5938	26.6777	27.313	27.28	13	7	14	121.9	0	23.714	2395100000	64	SWI/SNF-related matrix-associated actin-dependent regulator of chromatin subfamily A member 5
	SPAG9	O60271		1.85796	0.055265	-0.889267	27.7386	27.2143	27.7872	26.6539	26.526	26.8924	12	12	13.9	146.2	0	57.15	2893300000	66	C-Jun-amino-terminal kinase-interacting protein 4
	URB1	O60287		0.322744	0.61096	-0.4967	25.0181	25.5258	25.9289	23.8473	25.5262	25.6092	3	3	3	254.39	0	17.411	578970000	19	Nucleolar pre-ribosomal-associated protein 1
	AQR	O60306		0.344711	0.588986	-0.499133	24.4661	25.1993	25.8552	23.8164	24.8923	25.3145	4	4	4.5	171.29	0	9.739	664260000	18	Intron-binding protein aquarius
	OPA1	O60313		0.61462	0.342453	-0.333967	27.9084	27.4408	27.1036	27.1789	27.2567	27.0153	17	17	23.9	111.63	0	51.108	2422700000	63	Dynamin-like 120 kDa protein, mitochondrial
	KIF1B	O60333		0.155981	0.807151	0.2601	24.5591	22.5024	22.956	23.5656	23.6363	23.5959	2	2	1.7	204.47	0.0015377	3.1024	155080000	5	Kinesin-like protein KIF1B
	TBC1D4	O60343		1.87317	0.0551336	2.09313	22.805	22.866	23.3182	24.5916	24.6524	26.0246	8	8	7.9	146.56	0	22.553	385350000	20	TBC1 domain family member 4
	DFNA5	O60443		0.34626	0.587827	0.371	27.5332	26.0157	26.8495	27.2175	27.2591	27.0348	12	12	29.8	54.554	0	48.445	3302700000	89	Non-syndromic hearing impairment protein 5
	NRP2	O60462		1.83951	0.0566403	2.9621	22.0324	20.6258	22.6788	25.4154	24.7183	24.0896	2	2	3.4	104.86	0.0020238	2.9224	198880000	5	Neuropilin-2
	ACSL4	O60488		0.205213	0.755363	-0.153133	28.5814	28.5284	29.1245	28.5431	28.2433	28.9885	16	14	30.9	79.187	0	60.013	6091400000	107	Long-chain-fatty-acid--CoA ligase 4
	SNX3	O60493		0.176222	0.785188	0.130667	27.5513	28.4332	28.1304	28.3882	28.0351	28.0836	8	7	58.6	18.762	0	22.145	4524500000	90	Sorting nexin-3
	SORBS3	O60504		0.669735	0.309467	-0.322067	25.85	25.5603	25.7131	25.2886	25.773	25.0956	5	5	7.6	75.34	0	16.223	836630000	22	Vinexin
	SYNCRIP	O60506		0.822146	0.232835	-0.471633	30.7944	31.193	31.378	30.2462	30.8286	30.8757	23	18	41.6	69.602	0	154.02	31963000000	425	Heterogeneous nuclear ribonucleoprotein Q
	RANBP6	O60518		0.777283	0.251376	0.838067	23.6015	23.0096	23.3616	23.3148	24.9231	24.249	5	3	6.2	124.71	0	10.66	215700000	8	Ran-binding protein 6
	NEMF	O60524		0.190017	0.768691	-0.0585667	24.0343	24.3265	24.2772	24.3052	24.0661	24.091	4	4	5.8	122.95	0	17.84	290290000	3	Nuclear export mediator factor NEMF
	NMT2	O60551		1.49285	0.083895	1.0903	27.8564	27.1446	27.0513	28.8766	28.1406	28.306	13	10	39.2	56.98	0	77.25	4542500000	99	Glycylpeptide N-tetradecanoyltransferase 2
	PLOD3	O60568		0.408875	0.518241	-0.171533	29.6911	29.4964	29.6007	29.7398	29.3724	29.1614	27	27	50	84.784	0	111.81	12043000000	301	Procollagen-lysine,2-oxoglutarate 5-dioxygenase 3
	DIAPH1	O60610		1.66335	0.0682722	-0.692467	29.5489	29.2927	29.706	28.5607	28.8428	29.0667	21	21	23.6	141.35	0	103.73	9966000000	290	Protein diaphanous homolog 1
	2021-09-15	O60613		0.56384	0.377434	-0.585167	26.0011	25.6998	24.5976	25.1112	24.9136	24.5182	4	4	41.4	17.79	0	14.219	592990000	3	15 kDa selenoprotein
	EXOC3	O60645		0.0481266	0.943628	-0.0242333	25.215	24.9284	25.3922	25.3494	25.1343	24.9792	5	5	9.9	86.844	0	16.47	623480000	14	Exocyst complex component 3
	KPNA6	O60684		1.77836	0.0618275	-0.5728	29.3775	29.1605	29.2972	28.4484	28.8015	28.8669	13	9	37.9	60.029	0	83.398	8608400000	232	Importin subunit alpha-7
	LPXN	O60711		1.76671	0.0619593	-2.86783	27.494	27.7858	27.7461	25.5455	23.3594	25.5175	8	8	34.5	43.332	0	60.705	2507200000	41	Leupaxin
	CTNND1	O60716		1.9635	0.0521379	0.8383	29.3786	28.8231	29.0054	29.8761	30.0762	29.7697	27	27	38.6	108.17	0	126.91	12875000000	308	Catenin delta-1
	ICMT	O60725		0.0473615	0.944625	0.0782	21.5035	21.7137	22.6445	21.757	21.439	22.9003	2	2	10.2	31.938	0	8.3816	55524000	3	Protein-S-isoprenylcysteine O-methyltransferase
	SNX2	O60749		0.236085	0.715618	-0.124067	27.1498	26.611	26.7888	26.752	26.4841	26.9413	8	6	20.4	58.47	0	23.499	1906800000	47	Sorting nexin-2
	DPM1	O60762		1.82252	0.0575059	-0.5568	27.4014	27.3271	27.0583	26.7511	26.5356	26.8297	7	7	34.2	29.634	0	29.899	2116100000	57	Dolichol-phosphate mannosyltransferase subunit 1
	USO1	O60763		1.44346	0.088806	-0.642333	29.7198	29.4883	29.071	28.8991	28.828	28.625	20	20	30.9	107.89	0	119.05	9274500000	228	General vesicular transport factor p115
	MRPS14	O60783		0.600691	0.350365	-0.4883	24.1295	24.996	25.0505	23.8203	24.4354	24.4554	1	1	11.7	15.139	0	4.7407	280090000	8	28S ribosomal protein S14, mitochondrial
	TOM1	O60784		1.32967	0.101661	-0.623667	28.172	27.7021	27.5945	27.4576	27.0826	27.0574	13	13	41.1	53.818	0	71.39	3752400000	74	Target of Myb protein 1
	HIST1H2BL	Q99880		0.38887	0.538465	0.7297	31.7525	33.2559	33.7275	32.7915	34.587	33.5465	6	2	41.3	13.952	0	73.14	185730000000	391	Histone H2B type 1-L
	CCDC22	O60826		0.33372	0.600885	0.219167	24.1278	23.7453	24.604	24.5271	24.1682	24.4393	5	5	11	70.755	0	9.256	256980000	12	Coiled-coil domain-containing protein 22
	PQBP1	O60828		0.438282	0.487253	0.479933	22.6343	23.6465	24.1384	23.669	24.2081	23.9819	1	1	3.4	30.472	0.0044759	1.9382	209510000	14	Polyglutamine-binding protein 1
	PRAF2	O60831		1.92754	0.0523602	-1.26963	27.833	27.7887	27.3115	26.4205	26.7595	25.9443	4	4	23	19.258	0	13.158	2865500000	75	PRA1 family protein 2
	DKC1	O60832		0.487898	0.438337	-0.371933	25.6325	25.4508	25.7687	24.8111	25.867	25.0581	7	7	17.7	57.673	0	14.505	699770000	16	H/ACA ribonucleoprotein complex subunit 4
	EIF5B	O60841		1.35794	0.0992235	-0.568133	29.3014	29.2612	29.3091	28.7912	28.3557	29.0204	22	22	25.2	138.83	0	99.91	8593100000	229	Eukaryotic translation initiation factor 5B
	EDF1	O60869		1.40748	0.0932921	1.14227	23.149	24.1839	24.0217	24.934	25.2688	24.5786	4	4	30.4	16.368	0	9.6423	370960000	38	Endothelial differentiation-related factor 1
	DIAPH2	O60879		1.70308	0.0667947	0.5876	26.2851	26.4162	26.3348	27.2004	26.6755	26.923	12	12	14.4	125.57	0	45.391	1441900000	34	Protein diaphanous homolog 2
	DNAJA2	O60884		0.209281	0.751086	0.195233	25.3298	26.2365	25.96	25.842	26.5183	25.7517	5	5	17.7	45.745	0	13.95	894650000	15	DnaJ homolog subfamily A member 2
	RAMP2	O60895		0.922623	0.193691	1.26017	22.242	21.4777	21.9607	22.2755	24.2954	22.89	1	1	12	19.607	0	5.9148	56642000	2	Receptor activity-modifying protein 2
	PFDN1	O60925		0.482205	0.44325	1.28123	24.9576	21.4443	24.8527	24.9514	25.1019	25.045	4	4	29.5	14.21	0	8.347	373430000	8	Prefoldin subunit 1
	SRGAP2B	P0DMP2		1.65519	0.0692548	1.4026	22.6026	22.1895	21.3484	23.6721	23.2978	23.3784	2	1	4.8	53.405	0.0019871	2.6932	134960000	1	SLIT-ROBO Rho GTPase-activating protein 2B
	PLXNA2	O75051		1.60223	0.0733779	1.53583	24.736	23.5477	24.3316	25.5993	25.3656	26.2579	6	3	3.5	211.1	0	19.038	535010000	26	Plexin-A2
	FAM20B	O75063		0.198277	0.761739	-0.176933	22.3548	21.879	22.9473	22.3746	22.3581	21.9176	1	1	4.6	46.432	0	4.4922	49570000	2	Glycosaminoglycan xylosylkinase
	WDR1	O75083		0.0145204	0.983041	0.0142	31.3125	30.4772	30.3475	30.5041	30.7845	30.8912	20	20	55.3	66.193	0	131.56	29105000000	303	WD repeat-containing protein 1
	ROCK2	O75116		0.0154186	0.981437	-0.0059	26.9661	26.8801	27.0476	27.0968	26.726	27.0533	11	9	10.9	160.9	0	56.315	2218200000	53	Rho-associated protein kinase 2
	CLASP2	O75122		0.3681	0.560545	-0.104733	25.5079	25.3176	25.4578	25.1339	25.3404	25.4948	5	3	6.7	141.13	0	21.339	763340000	23	CLIP-associating protein 2
	CPNE3	O75131		1.52915	0.0787562	-0.4736	28.5512	28.8369	28.7047	28.2976	27.9954	28.379	14	13	29.1	60.13	0	44.268	5619100000	103	Copine-3
	HIP1R	O75146		1.92552	0.0522438	1.4968	25.9973	25.3736	26.1327	26.9024	27.7657	27.3259	9	9	14	119.39	0	45.177	1357000000	49	Huntingtin-interacting protein 1-related protein
	RNF40	O75150		1.40104	0.0939405	0.894867	24.3677	24.902	24.9109	25.3626	26.096	25.4066	3	3	3	113.65	0.0087719	1.6926	554040000	17	E3 ubiquitin-protein ligase BRE1B
	CLUH	O75153		0.342057	0.591887	-0.392833	25.9914	26.424	27.0379	25.6447	25.8137	26.8164	10	10	11.8	146.67	0	24.34	1317800000	26	Clustered mitochondria protein homolog
	DNAJC13	O75165		0.959738	0.181352	-0.216433	28.2046	28.4052	28.335	28.0117	28.274	28.0098	22	22	13.8	254.41	0	67.891	5057400000	135	DnaJ homolog subfamily C member 13
	ANKRD17	O75179		0.147672	0.81538	0.1259	23.8541	23.868	23.7402	23.6687	23.5966	24.5747	3	3	1.6	274.25	0	8.5957	245100000	13	Ankyrin repeat domain-containing protein 17
	COQ9	O75208		0.0446782	0.947572	-0.0551667	23.7759	24.8553	25.0399	24.2208	24.5512	24.7336	2	2	15.4	35.509	0	7.3263	320880000	11	Ubiquinone biosynthesis protein COQ9, mitochondrial
	GGCT	O75223		0.883081	0.207076	0.653133	23.5434	23.9814	23.1272	24.479	23.7243	24.4081	1	1	5.9	21.007	0.0060976	1.8599	242900000	7	Gamma-glutamylcyclotransferase
	NDUFS7	O75251		0.123291	0.849325	0.0826	27.0118	27.1327	27.4184	27.1821	27.6754	26.9532	4	4	34.7	23.563	0	24.485	2441900000	42	NADH dehydrogenase [ubiquinone] iron-sulfur protein 7, mitochondrial
	NDUFS2	O75306		1.33341	0.101629	0.1307	28.0638	27.9242	27.9317	28.1136	28.0904	28.1078	9	9	28.3	52.545	0	41.467	3728600000	67	NADH dehydrogenase [ubiquinone] iron-sulfur protein 2, mitochondrial
	ZPR1	O75312		1.68613	0.0662963	-1.07497	26.6148	26.1255	26.2046	25.1151	24.8892	25.7157	3	3	9.2	50.925	0	8.7471	960370000	31	Zinc finger protein ZPR1
	GBAS	O75323		0.611947	0.344163	0.376867	25.2135	24.7834	25.0364	25.8633	25.0364	25.2642	3	3	18.9	33.742	0	12.831	680850000	22	Protein NipSnap homolog 2
	SEMA7A	O75326		0.6885	0.297959	-2.81123	25.2437	25.338	25.6688	26.2088	20.0469	21.5611	6	6	16.8	74.823	0	17.106	1089300000	28	Semaphorin-7A
	PDCD6	O75340		0.442246	0.482756	-0.188267	28.2069	28.4084	27.9351	28.2284	27.9331	27.8241	7	7	55	21.868	0	45.537	4350000000	76	Programmed cell death protein 6
	TBCA	O75347		1.60026	0.073347	0.577	26.3457	26.811	26.813	27.1744	27.3459	27.1804	5	5	34.3	12.855	0	14.189	1923800000	44	Tubulin-specific chaperone A
	ATP6V1G1	O75348		0.931632	0.19014	0.565967	25.8273	25.2027	25.4558	26.2869	26.2725	25.6243	4	4	51.7	13.757	0	34.1	983540000	4	V-type proton ATPase subunit G 1
	VPS4B	O75351		0.686477	0.298793	-0.167767	27.6948	27.8213	27.7698	27.7031	27.3843	27.6952	8	6	30.4	49.301	0	28.771	3404100000	76	Vacuolar protein sorting-associated protein 4B
	MPDU1	O75352		1.1844	0.126965	-0.5273	27.4959	27.0382	27.1391	26.6724	26.439	26.9799	3	3	17	26.638	0	9.2573	2067200000	36	Mannose-P-dolichol utilization defect 1 protein
	H2AFY	O75367		0.0386992	0.953376	0.0286667	29.0447	29.3977	29.7526	29.1522	29.6543	29.4745	12	12	47.6	39.617	0	59.149	11484000000	191	Core histone macro-H2A.1
	SH3BGRL	O75368		0.0213545	0.975254	0.0129333	27.384	27.1885	26.9494	27.4569	27.194	26.9098	5	5	62.3	12.774	0	29.725	2391500000	61	SH3 domain-binding glutamic acid-rich-like protein
	NDUFS6	O75380		0.529487	0.404643	1.02413	20.3247	22.6375	22.7083	23.2039	23.2924	22.2466	2	2	21.8	13.711	0	6.2102	76959000	13	NADH dehydrogenase [ubiquinone] iron-sulfur protein 6, mitochondrial
	PEX14	O75381		0.000567175	0.9992	0.000533333	26.5725	26.9629	26.0506	26.4316	26.8826	26.2734	3	3	15.1	41.236	0	42.707	1518800000	26	Peroxisomal membrane protein PEX14
	CS	O75390		1.7235	0.0653394	0.8079	29.9691	30.6298	30.4318	31.2906	31.1544	31.0094	16	16	52.1	51.712	0	172.1	27077000000	326	Citrate synthase, mitochondrial
	MRPL33	O75394		0.561115	0.379315	-1.53353	24.015	21.6364	24.4149	22.2837	23.0038	20.1782	1	1	16.9	7.6191	0.0021734	2.2495	112900000	7	39S ribosomal protein L33, mitochondrial
	SEC22B	O75396		1.94557	0.0519449	-1.34327	30.5736	29.9817	29.5556	28.5963	28.8204	28.6644	9	9	43.7	24.593	0	80.062	11423000000	147	Vesicle-trafficking protein SEC22b
	PRPF40A	O75400		0.256966	0.688815	-0.172267	26.4704	26.5812	26.7457	25.9202	26.7203	26.64	6	6	7.2	108.8	0	15.347	1368500000	36	Pre-mRNA-processing factor 40 homolog A
	MTX2	O75431		0.155382	0.807833	-0.0829667	26.5198	25.8885	26.0373	26.1696	25.9619	26.0652	5	5	38.8	29.763	0	23.545	1381400000	41	Metaxin-2
	VPS26A	O75436		1.48856	0.0837017	0.8451	26.5224	26.4094	26.6772	27.6497	26.8794	27.6152	8	7	29.1	38.169	0	36.638	2115200000	45	Vacuolar protein sorting-associated protein 26A
	PMPCB	O75439		0.706836	0.287346	-0.255867	26.8789	26.9631	26.5327	26.7062	26.5401	26.3608	10	9	29.7	54.366	0	40.975	1426800000	68	Mitochondrial-processing peptidase subunit beta
	CRLF1	O75462		1.97514	0.0521636	-2.61263	25.3516	24.3422	24.7981	22.8877	21.2455	22.5208	3	3	9.2	46.301	0	8.9111	467500000	15	Cytokine receptor-like factor 1
	PSIP1	O75475		0.0397013	0.95297	-0.0683	25.5225	25.937	26.9508	25.2768	26.5926	26.336	6	5	13.2	60.103	0	12.966	1398500000	47	PC4 and SFRS1-interacting protein
	ERLIN1	O75477		0.133218	0.83623	0.0451333	27.0689	27.4129	27.4352	27.2911	27.4249	27.3364	9	7	33.5	38.925	0	23.835	2618400000	55	Erlin-1
	NDUFS3	O75489		0.024401	0.971994	-0.0153	29.0835	28.8996	28.5121	28.9649	28.9167	28.5677	13	13	45.5	30.241	0	54.767	7446300000	154	NADH dehydrogenase [ubiquinone] iron-sulfur protein 3, mitochondrial
	SRSF10	O75494		0.261912	0.682617	-0.23	27.6248	27.4431	28.129	26.9475	27.6765	27.8829	4	4	19.1	31.3	0	21.221	3599300000	54	Serine/arginine-rich splicing factor 10
	HSBP1	O75506		1.01194	0.164508	-0.341167	28.2041	27.7639	27.807	27.5868	27.4551	27.7096	3	3	39.5	8.5435	0	50.097	3704300000	65	Heat shock factor-binding protein 1
	CLDN11	O75508		0.194552	0.765325	0.730967	24.5051	20.5733	24.2379	24.2046	22.5073	24.7973	1	1	15.5	21.993	0	3.8188	157650000	3	Claudin-11
	ECI2	O75521		1.27912	0.107659	0.436467	27.9543	28.3841	27.9263	28.5018	28.6392	28.4331	10	10	35.5	43.585	0	41.281	4886800000	67	Enoyl-CoA delta isomerase 2, mitochondrial
	BANF1	O75531		1.01045	0.165261	-0.4101	29.5987	29.4702	30.0362	29.4317	29.1437	29.2994	6	6	64	10.058	0	31.029	14161000000	207	Barrier-to-autointegration factor
	SF3B1	O75533		0.105461	0.870965	-0.0783333	29.7161	29.7171	30.2656	29.4301	30.0245	30.0092	31	31	36.3	145.83	0	155.94	15608000000	399	Splicing factor 3B subunit 1
	CSDE1	O75534		0.737184	0.269717	0.2959	25.3881	25.8955	25.8073	26.01	26.1514	25.8172	9	9	13.5	88.884	0	17.043	957260000	30	Cold shock domain-containing protein E1
	MYCBP2	O75592		0.0921592	0.887697	-0.211033	23.057	24.0316	24.4296	22.2749	24.6618	23.9484	2	2	0.5	510.08	0.0015516	3.1909	276500000	15	E3 ubiquitin-protein ligase MYCBP2
	NPM3	O75607		1.68786	0.0665387	-1.02543	25.781	26.4971	26.2284	24.8158	25.1773	25.4371	5	5	48.3	19.343	0	104.82	701380000	20	Nucleoplasmin-3
	LYPLA1	O75608		0.564215	0.377232	-0.2022	28.5098	28.2402	28.3946	27.9315	28.1955	28.411	7	7	60	24.669	0	52.412	4553200000	91	Acyl-protein thioesterase 1
	SNRNP200	O75643		0.0224877	0.974317	-0.0212667	28.7326	28.905	29.1365	28.3412	29.3297	29.0394	31	31	19.9	244.5	0	115.55	8114800000	220	U5 small nuclear ribonucleoprotein 200 kDa helicase
	TIPRL	O75663		0.69824	0.293119	-0.201933	26.5054	26.6752	26.4183	26.3871	26.1221	26.4839	6	6	33.8	31.444	0	20.953	1686900000	47	TIP41-like protein
	UTP20	O75691		0.389569	0.538113	-1.094	23.5135	24.065	24.5023	20.6371	24.1628	23.9989	4	4	2.2	318.38	0	8.7695	236420000	8	Small subunit processome component 20 homolog
	NUP155	O75694		0.279946	0.66156	-0.3065	26.2075	26.0647	26.7928	25.2898	26.3923	26.4634	10	10	10.8	155.2	0	24.648	1342300000	27	Nuclear pore complex protein Nup155
	CRTAP	O75718		1.56673	0.0760542	-0.842933	29.1549	29.1847	28.4387	28.1472	28.0982	28.0041	12	12	38.2	46.561	0	42.693	6882600000	118	Cartilage-associated protein
	SLC25A12	O75746		0.320592	0.613445	-0.155333	26.5818	26.8531	26.2125	26.3632	26.2895	26.5287	14	10	27.4	74.761	0	31.419	1401500000	49	Calcium-binding mitochondrial carrier protein Aralar1
	PALM	O75781		0.164138	0.796871	-0.286533	22.3754	22.5553	20.9184	22.39	20.9947	21.6048	5	5	19.4	42.075	0	14.474	100550000	6	Paralemmin-1
	ATP6AP2	O75787		1.17914	0.128347	-0.353867	24.5496	24.2888	24.1537	23.9218	23.8742	24.1345	3	3	13.1	39.008	0	4.42	294120000	3	Renin receptor
	CDC123	O75794		0.887389	0.20607	-0.617933	23.8804	24.5089	24.1057	23.4765	23.1233	24.0414	1	1	3	39.134	0.0021797	2.2898	248800000	22	Cell division cycle protein 123 homolog
	POP7	O75817		1.42136	0.0911825	-1.63903	23.2814	23.9406	23.6252	21.0556	22.0918	22.7827	1	1	10.7	15.651	0.0056378	1.8849	48155000	2	Ribonuclease P protein subunit p20
	RPP40	O75818		0.209394	0.75117	-0.2047	23.4633	23.286	24.1401	22.9412	23.4404	23.8937	2	2	9.4	41.833	0.00080732	3.6518	211950000	5	Ribonuclease P protein subunit p40
	EIF3G	O75821		0.115349	0.858983	0.0959667	27.0408	27.5638	27.7505	27.1923	27.5153	27.9354	7	7	28.8	35.611	0	24.306	3006200000	61	Eukaryotic translation initiation factor 3 subunit G
	EIF3J	O75822		0.688065	0.297982	0.2575	26.5198	27.0745	26.9708	27.1091	27.1193	27.1092	5	5	20.5	29.062	0	22.936	2037400000	48	Eukaryotic translation initiation factor 3 subunit J
	CBR3	O75828		1.1163	0.140558	-0.727233	25.7795	26.7903	26.5172	25.7067	25.6652	25.5334	6	3	29.2	30.85	0	6.181	1272200000	25	Carbonyl reductase [NADPH] 3
	PSMD10	O75832		0.862932	0.215672	0.482633	27.0542	26.2401	26.3662	27.1563	26.9662	26.9859	6	6	46.5	24.428	0	33.751	1616600000	34	26S proteasome non-ATPase regulatory subunit 10
	ZMPSTE24	O75844		1.02099	0.161626	-0.320567	26.3562	26.6277	26.33	26.326	25.9398	26.0864	6	6	17.7	54.812	0	16.255	1598300000	35	CAAX prenyl protease 1 homolog
	IDH1	O75874		0.64741	0.324668	-0.174	29.6907	29.9435	29.5529	29.6134	29.4765	29.5752	17	16	51	46.659	0	67.681	12885000000	230	Isocitrate dehydrogenase [NADP] cytoplasmic
	SCO1	O75880		0.438997	0.486205	0.320133	24.4002	25.4087	25.0351	25.1873	25.139	25.4781	3	3	17.6	33.814	0	9.173	491430000	14	Protein SCO1 homolog, mitochondrial
	RBBP9	O75884		1.13691	0.136085	-0.6822	25.5333	25.0641	25.0352	24.331	24.99	24.265	3	3	23.7	21	0	6.8864	550060000	14	Putative hydrolase RBBP9
	STAM2	O75886		0.902848	0.202376	-0.575733	25.4654	24.8722	24.5432	24.5449	24.1377	24.471	4	3	9	58.164	0	11.397	528400000	18	Signal transducing adapter molecule 2
[truncated: 3,237 more rows]

## Sheet: Supplementary Data 2C
	Supplementary Data 2. Proteomic comparison of human adipose tissue-derived microvascular endothelial cells (HAMVECs) and adipose tissue-derived stromal/stem cells (ASCs) by liquid chromatography tandem mass spectrometry. (a) Non-imputed dataset of proteins detected in ≥ 2 biological replicates in at least one group. LFQ represents label-free quantification values; and, NaN, not detected. (b) Impu…
[truncated: 3 more rows]

[truncated: 1 more sheets: Supplementary Data 2D]
