# Supplementary material for: Mitigating the non-specific uptake of immunomagnetic microparticles enables the extraction of endothelium from human fat
Source: Commun Biol. 2021 Oct 20;4:1205. doi: 10.1038/s42003-021-02732-8 (PMC8528810; doi:10.1038/s42003-021-02732-8)
Supplement: Supplementary file 6 — Supplementary Data 3 [file 42003_2021_2732_MOESM6_ESM.xlsx]

## Sheet: Fig. 1
	Supplementary Data 3. Source data underlying the graphs and charts presented in the main figures of the manuscript.
	Figure 1a. Composition of the stromal vascular fraction of enzymatically digested human subcutaneous abdominal white adipose tissue. Presented are the prevalences (%) of the different populations of cells determined by flow cytometry.
		CD45–CD31–	CD45–CD31+	CD45+
	Donor 1	55	1.62	43.4
	Donor 2	53.7	0.77	45.5
	Donor 3	62.9	0.43	36.6
	Figure 1b. Purity of primary cultures of human adipose tissue-derived microvascular endothelial cells (HAMVECs). Presented are the prevalences (%) of CD45–CD31+ HAMVECs determined by flow cytometry.
		CD45–CD31+
	Donor 1	99.7
	Donor 2	98.2
	Donor 3	98
	Figure 1d. Purity of primary cultures of adipose tissue-derived stromal/stem cells (ASCs). Presented are the prevalences (%) of CD45–CD31– ASCs determined by flow cytometry.
		CD45–CD31–
	Donor 1	99.7
	Donor 2	100
	Donor 3	99.8

## Sheet: Fig. 2
	Supplementary Data 3. Source data underlying the graphs and charts presented in the main figures of the manuscript.
	Figure 2b. Abundance of transcripts encoding GAPDH, PECAM1, CDH5, and VWF. HAMVECs represent human adipose tissue-derived microvascular endothelial cells; HUVECs, human umbilical vein endothelial cells; HCAECs, human coronary artery endothelial cells; and, HDMVECs, human dermal microvascular endothelial cells. Presented are the quantification cycle (Cq) values determined by reverse transcription …
			GAPDH	PECAM1	CDH5	VWF
	HAMVECs	Donor 1	17.38	18.56	19.26	18.47
		Donor 2	16.79	17.65	17.47	16.92
		Donor 3	16.43	18	18.74	18.51
	HUVECs	Donor 1	16.27	18.58	18.72	19.05
		Donor 2	16.45	18.01	18.63	17.72
		Donor 3	16.33	18.2	18.23	17.56
	HCAECs	Donor 1	17.12	18.38	18.31	17.9
		Donor 2	16.28	17.93	18.21	17.54
		Donor 3	16.8	17.82	18.28	17.4
	HDMVECs	Donor 1	17.31	17.56	17.92	18.49
		Donor 2	17.36	18.07	18.36	17.39
		Donor 3	17.1	17.96	18.06	17.74
	Figure 2d. Internalization of acetylated low-density lipoprotein (AcLDL). HAMVECs represent human adipose tissue-derived microvascular endothelial cells; HUVECs, human umbilical vein endothelial cells; HCAECs, human coronary artery endothelial cells; and, HDMVECs, human dermal microvascular endothelial cells. Presented are the prevalences (%) of cells exhibiting AcLDL uptake by flow cytometry.
			AcLDL+
	HAMVECs	Donor 1	98.5
		Donor 2	99.6
		Donor 3	99.2
	HUVECs	Donor 1	99.9
		Donor 2	99.9
		Donor 3	99.9
	HCAECs	Donor 1	99.8
		Donor 2	99.9
		Donor 3	99.9
	HDMVECs	Donor 1	99.9
		Donor 2	99.9
		Donor 3	99.8

## Sheet: Fig. 3
	Supplementary Data 3. Source data underlying the graphs and charts presented in the main figures of the manuscript.
	Figure 3b. Abundance of Oil Red O staining in human adipose tissue-derived microvascular endothelial cells (HAMVECs) and adipose tissue-derived stromal/stem cells (ASCs). Presented are the absorbance values of the Oil Red O eluent at 515 nm determined by spectrophotometry.
			Control	Adipogenic
	HAMVECs	Donor 1	0.0859583	0.0962917
		Donor 2	0.069125	0.0857917
		Donor 3	0.0982917	0.138458
	ASCs	Donor 1	0.279958	0.272458
		Donor 2	0.206792	0.226125
		Donor 3	0.299292	0.347292

## Sheet: Fig. 4
	Supplementary Data 3. Source data underlying the graphs and charts presented in the main figures of the manuscript.
	Figure 4a – 4d. Refer to Supplementary Data 1.
	Figure 4e. Biological pathways differentiating human adipose tissue-derived microvascular endothelial cells (HAMVECs) from all other types of endothelial cells (ECs). Presented are the fold enrichment values of biological pathways statistically overrepresented (p < 0.05) amongst the differentially expressed proteins between HAMVECs and all other ECs revealed by gene ontological analyses.
	Pathway (Reactome Accession No.)				Fold Enrichment
	Mitotic Spindle Checkpoint (R-HSA-69618)				6.75
	Synthesis of DNA (R-HSA-69239)				6.18
	DNA Replication (R-HSA-69306)				5.79
	S Phase (R-HSA-69242)				5.01
	Separation of Sister Chromatids (R-HSA-2467813)				4.73
	Cell Cycle Checkpoints (R-HSA-69620)				4.59
	DNA Repair (R-HSA-73894)				3.78
	Cell Cycle (R-HSA-1640170)				3.28
	Cell Cycle, Mitotic (R-HSA-69278)				3.24
	Metabolism of RNA (R-HSA-8953854)				3.2
	Metabolism of proteins (R-HSA-392499)				2.03
	Metabolism (R-HSA-1430728)				1.86
	Figure 4f. Population doubling times of the different endothelial cells. HAMVECs represent human adipose tissue-derived microvascular endothelial cells; HUVECs, human umbilical vein endothelial cells; HCAECs, human coronary artery endothelial cells; and, HDMVECs, human dermal microvascular endothelial cells. Presented are the population doubling times (hrs) of the different cells determined from …
			Population Doubling Time
	HAMVECs	Donor 1	60.2201
		Donor 2	51.7058
		Donor 3	41.976
	HUVECs	Donor 1	17.3071
		Donor 2	34.4907
		Donor 3	18.6981
	HCAECs	Donor 1	23.2308
		Donor 2	40.2635
		Donor 3	27.975
	HDMVECs	Donor 1	31.7535
		Donor 2	31.3056
		Donor 3	31.8322
	Figure 4g. Purities of the different endothelial cell cultures. HAMVECs represent human adipose tissue-derived microvascular endothelial cells; HUVECs, human umbilical vein endothelial cells; HCAECs, human coronary artery endothelial cells; and, HDMVECs, human dermal microvascular endothelial cells. Presented are the purities (% CD31+) of the different populations of cells determined by flow cyto…
			Population Purity
	HAMVECs	Donor 1	99.46
		Donor 2	97.57
		Donor 3	97.63
	HUVECs	Donor 1	99.86
		Donor 2	99.91
		Donor 3	99.87
	HCAECs	Donor 1	99.85
		Donor 2	99.72
		Donor 3	99.82
	HDMVECs	Donor 1	100
		Donor 2	99.97
		Donor 3	99.42

## Sheet: Fig. 5
	Supplementary Data 3. Source data underlying the graphs and charts presented in the main figures of the manuscript.
	Figure 5a. Population doubling times of human adipose tissue-derived microvascular endothelial cells (HAMVECs) and adipose tissue-derived stromal/stem cells (ASCs). Presented are the population doubling times (hrs) of the different cells determined from their exponential growth phase observed over 7 days of culture.
			Population Doubling Time
	HAMVECs	Donor 1	60.2201
		Donor 2	51.7058
		Donor 3	41.976
	ASCs	Donor 1	24.6259
		Donor 2	26.3075
		Donor 3	19.8569
	Figure 5b. Effect of seeding purity on the population growth rates of human adipose tissue-derived microvascular endothelial cells (HAMVECs) and adipose tissue-derived stromal/stem cells (ASCs). Presented are the population growth rates of the different cells relative to their mono-cultured controls (%) observed over 4 days of culture, elucidated by flow cytometry.
	Seeding Purity		HAMVECs			ASCs
			Donor 1	Donor 2	Donor 3	Donor 1	Donor 2	Donor 3
	0.2		16.4689	23.7406	8.83988	91.3391	95.4428	98.2219
	0.4		24.1273	26.556	5.11364	91.353	85.9548	84.3539
	0.6		30.3176	41.4316	15.2411	84.3804	69.8864	93.9235
	0.8		43.1139	51.8242	26.6439	83.2731	59.1275	85.7086
	0.9		73.1273	57.7752	55.8135	60.6749	49.714	70.0531
	Figure 5c. Effect of seeding purity on the composition of cultures maintained at confluence for up to 28 days. Presented are the purities (% CD31+) of the different cultures after different durations in culture (dys), elucidated by flow cytometry.
	Duration in Culture		100% HAMVECs			90% HAMVECs
			Donor 1	Donor 2	Donor 3	Donor 1	Donor 2	Donor 3
	1		99.8	99.8	99.9	83.8	78.6	83.8
	7		100	99.8	99.8	15.4	8.21	20.3
	14		99.9	99.6	97.8	27.5	0.89	38.4
	28		99.9	98.4	99.8	0.03	0.13	0.38

## Sheet: Fig. 6
	Supplementary Data 3. Source data underlying the graphs and charts presented in the main figures of the manuscript.
	Figure 6b. Prevalence of immunomagnetic microparticle (IMP) localization in adipose tissue-derived stromal/stem cells (ASCs) after 20 min in suspension (i.e. labeling conditions for magnet-assisted cell sorting procedure) and different durations in culture. Presented are the prevalences (%) of the different localizations of IMPs in ASCs after different exposures (hrs in suspenion or in culture) d…
	Exposure		Internalized			Bound (± Internalized)
			Donor 1	Donor 2	Donor 3	Donor 1	Donor 2	Donor 3
	0.33 hrs in suspension		6.48	6.7	1.83	8.39	14.2	13.7
	6 hrs in culture		10.1	6.47	5.03	10.5	12.1	15.2
	12 hrs in culture		10.4	10.8	11.9	9.79	9.44	9.31
	24 hrs in culture		14.9	20.6	28.2	3.78	7.97	10
	48 hrs in culture		24.5	29.3	25.6	4.76	6.47	5.84
	96 hrs in culture		22.5	25.3	31.8	1.81	4.87	3.51
	168 hrs in culture		17.9	28.4	32.5	2.06	6.01	5.07
	Figure 6c. Total prevalence of adipose tissue-derived stromal/stem cell (ASC) interactions with anti-CD31 immunomagnetic microparticles (IMPs) after 20 min in suspension vs. 48 hr in culture. Presented are the prevalences (%) of IMP localizations, as well as their sum, in ASCs determined by flow cytometry.
	Exposure		Internalized			Bound (± Internalized)			Total
			Donor 1	Donor 2	Donor 3	Donor 1	Donor 2	Donor 3	Donor 1	Donor 2	Donor 3
	20 min in suspension		6.48	6.7	1.83	8.39	14.2	13.7	14.87	20.9	15.53
	48 hrs in culture		24.5	29.3	25.6	4.76	6.47	5.84	29.26	35.77	31.44
	Figure 6d. Incorporation of thymidine analogue 5-ethynyl-2´-deoxyuridine (EdU) during deoxyribonucleic acid (DNA) synthesis by immunomagnetic microparticle (IMP)-laden and IMP-free adipose tissue-derived stromal/stem cells (ASCs) after 48 hr in culture. Presented are prevalences (%) of EdU+ ASCs determined by flow cytometry.
		IMP– ASCs		IMP+ ASCs
	Donor 1	55.1		45.1
	Donor 2	43		33.9
	Donor 3	34.9		31.4

## Sheet: Fig. 7
	Supplementary Data 3. Source data underlying the graphs and charts presented in the main figures of the manuscript.
	Figure 7a – 7d. Refer to Supplementary Data 2.
	Figure 7e. Cell-surface expression of CD31 and CD93 by human adipose tissue-derived microvascular endothelial cells (HAMVECs) and adipose tissue-derived stromal/stem cells (ASCs). Presented are the prevalences (%) of cells exhibiting cell-surface expression of CD31 and CD93 by flow cytometry.
			CD31+	CD93+
	HAMVECs	Donor 1	99.9	90.7
		Donor 2	99.1	95.7
		Donor 3	99.8	99.2
	ASCs	Donor 1	11.9	0.14
		Donor 2	1.77	0.081
		Donor 3	11.6	0.095
	Figure 7g. Size distributions of immunomagnetic microparticles (IMPs). Commercial anti-CD31 IMPs were compared with cleavable (c)IMPs generated to be reactive against CD31 or CD93. Presented are number of IMPs (count) of the corresponding diameter (µm) detected using a Coulter counter for a modal count of 5,000.
	Diameter	Anti-CD31 cIMPs				Diameter	Anti-CD93 cIMPs				Diameter	Anti-CD31 IMPs
		Replicate 1	Replicate 2	Replicate 3			Replicate 1	Replicate 2	Replicate 3			Replicate 1	Replicate 2	Replicate 3
	2	16	23	18		2	2	7	14		2	8	13	13
	2.017	11	18	13		2.017	9	8	7		2.017	12	9	10
	2.034	14	22	14		2.034	9	10	13		2.034	14	20	14
	2.052	15	12	18		2.052	15	8	6		2.052	12	8	19
	2.069	17	7	22		2.069	7	6	14		2.069	15	9	12
	2.087	22	8	19		2.087	6	10	20		2.087	7	15	10
	2.105	22	5	9		2.105	9	4	9		2.105	9	16	7
	2.123	18	10	11		2.123	9	2	14		2.123	10	10	11
	2.141	10	24	19		2.141	10	12	11		2.141	11	8	13
	2.159	19	6	17		2.159	11	10	11		2.159	10	15	15
	2.177	20	14	10		2.177	7	11	10		2.177	15	15	13
	2.196	11	21	18		2.196	10	16	9		2.196	11	7	11
	2.215	16	12	28		2.215	9	6	5		2.215	9	12	12
	2.234	15	17	16		2.234	5	5	12		2.234	8	10	8
	2.253	27	19	10		2.253	9	10	20		2.253	9	16	8
	2.272	12	12	14		2.272	11	15	6		2.272	14	10	11
	2.291	14	10	10		2.291	14	20	14		2.291	11	21	7
	2.311	14	16	24		2.311	17	11	15		2.311	14	17	14
	2.331	14	21	19		2.331	16	15	11		2.331	10	18	15
	2.351	18	9	17		2.351	9	8	13		2.351	9	9	18
	2.371	21	13	16		2.371	13	7	11		2.371	20	12	14
	2.391	14	17	12		2.391	9	13	5		2.391	17	13	17
	2.411	14	14	13		2.411	10	4	11		2.411	8	16	13
	2.432	13	18	9		2.432	3	20	13		2.432	15	12	24
	2.453	23	15	20		2.453	7	3	10		2.453	19	12	15
	2.474	13	22	22		2.474	6	8	6		2.474	7	9	19
	2.495	9	21	21		2.495	2	10	20		2.495	20	8	13
	2.516	19	11	15		2.516	5	8	6		2.516	13	14	19
	2.538	22	10	17		2.538	9	9	10		2.538	17	13	9
	2.559	18	9	22		2.559	10	16	11		2.559	13	16	13
	2.581	16	16	17		2.581	11	15	6		2.581	6	11	14
	2.603	20	19	23		2.603	12	12	10		2.603	21	12	14
	2.625	11	14	24		2.625	14	18	9		2.625	18	18	15
	2.648	18	19	14		2.648	11	7	16		2.648	15	16	18
	2.67	17	12	16		2.67	10	15	15		2.67	14	11	13
	2.693	15	23	24		2.693	10	14	9		2.693	15	17	17
	2.716	23	32	16		2.716	8	7	12		2.716	20	14	16
	2.739	23	11	19		2.739	13	7	9		2.739	17	16	17
	2.763	20	14	13		2.763	9	10	6		2.763	12	12	13
	2.786	10	18	12		2.786	9	14	12		2.786	13	17	16
	2.81	14	17	17		2.81	16	15	16		2.81	17	22	13
	2.834	19	22	19		2.834	15	9	16		2.834	9	19	20
	2.858	25	19	18		2.858	7	11	13		2.858	9	22	19
	2.883	16	21	21		2.883	4	10	4		2.883	14	17	9
	2.907	26	14	17		2.907	14	15	17		2.907	11	21	10
	2.932	22	14	19		2.932	15	11	13		2.932	19	9	16
	2.957	18	16	15		2.957	20	8	15		2.957	14	21	14
	2.983	16	12	18		2.983	12	13	5		2.983	13	9	11
	3.008	17	19	12		3.008	7	7	12		3.008	18	10	14
	3.034	33	17	29		3.034	15	17	6		3.034	15	16	14
	3.06	23	18	18		3.06	6	9	12		3.06	14	10	14
	3.086	23	30	14		3.086	8	13	17		3.086	19	10	24
	3.112	22	13	15		3.112	11	13	16		3.112	14	15	17
	3.139	23	22	11		3.139	17	14	7		3.139	11	7	17
	3.165	17	22	23		3.165	11	13	11		3.165	12	20	18
	3.193	23	20	22		3.193	16	17	11		3.193	19	19	19
	3.22	20	19	18		3.22	16	10	15		3.22	19	17	13
	3.247	20	10	17		3.247	13	17	19		3.247	21	11	17
	3.275	14	27	18		3.275	10	9	13		3.275	14	26	16
	3.303	16	16	21		3.303	9	9	9		3.303	12	15	19
	3.331	18	14	18		3.331	11	9	12		3.331	21	12	20
	3.36	18	13	26		3.36	6	10	10		3.36	9	13	14
	3.388	14	5	12		3.388	11	14	7		3.388	14	11	11
	3.417	21	19	10		3.417	9	13	7		3.417	13	14	13
	3.446	14	19	10		3.446	13	15	11		3.446	10	10	12
	3.476	14	14	14		3.476	7	13	11		3.476	18	23	5
	3.506	18	10	19		3.506	11	9	11		3.506	14	24	6
	3.535	7	12	20		3.535	15	16	6		3.535	23	12	13
	3.566	17	14	14		3.566	13	12	10		3.566	11	24	15
	3.596	12	18	19		3.596	7	4	12		3.596	15	11	17
	3.627	14	15	6		3.627	10	7	8		3.627	13	14	18
	3.658	25	13	12		3.658	12	14	5		3.658	15	25	21
	3.689	16	14	11		3.689	7	11	15		3.689	17	25	18
	3.721	15	15	11		3.721	15	9	13		3.721	26	19	21
	3.752	15	14	19		3.752	6	14	13		3.752	24	19	20
	3.784	22	21	14		3.784	18	4	14		3.784	14	23	22
	3.817	17	20	14		3.817	21	12	10		3.817	29	23	24
	3.849	23	24	19		3.849	14	14	7		3.849	21	27	32
	3.882	11	18	11		3.882	9	19	9		3.882	44	26	31
	3.915	17	17	19		3.915	10	17	14		3.915	37	30	34
	3.949	14	18	24		3.949	17	10	13		3.949	33	32	43
	3.982	18	20	23		3.982	20	13	16		3.982	41	38	36
	4.016	21	10	22		4.016	16	22	11		4.016	42	44	48
	4.051	25	23	17		4.051	31	19	22		4.051	50	41	38
	4.085	27	18	23		4.085	16	26	18		4.085	41	52	40
	4.12	29	24	29		4.12	26	28	24		4.12	45	52	56
	4.155	31	37	26		4.155	18	27	24		4.155	47	67	77
	4.191	29	34	35		4.191	28	23	27		4.191	94	100	108
	4.227	35	39	35		4.227	26	42	45		4.227	159	211	252
	4.263	38	45	34		4.263	38	31	35		4.263	509	595	780
	4.299	42	34	55		4.299	23	45	42		4.299	1654	2032	2101
	4.336	41	49	43		4.336	45	49	36		4.336	3861	4046	4043
	4.373	60	44	35		4.373	32	54	36		4.373	5253	5162	5231
	4.41	55	37	31		4.41	39	46	49		4.41	5495	5415	5355
	4.448	46	46	54		4.448	37	57	39		4.448	5390	5415	5403
	4.486	66	45	70		4.486	50	52	64		4.486	5222	5259	5259
	4.524	85	77	97		4.524	61	82	88		4.524	4880	5031	5008
	4.563	203	168	200		4.563	119	179	182		4.563	4500	4542	4488
	4.602	547	460	564		4.602	398	465	548		4.602	3890	3861	3785
	4.641	1543	1631	1785		4.641	1314	1640	1738		4.641	3245	3120	3162
	4.681	3488	3544	3596		4.681	3255	3697	3800		4.681	2382	2448	2205
	4.721	5172	5245	5209		4.721	4980	5241	5394		4.721	1652	1638	1621
	4.761	5884	5715	5785		4.761	5598	5811	5768		4.761	1126	1100	1024
	4.802	5804	5844	5840		4.802	5654	5853	5849		4.802	792	670	693
	4.843	5729	5652	5494		4.843	5763	5618	5701		4.843	577	552	490
	4.884	5420	5522	5306		4.884	5264	5262	5209		4.884	425	466	468
	4.926	4817	4862	4811		4.926	4863	4836	4688		4.926	419	434	389
	4.968	4132	4072	4118		4.968	4010	4166	3989		4.968	482	440	431
	5.01	3496	3467	3374		5.01	3361	3358	3295		5.01	511	536	494
	5.053	2615	2575	2682		5.053	2472	2418	2470		5.053	527	574	496
	5.096	1770	1833	1726		5.096	1693	1660	1618		5.096	512	507	425
	5.14	1235	1134	1149		5.14	1194	1142	1081		5.14	522	565	449
	5.184	922	782	834		5.184	825	743	760		5.184	605	598	491
	5.228	753	606	624		5.228	662	600	609		5.228	634	500	423
	5.272	632	548	528		5.272	538	575	577		5.272	473	272	232
	5.317	647	630	608		5.317	664	589	635		5.317	179	112	106
	5.363	648	656	619		5.363	593	657	701		5.363	56	55	46
	5.409	646	631	626		5.409	656	616	652		5.409	47	47	40
	5.455	683	698	667		5.455	604	674	693		5.455	66	68	44
	5.501	783	806	678		5.501	793	777	754		5.501	63	69	77
	5.548	822	721	534		5.548	886	718	693		5.548	100	102	94
	5.596	679	388	295		5.596	626	482	415		5.596	117	124	144
	5.644	453	146	106		5.644	256	152	165		5.644	126	145	134
	5.692	280	68	58		5.692	77	68	69		5.692	148	119	159
	5.74	174	52	53		5.74	56	43	51		5.74	160	123	157
	5.789	127	64	57		5.789	47	54	58		5.789	157	127	140
	5.839	122	62	64		5.839	77	55	60		5.839	123	146	114
	5.889	109	53	54		5.889	64	70	66		5.889	116	122	109
	5.939	113	93	73		5.939	78	74	73		5.939	83	93	83
	5.99	119	79	95		5.99	78	84	91		5.99	73	66	67
	6.041	128	96	109		6.041	105	99	103		6.041	56	36	47
	6.092	124	94	107		6.092	104	114	108		6.092	51	45	38
	6.144	150	111	123		6.144	105	127	107		6.144	31	28	17
	6.197	131	143	117		6.197	129	131	109		6.197	29	30	23
	6.25	134	103	114		6.25	133	129	105		6.25	36	25	18
	6.303	110	114	99		6.303	84	108	116		6.303	26	24	14
	6.357	98	85	84		6.357	93	78	93		6.357	22	12	16
	6.411	81	78	77		6.411	77	86	63		6.411	16	7	6
	6.466	82	56	56		6.466	71	63	47		6.466	8	12	7
	6.521	54	52	47		6.521	53	46	45		6.521	11	7	5
	6.577	44	28	21		6.577	40	34	39		6.577	8	7	6
	6.633	26	31	19		6.633	27	30	32		6.633	5	4	6
	6.69	42	27	16		6.69	20	23	45		6.69	9	6	9
	6.747	27	21	15		6.747	20	29	23		6.747	3	7	3
	6.804	20	17	10		6.804	14	12	10		6.804	7	6	2
	6.863	14	18	9		6.863	11	13	13		6.863	9	2	4
	6.921	18	10	21		6.921	11	9	11		6.921	3	3	3
	6.98	21	11	14		6.98	11	9	15		6.98	4	12	5
	7.04	23	14	22		7.04	10	9	9		7.04	5	4	6
	7.1	31	11	13		7.1	8	10	11		7.1	3	4	5
	7.161	24	8	5		7.161	9	15	5		7.161	2	4	5
	7.222	14	12	11		7.222	11	6	13		7.222	4	4	8
	7.283	16	12	6		7.283	6	8	11		7.283	5	4	3
	7.346	9	9	11		7.346	12	5	2		7.346	2	3	2
	7.408	10	10	10		7.408	9	4	3		7.408	0	2	2
	7.472	11	6	4		7.472	9	2	12		7.472	2	3	2
	7.535	8	8	4		7.535	9	3	6		7.535	2	1	0
	7.6	4	11	4		7.6	2	2	10		7.6	4	3	5
	7.665	11	4	8		7.665	6	4	5		7.665	2	6	2
	7.73	6	1	9		7.73	7	8	3		7.73	3	2	3
	7.796	12	8	4		7.796	8	8	3		7.796	6	1	0
	7.863	9	8	10		7.863	9	5	10		7.863	2	4	1
	7.93	8	9	5		7.93	13	7	8		7.93	3	6	3
	7.998	10	8	11		7.998	2	3	8		7.998	4	2	1
	8.066	6	8	8		8.066	6	4	4		8.066	7	2	1
	8.135	11	10	6		8.135	6	5	10		8.135	3	1	0
	8.204	7	6	5		8.204	7	6	5		8.204	6	4	2
	8.274	8	11	8		8.274	5	1	4		8.274	1	4	4
	8.345	6	4	5		8.345	7	5	6		8.345	2	3	3
	8.416	7	7	4		8.416	12	5	5		8.416	6	2	4
	8.488	7	3	4		8.488	6	3	4		8.488	4	2	1
	8.561	7	10	4		8.561	7	6	4		8.561	4	1	2
	8.634	4	5	7		8.634	6	2	3		8.634	3	1	1
	8.707	5	1	7		8.707	3	3	2		8.707	5	4	3
	8.782	4	8	5		8.782	3	3	0		8.782	1	5	4
	8.857	5	4	2		8.857	2	1	6		8.857	2	3	0
	8.932	6	5	2		8.932	3	2	4		8.932	2	1	2
	9.009	6	2	4		9.009	6	2	2		9.009	2	4	0
	9.086	4	3	1		9.086	5	4	4		9.086	4	0	2
	9.163	7	5	2		9.163	5	5	4		9.163	1	2	3
	9.241	6	4	1		9.241	4	1	4		9.241	4	3	0
	9.32	2	1	2		9.32	4	2	2		9.32	5	3	5
	9.4	5	2	4		9.4	6	2	3		9.4	1	2	1
	9.48	4	6	3		9.48	4	6	1		9.48	5	3	2
	9.561	2	1	4		9.561	5	6	2		9.561	6	2	2
	9.643	4	0	4		9.643	4	4	5		9.643	2	0	3
	9.725	1	2	2		9.725	2	1	0		9.725	3	2	4
	9.808	3	3	2		9.808	5	4	1		9.808	1	4	0
	9.892	5	4	2		9.892	2	2	1		9.892	1	2	2
	9.976	4	1	2		9.976	2	2	3		9.976	1	2	0
	10.06	4	0	1		10.06	2	1	1		10.06	1	2	0
	10.15	5	2	1		10.15	0	4	2		10.15	4	2	1
	10.23	3	4	3		10.23	2	3	0		10.23	4	1	1
	10.32	1	4	1		10.32	0	1	1		10.32	1	4	0
	10.41	2	1	0		10.41	2	1	1		10.41	1	0	0
	10.5	1	1	1		10.5	4	2	0		10.5	3	3	1
	10.59	2	1	3		10.59	0	1	0		10.59	1	0	0
	10.68	0	1	1		10.68	4	1	1		10.68	0	1	0
	10.77	2	3	0		10.77	3	2	0		10.77	2	1	1
	10.86	1	2	1		10.86	0	3	0		10.86	4	3	0
	10.95	1	0	3		10.95	0	1	0		10.95	2	0	3
	11.05	2	0	0		11.05	3	4	1		11.05	3	1	0
	11.14	3	3	1		11.14	1	0	0		11.14	4	0	0
	11.24	4	0	1		11.24	2	0	1		11.24	4	2	1
	11.33	1	0	2		11.33	1	0	0		11.33	2	2	3
	11.43	3	0	0		11.43	1	0	0		11.43	0	2	2
	11.53	1	0	1		11.53	1	2	2		11.53	2	1	2
	11.63	2	2	2		11.63	1	0	1		11.63	2	0	1
	11.73	1	1	1		11.73	0	0	1		11.73	1	2	2
	11.83	1	1	0		11.83	0	1	1		11.83	3	2	0
	11.93	2	0	1		11.93	4	1	0		11.93	1	2	2
	12.03	2	0	1		12.03	2	0	0		12.03	1	2	0
	12.13	0	0	0		12.13	0	0	2		12.13	3	1	0
	12.23	2	0	2		12.23	0	0	0		12.23	3	2	0
	12.34	1	1	2		12.34	1	0	0		12.34	1	1	1
	12.44	2	1	0		12.44	0	0	0		12.44	2	1	1
	12.55	3	0	1		12.55	2	0	0		12.55	1	2	1
	12.66	1	1	3		12.66	3	0	1		12.66	2	0	0
	12.77	1	3	1		12.77	2	0	0		12.77	3	2	2
	12.88	1	1	0		12.88	0	0	0		12.88	2	0	0
	12.99	1	1	0		12.99	2	0	0		12.99	4	4	2
	13.1	0	0	0		13.1	0	0	0		13.1	7	1	1
	13.21	0	1	0		13.21	1	0	0		13.21	2	1	1
	13.32	1	0	0		13.32	1	0	0		13.32	3	2	1
	13.43	3	0	0		13.43	1	0	0		13.43	2	0	3
	13.55	0	1	0		13.55	1	0	0		13.55	3	2	0
	13.66	2	1	0		13.66	2	0	1		13.66	3	1	3
	13.78	3	0	0		13.78	0	0	0		13.78	1	2	0
	13.9	0	0	0		13.9	1	1	1		13.9	1	0	0
	14.02	0	0	1		14.02	0	0	0		14.02	2	1	1
	14.14	1	0	1		14.14	1	0	0		14.14	4	1	0
	14.26	3	2	1		14.26	1	0	2		14.26	0	3	2
	14.38	0	0	1		14.38	1	2	0		14.38	0	0	0
	14.5	0	1	0		14.5	1	1	1		14.5	0	2	0
	14.63	2	0	0		14.63	1	0	0		14.63	2	2	0
	14.75	2	0	0		14.75	0	0	0		14.75	2	1	1
	14.88	0	1	0		14.88	1	0	0		14.88	1	0	1
	15	1	1	0		15	1	1	0		15	2	2	0
	15.13	2	1	0		15.13	1	0	0		15.13	1	1	0
	15.26	0	0	0		15.26	0	0	0		15.26	3	2	0
	15.39	0	0	0		15.39	0	0	0		15.39	0	0	1
	15.52	0	1	0		15.52	1	0	0		15.52	3	0	0
	15.66	0	1	1		15.66	0	0	0		15.66	0	1	1
	15.79	1	0	0		15.79	0	0	0		15.79	1	1	1
	15.92	0	0	0		15.92	0	0	0		15.92	2	2	1
	16.06	2	0	0		16.06	0	1	0		16.06	3	1	1
	16.2	0	0	0		16.2	0	0	0		16.2	1	0	1
	16.34	0	0	0		16.34	0	0	0		16.34	1	1	2
	16.48	0	0	0		16.48	2	0	0		16.48	1	0	1
	16.62	0	0	0		16.62	0	0	0		16.62	2	0	0
	16.76	0	0	0		16.76	2	1	0		16.76	1	1	1
	16.9	0	0	0		16.9	3	0	0		16.9	0	0	1
	17.05	0	0	0		17.05	1	0	0		17.05	1	1	0
	17.19	1	0	0		17.19	0	0	0		17.19	1	1	0
	17.34	0	0	0		17.34	0	0	0		17.34	1	0	0
	17.49	0	0	0		17.49	1	0	1		17.49	0	2	0
	17.64	0	0	0		17.64	0	1	0		17.64	2	0	0
	17.79	0	1	0		17.79	0	1	1		17.79	0	1	0
	17.94	0	0	0		17.94	1	1	0		17.94	0	0	0
	18.09	2	1	0		18.09	1	0	0		18.09	2	0	1
	18.25	0	0	1		18.25	0	0	0		18.25	1	2	0
	18.4	0	0	0		18.4	1	0	0		18.4	1	0	0
	18.56	0	2	0		18.56	0	0	0		18.56	0	0	1
	18.72	0	0	0		18.72	0	0	1		18.72	0	1	0
	18.88	0	1	0		18.88	0	0	1		18.88	0	0	0
	19.04	0	0	0		19.04	0	0	0		19.04	0	0	0
	19.2	0	1	1		19.2	1	0	0		19.2	1	0	0
	19.36	0	0	0		19.36	0	0	0		19.36	1	1	0
	19.53	0	1	0		19.53	0	0	0		19.53	1	0	0
	19.7	1	0	0		19.7	0	0	0		19.7	3	0	0
	19.86	0	0	0		19.86	1	0	0		19.86	0	1	0
	20.03	1	0	0		20.03	0	0	0		20.03	1	0	1
	20.21	0	1	0		20.21	0	0	1		20.21	0	0	0
	20.38	0	0	0		20.38	0	0	0		20.38	1	0	0
	20.55	0	0	0		20.55	2	0	2		20.55	1	0	1
	20.73	1	0	0		20.73	0	0	0		20.73	2	0	0
	20.9	0	0	0		20.9	0	0	0		20.9	0	0	0
	21.08	0	1	0		21.08	0	1	0		21.08	0	0	0
	21.26	0	1	0		21.26	0	0	0		21.26	0	0	0
	21.44	0	0	0		21.44	0	0	0		21.44	1	0	1
	21.63	0	0	0		21.63	2	0	0		21.63	0	0	0
	21.81	0	1	0		21.81	0	0	0		21.81	1	0	2
	22	1	0	1		22	0	0	0		22	0	0	0
	22.19	1	0	0		22.19	0	0	0		22.19	0	0	0
	22.38	0	0	0		22.38	0	0	0		22.38	0	0	0
	22.57	0	0	0		22.57	0	0	0		22.57	0	1	0
	22.76	0	0	0		22.76	0	0	0		22.76	0	0	0
	22.95	0	0	0		22.95	0	0	0		22.95	0	0	0
	23.15	0	0	0		23.15	0	0	0		23.15	0	0	0
	23.35	0	0	0		23.35	1	0	0		23.35	0	1	0
	23.55	1	1	0		23.55	1	0	0		23.55	0	0	0
	23.75	0	0	0		23.75	0	0	0		23.75	0	1	0
	23.95	0	0	0		23.95	0	0	0		23.95	1	0	0
	24.16	1	0	0		24.16	1	0	0		24.16	0	0	0
	24.36	0	0	0		24.36	0	0	0		24.36	2	0	0
	24.57	0	0	0		24.57	0	0	0		24.57	0	0	0
	24.78	1	0	0		24.78	0	0	0		24.78	0	0	0
	24.99	0	0	0		24.99	0	0	0		24.99	0	0	0
	25.2	0	0	0		25.2	0	0	0		25.2	0	0	0
	25.42	0	0	0		25.42	0	0	0		25.42	0	0	0
	25.64	1	0	0		25.64	0	0	0		25.64	0	0	0
	25.86	0	0	0		25.86	0	0	0		25.86	0	0	0
	26.08	0	0	0		26.08	0	0	0		26.08	0	0	0
	26.3	0	0	0		26.3	0	0	0		26.3	0	0	0
	26.52	0	0	0		26.52	0	0	0		26.52	0	0	1
	26.75	0	0	0		26.75	1	0	0		26.75	0	0	0
	26.98	0	0	0		26.98	0	0	0		26.98	0	0	0
	27.21	0	0	0		27.21	0	0	0		27.21	0	0	0
	27.44	0	0	0		27.44	0	0	0		27.44	1	0	0
	27.68	0	0	0		27.68	0	0	0		27.68	0	0	0
	27.91	0	0	0		27.91	0	1	0		27.91	0	0	0
	28.15	0	0	0		28.15	0	0	0		28.15	0	0	0
	28.39	0	0	0		28.39	0	0	0		28.39	0	0	0
	28.63	0	0	0		28.63	1	0	0		28.63	0	0	0
	28.88	0	0	0		28.88	0	0	0		28.88	0	0	0
	29.12	0	0	0		29.12	0	0	0		29.12	0	0	0
	29.37	0	0	0		29.37	0	0	0		29.37	0	1	0
	29.62	0	0	0		29.62	0	0	0		29.62	0	0	0
	29.88	0	0	0		29.88	0	0	0		29.88	0	0	0
	30.13	0	0	0		30.13	0	0	0		30.13	0	0	0
	30.39	0	0	0		30.39	0	0	0		30.39	0	0	0
	30.65	0	0	0		30.65	0	0	0		30.65	0	0	0
	30.91	0	0	0		30.91	0	0	0		30.91	0	0	0
	31.17	0	0	0		31.17	0	0	0		31.17	0	0	0
	31.44	0	0	0		31.44	0	0	0		31.44	0	0	0
	31.71	0	0	0		31.71	0	0	0		31.71	0	0	0
	31.98	0	1	0		31.98	0	0	0		31.98	0	0	0
	32.25	0	0	0		32.25	0	0	0		32.25	0	0	0
	32.53	0	0	0		32.53	0	0	0		32.53	0	0	0
	32.81	0	0	0		32.81	0	0	0		32.81	0	0	0
	33.09	1	0	0		33.09	0	0	0		33.09	1	0	0
	33.37	1	0	0		33.37	1	0	0		33.37	0	0	0
	33.65	0	0	0		33.65	0	0	0		33.65	0	0	0
	33.94	0	0	0		33.94	1	0	0		33.94	0	0	0
	34.23	0	0	0		34.23	0	0	0		34.23	0	0	0
	34.52	0	0	0		34.52	0	0	0		34.52	0	0	0
	34.82	0	0	0		34.82	0	0	0		34.82	0	0	0
	35.12	0	0	0		35.12	0	0	0		35.12	0	0	0
	35.42	0	0	0		35.42	0	0	0		35.42	0	0	0
	35.72	0	0	0		35.72	0	0	0		35.72	0	0	0
	36.02	0	0	0		36.02	0	0	0		36.02	0	0	0
	36.33	0	0	0		36.33	0	0	0		36.33	0	0	1
	36.64	0	0	0		36.64	0	0	0		36.64	0	0	0
	36.95	0	0	0		36.95	0	0	0		36.95	0	0	0
	37.27	0	0	0		37.27	0	0	0		37.27	0	0	0
	37.59	0	0	0		37.59	0	0	0		37.59	0	0	0
	37.91	0	0	0		37.91	0	0	0		37.91	0	0	0
	38.23	0	0	0		38.23	0	0	0		38.23	0	0	0
	38.56	0	0	0		38.56	0	0	0		38.56	0	0	0
	38.89	0	0	0		38.89	0	0	0		38.89	0	0	0
	39.22	0	0	0		39.22	0	0	0		39.22	0	0	0
	39.56	0	0	0		39.56	0	0	0		39.56	0	0	0
	39.89	0	0	0		39.89	0	0	0		39.89	0	0	0
	40.23	0	0	0		40.23	0	0	0		40.23	0	0	0
	40.58	0	0	0		40.58	0	0	0		40.58	0	0	0
	40.92	0	0	0		40.92	0	0	0		40.92	0	0	0
	41.27	0	0	0		41.27	0	0	0		41.27	0	0	0
	41.63	0	0	0		41.63	0	0	0		41.63	0	0	0
	41.98	0	0	0		41.98	0	0	0		41.98	0	0	1
	42.34	0	0	0		42.34	0	0	0		42.34	0	0	0
	42.7	1	0	0		42.7	0	0	0		42.7	0	0	0
	43.07	0	0	0		43.07	0	0	0		43.07	0	0	1
	43.43	0	0	0		43.43	0	0	0		43.43	0	0	0
	43.8	0	0	0		43.8	0	0	0		43.8	0	0	0
	44.18	0	0	0		44.18	0	0	0		44.18	0	0	0
	44.56	0	0	0		44.56	0	0	0		44.56	0	0	0
	44.94	0	0	0		44.94	0	0	0		44.94	0	0	0
	45.32	0	0	0		45.32	0	0	0		45.32	0	0	0
	45.71	0	0	0		45.71	0	0	0		45.71	0	0	0
	46.1	0	0	0		46.1	0	0	0		46.1	0	0	0
	46.49	0	0	0		46.49	0	0	0		46.49	0	0	0
	46.89	0	0	0		46.89	0	0	0		46.89	0	0	0
	47.29	0	0	0		47.29	0	0	0		47.29	0	0	0
	47.69	0	0	0		47.69	0	0	0		47.69	0	0	0
	48.1	0	0	0		48.1	0	0	0		48.1	0	0	0
	48.51	0	0	0		48.51	0	0	0		48.51	0	0	0
	48.92	0	0	0		48.92	1	0	0		48.92	0	0	0
	49.34	0	0	0		49.34	0	0	0		49.34	0	0	0
	49.76	0	0	0		49.76	0	0	0		49.76	0	0	0
	50.19	0	0	0		50.19	0	0	0		50.19	0	0	0
	50.62	0	0	0		50.62	0	0	0		50.62	0	0	0
	51.05	0	0	0		51.05	0	0	0		51.05	0	0	0
	51.49	0	0	0		51.49	0	0	0		51.49	0	0	0
	51.92	0	0	0		51.92	0	0	0		51.92	0	0	0
	52.37	0	0	0		52.37	0	0	0		52.37	0	0	0
	52.82	0	0	0		52.82	0	0	0		52.82	0	0	0
	53.27	0	0	0		53.27	0	0	0		53.27	0	0	0
	53.72	0	0	0		53.72	0	0	0		53.72	0	0	0
	54.18	0	0	0		54.18	0	0	0		54.18	0	0	0
	54.64	0	0	0		54.64	0	0	0		54.64	0	0	0
	55.11	0	0	0		55.11	0	0	0		55.11	0	0	0
	55.58	0	0	0		55.58	0	0	0		55.58	0	0	0
	56.05	0	0	0		56.05	0	0	0		56.05	0	0	0
	56.53	0	0	0		56.53	0	0	0		56.53	0	0	0
	57.02	0	0	0		57.02	0	0	0		57.02	0	0	0
	57.5	0	0	0		57.5	0	0	0		57.5	0	0	0
	57.99	0	0	0		57.99	0	0	0		57.99	0	0	0
	58.49	0	0	0		58.49	0	0	0		58.49	0	0	0
	58.99	0	0	0		58.99	0	0	0		58.99	0	0	0
	59.49	0	0	0		59.49	0	0	0		59.49	0	0	0
	Figure 7h. Binding and internalization of immunomagnetic microparticles (IMPs) by adipose tissue-derived stromal/stem cells (ASCs) after 20 min in suspension (i.e. labeling conditions for magnet-assisted cell sorting procedure) and 48 hr in culture. Presented are the prevalences (%) of IMP localizations, as well as their sum, in ASCs determined by flow cytometry.
			20 min in Suspension									48 hrs in Culture
			Membrane-bound			Internalized			Total			Membrane-bound			Internalized			Total
			Donor 1	Donor 2	Donor 3	Donor 1	Donor 2	Donor 3	Donor 1	Donor 2	Donor 3	Donor 1	Donor 2	Donor 3	Donor 1	Donor 2	Donor 3	Donor 1	Donor 2	Donor 3
	Anti-CD31 IMPs		6.87	9.04	10.6	4.37	2.41	2.86	11.24	11.45	13.46	4.76	6.47	5.84	24.5	29.3	25.6	29.26	35.77	31.44
	Anti-CD31 cIMPs		4.5	13.2	13.6	0.41	0.044	0.17	4.91	13.244	13.77	3.36	4.26	3.69	3.74	7.05	15	7.1	11.31	18.69
	Anti-CD93 cIMPs		5.48	12.7	13.9	0.46	0.088	0.11	5.94	12.788	14.01	3.05	3.83	4.78	3.49	5.88	13.5	6.54	9.71	18.28

## Sheet: Fig. 8
	Supplementary Data 3. Source data underlying the graphs and charts presented in the main figures of the manuscript.
	Figure 8a. Size distributions of five distinct anti-CD31 immunomagnetic microparticles (IMPs). Presented are number of IMPs (count) of the corresponding diameter (µm) detected using a Coulter counter for a modal count of 5,000.
	Diameter	0.9 µm Anti-CD31 IMPs				Diameter	3.9 µm Anti-CD31 IMPs				Diameter	4.4 µm Anti-CD31 IMPs				Diameter	4.8 µm Anti-CD31 IMPs				Diameter	8.7 µm Anti-CD31 IMPs
		Replicate 1	Replicate 2	Replicate 3			Replicate 1	Replicate 2	Replicate 3			Replicate 1	Replicate 2	Replicate 3			Replicate 1	Replicate 2	Replicate 3			Replicate 1	Replicate 2	Replicate 3
	0.4	178	177	323		2.34	87	96	105		2	8	13	13		2	16	23	18		2.34	22	22	26
	0.403	168	157	303		2.359	95	105	112		2.017	12	9	10		2.017	11	18	13		2.359	30	20	26
	0.407	134	147	273		2.378	107	78	90		2.034	14	20	14		2.034	14	22	14		2.378	24	20	17
	0.41	139	142	252		2.398	90	76	99		2.052	12	8	19		2.052	15	12	18		2.398	23	29	14
	0.414	101	141	256		2.417	104	101	100		2.069	15	9	12		2.069	17	7	22		2.417	26	25	23
	0.417	98	131	254		2.437	102	83	116		2.087	7	15	10		2.087	22	8	19		2.437	36	13	21
	0.421	120	115	245		2.457	77	93	105		2.105	9	16	7		2.105	22	5	9		2.457	35	25	24
	0.425	82	104	244		2.477	90	108	103		2.123	10	10	11		2.123	18	10	11		2.477	24	28	26
	0.428	77	117	236		2.497	74	106	85		2.141	11	8	13		2.141	10	24	19		2.497	29	25	21
	0.432	56	112	233		2.517	90	111	108		2.159	10	15	15		2.159	19	6	17		2.517	18	21	19
	0.435	58	89	257		2.538	102	101	118		2.177	15	15	13		2.177	20	14	10		2.538	21	18	21
	0.439	39	104	237		2.558	84	113	87		2.196	11	7	11		2.196	11	21	18		2.558	20	26	14
	0.443	42	78	223		2.579	82	102	118		2.215	9	12	12		2.215	16	12	28		2.579	17	31	30
	0.447	49	97	200		2.6	100	115	111		2.234	8	10	8		2.234	15	17	16		2.6	22	28	22
	0.451	62	84	227		2.621	76	78	115		2.253	9	16	8		2.253	27	19	10		2.621	18	30	22
	0.454	50	72	194		2.643	92	98	96		2.272	14	10	11		2.272	12	12	14		2.643	12	30	23
	0.458	41	63	196		2.664	80	95	82		2.291	11	21	7		2.291	14	10	10		2.664	27	21	21
	0.462	40	77	166		2.686	95	96	95		2.311	14	17	14		2.311	14	16	24		2.686	25	30	25
	0.466	39	94	191		2.708	100	87	107		2.331	10	18	15		2.331	14	21	19		2.708	34	23	27
	0.47	45	70	167		2.73	92	104	80		2.351	9	9	18		2.351	18	9	17		2.73	19	19	24
	0.474	29	75	181		2.752	74	84	118		2.371	20	12	14		2.371	21	13	16		2.752	30	18	29
	0.478	24	73	177		2.774	87	91	90		2.391	17	13	17		2.391	14	17	12		2.774	21	27	30
	0.482	26	53	168		2.797	69	104	104		2.411	8	16	13		2.411	14	14	13		2.797	21	23	29
	0.486	35	49	185		2.82	80	89	106		2.432	15	12	24		2.432	13	18	9		2.82	23	27	35
	0.491	13	66	176		2.843	65	113	91		2.453	19	12	15		2.453	23	15	20		2.843	28	21	23
	0.495	21	57	121		2.866	104	103	82		2.474	7	9	19		2.474	13	22	22		2.866	27	30	21
	0.499	28	86	146		2.889	80	93	84		2.495	20	8	13		2.495	9	21	21		2.889	27	23	35
	0.503	18	50	148		2.913	63	91	76		2.516	13	14	19		2.516	19	11	15		2.913	21	38	26
	0.508	25	55	145		2.937	88	76	93		2.538	17	13	9		2.538	22	10	17		2.937	26	34	22
	0.512	20	62	135		2.96	89	90	108		2.559	13	16	13		2.559	18	9	22		2.96	26	22	27
	0.516	13	43	134		2.985	80	88	74		2.581	6	11	14		2.581	16	16	17		2.985	20	27	37
	0.521	20	46	114		3.009	80	89	86		2.603	21	12	14		2.603	20	19	23		3.009	33	23	26
	0.525	22	47	130		3.033	72	95	78		2.625	18	18	15		2.625	11	14	24		3.033	27	36	29
	0.53	13	39	105		3.058	70	99	80		2.648	15	16	18		2.648	18	19	14		3.058	31	15	24
	0.534	17	35	81		3.083	96	73	84		2.67	14	11	13		2.67	17	12	16		3.083	30	21	20
	0.539	13	45	96		3.108	81	91	90		2.693	15	17	17		2.693	15	23	24		3.108	28	30	23
	0.543	19	38	95		3.133	64	75	81		2.716	20	14	16		2.716	23	32	16		3.133	23	35	27
	0.548	13	32	98		3.159	86	86	72		2.739	17	16	17		2.739	23	11	19		3.159	28	25	24
	0.553	14	15	90		3.185	91	102	67		2.763	12	12	13		2.763	20	14	13		3.185	21	30	20
	0.557	20	42	79		3.211	77	87	87		2.786	13	17	16		2.786	10	18	12		3.211	33	15	19
	0.562	15	27	82		3.237	80	83	64		2.81	17	22	13		2.81	14	17	17		3.237	30	32	29
	0.567	10	28	74		3.263	71	90	91		2.834	9	19	20		2.834	19	22	19		3.263	25	24	31
	0.572	21	28	73		3.29	86	110	79		2.858	9	22	19		2.858	25	19	18		3.29	20	18	28
	0.577	18	24	59		3.316	92	86	78		2.883	14	17	9		2.883	16	21	21		3.316	39	23	29
	0.581	8	16	73		3.343	102	118	98		2.907	11	21	10		2.907	26	14	17		3.343	24	23	15
	0.586	12	20	57		3.371	103	107	89		2.932	19	9	16		2.932	22	14	19		3.371	32	27	21
	0.591	13	24	50		3.398	117	134	136		2.957	14	21	14		2.957	18	16	15		3.398	30	27	27
	0.597	8	18	49		3.426	130	131	134		2.983	13	9	11		2.983	16	12	18		3.426	23	23	24
	0.602	8	13	46		3.454	166	154	120		3.008	18	10	14		3.008	17	19	12		3.454	18	24	22
	0.607	11	15	50		3.482	193	187	132		3.034	15	16	14		3.034	33	17	29		3.482	32	21	26
	0.612	7	22	57		3.51	239	246	207		3.06	14	10	14		3.06	23	18	18		3.51	26	29	29
	0.617	12	20	43		3.539	301	331	265		3.086	19	10	24		3.086	23	30	14		3.539	22	29	24
	0.622	6	18	51		3.568	412	404	371		3.112	14	15	17		3.112	22	13	15		3.568	30	35	23
	0.628	8	13	39		3.597	615	587	476		3.139	11	7	17		3.139	23	22	11		3.597	33	23	21
	0.633	12	8	24		3.626	814	750	609		3.165	12	20	18		3.165	17	22	23		3.626	31	25	20
	0.639	4	13	39		3.655	1083	1056	815		3.193	19	19	19		3.193	23	20	22		3.655	28	24	20
	0.644	9	12	28		3.685	1729	1606	1297		3.22	19	17	13		3.22	20	19	18		3.685	26	30	28
	0.649	4	16	32		3.715	2537	2205	1993		3.247	21	11	17		3.247	20	10	17		3.715	27	31	29
	0.655	3	12	23		3.746	3531	3226	2799		3.275	14	26	16		3.275	14	27	18		3.746	27	22	21
	0.661	14	13	27		3.776	4402	4289	3798		3.303	12	15	19		3.303	16	16	21		3.776	23	28	41
	0.666	8	6	51		3.807	5635	5138	4688		3.331	21	12	20		3.331	18	14	18		3.807	20	33	20
	0.672	11	9	34		3.838	5983	5834	5531		3.36	9	13	14		3.36	18	13	26		3.838	17	19	30
	0.678	2	16	29		3.869	6342	6287	5979		3.388	14	11	11		3.388	14	5	12		3.869	28	32	23
	0.683	4	10	40		3.901	6165	6350	6186		3.417	13	14	13		3.417	21	19	10		3.901	26	38	17
	0.689	7	9	30		3.932	5815	6280	6072		3.446	10	10	12		3.446	14	19	10		3.932	21	28	26
	0.695	3	13	36		3.964	5286	5659	5548		3.476	18	23	5		3.476	14	14	14		3.964	37	28	22
	0.701	6	6	27		3.997	4435	5152	5109		3.506	14	24	6		3.506	18	10	19		3.997	28	16	29
	0.707	1	5	34		4.029	3781	4224	4395		3.535	23	12	13		3.535	7	12	20		4.029	20	29	22
	0.713	6	13	25		4.062	3107	3442	3477		3.566	11	24	15		3.566	17	14	14		4.062	36	31	21
	0.719	13	15	30		4.095	2441	2905	2716		3.596	15	11	17		3.596	12	18	19		4.095	38	31	25
	0.725	9	13	19		4.128	2063	2388	2379		3.627	13	14	18		3.627	14	15	6		4.128	25	34	23
	0.732	8	11	26		4.162	1898	2110	2029		3.658	15	25	21		3.658	25	13	12		4.162	23	14	24
	0.738	13	13	15		4.196	1898	1976	1937		3.689	17	25	18		3.689	16	14	11		4.196	23	22	21
	0.744	16	15	25		4.23	1800	1976	1858		3.721	26	19	21		3.721	15	15	11		4.23	31	22	27
	0.75	16	13	29		4.265	1703	1885	1680		3.752	24	19	20		3.752	15	14	19		4.265	26	25	22
	0.757	10	23	31		4.299	1701	1859	1673		3.784	14	23	22		3.784	22	21	14		4.299	31	20	21
	0.763	11	14	26		4.334	1756	1916	1755		3.817	29	23	24		3.817	17	20	14		4.334	33	25	19
	0.77	15	14	20		4.37	1860	2007	1767		3.849	21	27	32		3.849	23	24	19		4.37	33	20	29
	0.776	17	17	29		4.405	1957	2168	1930		3.882	44	26	31		3.882	11	18	11		4.405	18	17	22
	0.783	35	28	43		4.441	1750	2226	2065		3.915	37	30	34		3.915	17	17	19		4.441	26	22	26
	0.79	18	32	34		4.477	1964	2315	2009		3.949	33	32	43		3.949	14	18	24		4.477	22	34	16
	0.796	16	37	27		4.514	1726	2111	1866		3.982	41	38	36		3.982	18	20	23		4.514	21	26	26
	0.803	42	26	34		4.55	1444	1730	1531		4.016	42	44	48		4.016	21	10	22		4.55	27	25	19
	0.81	35	48	62		4.587	1156	1321	1166		4.051	50	41	38		4.051	25	23	17		4.587	31	24	21
	0.817	43	45	61		4.625	1067	1072	1015		4.085	41	52	40		4.085	27	18	23		4.625	27	27	21
	0.824	54	54	53		4.662	1236	1119	1098		4.12	45	52	56		4.12	29	24	29		4.662	35	24	19
	0.831	78	62	67		4.7	1475	1454	1248		4.155	47	67	77		4.155	31	37	26		4.7	32	32	16
	0.838	112	81	80		4.739	1961	1975	1673		4.191	94	100	108		4.191	29	34	35		4.739	30	30	20
	0.845	147	113	135		4.777	2625	2334	2207		4.227	159	211	252		4.227	35	39	35		4.777	30	28	19
	0.853	190	123	169		4.816	2910	2775	2705		4.263	509	595	780		4.263	38	45	34		4.816	32	27	22
	0.86	266	229	220		4.855	3213	3096	2856		4.299	1654	2032	2101		4.299	42	34	55		4.855	30	21	14
	0.867	375	310	355		4.895	3297	3285	3001		4.336	3861	4046	4043		4.336	41	49	43		4.895	17	26	28
	0.875	594	478	539		4.935	3227	3425	3263		4.373	5253	5162	5231		4.373	60	44	35		4.935	19	28	20
	0.882	938	775	762		4.975	3227	3432	3191		4.41	5495	5415	5355		4.41	55	37	31		4.975	21	21	31
	0.89	1510	1256	1342		5.016	3129	3336	3256		4.448	5390	5415	5403		4.448	46	46	54		5.016	22	22	26
	0.897	2518	2016	2238		5.056	2992	3190	3114		4.486	5222	5259	5259		4.486	66	45	70		5.056	34	26	23
	0.905	3790	3336	3336		5.098	2768	2837	2909		4.524	4880	5031	5008		4.524	85	77	97		5.098	41	15	24
	0.913	5329	4718	4896		5.139	2568	2790	2615		4.563	4500	4542	4488		4.563	203	168	200		5.139	18	23	30
	0.92	6417	5825	6148		5.181	2387	2403	2404		4.602	3890	3861	3785		4.602	547	460	564		5.181	32	27	13
	0.928	6827	6398	6694		5.223	2095	2270	2087		4.641	3245	3120	3162		4.641	1543	1631	1785		5.223	15	22	19
	0.936	6796	6677	6558		5.266	2004	2206	2074		4.681	2382	2448	2205		4.681	3488	3544	3596		5.266	21	28	23
	0.944	6177	5984	6296		5.308	1996	2123	1977		4.721	1652	1638	1621		4.721	5172	5245	5209		5.308	23	15	24
	0.952	5482	5596	5696		5.352	2204	2163	2026		4.761	1126	1100	1024		4.761	5884	5715	5785		5.352	30	27	25
	0.96	4141	4391	4599		5.395	2314	2403	2193		4.802	792	670	693		4.802	5804	5844	5840		5.395	36	20	20
	0.969	4200	4622	4526		5.439	2485	2627	2407		4.843	577	552	490		4.843	5729	5652	5494		5.439	32	17	22
	0.977	3746	4195	4303		5.484	2512	2692	2388		4.884	425	466	468		4.884	5420	5522	5306		5.484	14	14	24
	0.985	3332	3964	3899		5.528	2494	2529	2329		4.926	419	434	389		4.926	4817	4862	4811		5.528	30	13	11
	0.994	3099	3532	3490		5.573	2339	2393	2195		4.968	482	440	431		4.968	4132	4072	4118		5.573	14	13	19
	1.002	2726	3012	2943		5.619	2232	2396	1994		5.01	511	536	494		5.01	3496	3467	3374		5.619	20	22	14
	1.011	2485	2747	2595		5.664	2156	2348	2157		5.053	527	574	496		5.053	2615	2575	2682		5.664	33	32	16
	1.019	2260	2534	2240		5.71	2108	2302	2151		5.096	512	507	425		5.096	1770	1833	1726		5.71	29	27	14
	1.028	2280	2410	2117		5.757	2094	2205	2186		5.14	522	565	449		5.14	1235	1134	1149		5.757	25	22	16
	1.037	2250	2323	1950		5.804	2108	2204	2038		5.184	605	598	491		5.184	922	782	834		5.804	23	23	15
	1.046	2123	2141	1911		5.851	2034	2107	2010		5.228	634	500	423		5.228	753	606	624		5.851	24	19	15
	1.054	1930	2134	1922		5.899	1862	2038	1977		5.272	473	272	232		5.272	632	548	528		5.899	14	14	29
	1.063	1606	1661	1625		5.947	1958	1987	1847		5.317	179	112	106		5.317	647	630	608		5.947	11	19	22
	1.073	1222	1200	1150		5.995	1833	1934	1779		5.363	56	55	46		5.363	648	656	619		5.995	25	18	22
	1.082	764	763	731		6.044	1826	1939	1766		5.409	47	47	40		5.409	646	631	626		6.044	28	13	16
	1.091	622	552	575		6.093	1841	1906	1779		5.455	66	68	44		5.455	683	698	667		6.093	24	18	9
	1.1	591	550	569		6.143	1877	1951	1884		5.501	63	69	77		5.501	783	806	678		6.143	14	21	17
	1.11	682	562	626		6.193	1795	1950	1719		5.548	100	102	94		5.548	822	721	534		6.193	20	26	20
	1.119	898	838	814		6.243	1671	1923	1765		5.596	117	124	144		5.596	679	388	295		6.243	19	22	19
	1.129	1355	1227	1272		6.294	1589	1749	1590		5.644	126	145	134		5.644	453	146	106		6.294	11	23	12
	1.138	2078	1803	1919		6.345	1579	1627	1596		5.692	148	119	159		5.692	280	68	58		6.345	30	18	23
	1.148	2976	2625	2742		6.397	1485	1513	1536		5.74	160	123	157		5.74	174	52	53		6.397	14	12	17
	1.158	3725	3321	3362		6.449	1508	1567	1446		5.789	157	127	140		5.789	127	64	57		6.449	11	19	18
	1.168	4572	4184	4083		6.502	1435	1569	1519		5.839	123	146	114		5.839	122	62	64		6.502	25	18	13
	1.178	4862	4326	4566		6.555	1377	1446	1416		5.889	116	122	109		5.889	109	53	54		6.555	28	18	16
	1.188	4638	4396	4249		6.608	1423	1563	1373		5.939	83	93	83		5.939	113	93	73		6.608	19	18	20
	1.198	3976	3947	3895		6.662	1334	1471	1366		5.99	73	66	67		5.99	119	79	95		6.662	15	16	20
	1.208	3620	3637	3741		6.716	1330	1374	1275		6.041	56	36	47		6.041	128	96	109		6.716	19	13	14
	1.218	3160	3482	3608		6.771	1278	1418	1305		6.092	51	45	38		6.092	124	94	107		6.771	20	12	16
	1.229	3150	3419	3435		6.826	1122	1305	1178		6.144	31	28	17		6.144	150	111	123		6.826	20	27	11
	1.239	3253	3616	3693		6.882	1134	1277	1137		6.197	29	30	23		6.197	131	143	117		6.882	22	18	12
	1.25	3504	4040	3950		6.938	1084	1134	1122		6.25	36	25	18		6.25	134	103	114		6.938	16	22	8
	1.261	3602	4175	3977		6.994	1056	1110	1058		6.303	26	24	14		6.303	110	114	99		6.994	18	16	16
	1.271	3640	3878	3560		7.051	970	1093	1012		6.357	22	12	16		6.357	98	85	84		7.051	30	26	15
	1.282	2959	3072	2902		7.108	985	1049	1048		6.411	16	7	6		6.411	81	78	77		7.108	33	22	22
	1.293	2553	2461	2410		7.166	952	1024	988		6.466	8	12	7		6.466	82	56	56		7.166	13	19	26
	1.304	2343	2154	2124		7.225	923	988	919		6.521	11	7	5		6.521	54	52	47		7.225	33	28	20
	1.315	2340	2213	2212		7.284	820	944	942		6.577	8	7	6		6.577	44	28	21		7.284	26	27	22
	1.327	2708	2495	2599		7.343	829	903	837		6.633	5	4	6		6.633	26	31	19		7.343	21	31	23
	1.338	3111	2835	2981		7.403	742	870	818		6.69	9	6	9		6.69	42	27	16		7.403	30	25	35
	1.349	3182	3042	3004		7.463	801	722	722		6.747	3	7	3		6.747	27	21	15		7.463	31	22	23
	1.361	3001	2931	3109		7.524	672	744	758		6.804	7	6	2		6.804	20	17	10		7.524	28	20	14
	1.373	2791	2818	2818		7.585	705	694	637		6.863	9	2	4		6.863	14	18	9		7.585	12	25	16
	1.384	2657	2755	2788		7.647	609	694	631		6.921	3	3	3		6.921	18	10	21		7.647	11	8	13
	1.396	2564	2721	2695		7.709	576	681	598		6.98	4	12	5		6.98	21	11	14		7.709	8	6	7
	1.408	2597	2825	2840		7.772	543	624	520		7.04	5	4	6		7.04	23	14	22		7.772	4	9	8
	1.42	2841	3084	3032		7.835	508	577	539		7.1	3	4	5		7.1	31	11	13		7.835	10	14	9
	1.432	2963	3219	3225		7.899	474	516	475		7.161	2	4	5		7.161	24	8	5		7.899	9	11	18
	1.444	3004	3172	3138		7.963	454	509	497		7.222	4	4	8		7.222	14	12	11		7.963	16	12	20
	1.457	2801	2847	2900		8.028	413	462	423		7.283	5	4	3		7.283	16	12	6		8.028	21	15	17
	1.469	2570	2631	2596		8.093	391	409	390		7.346	2	3	2		7.346	9	9	11		8.093	40	20	22
	1.482	2410	2353	2461		8.159	334	428	387		7.408	0	2	2		7.408	10	10	10		8.159	98	92	84
	1.494	2239	2281	2265		8.226	324	350	318		7.472	2	3	2		7.472	11	6	4		8.226	593	455	528
	1.507	2162	2150	2187		8.293	302	376	350		7.535	2	1	0		7.535	8	8	4		8.293	2365	2011	2152
	1.52	2045	2063	2095		8.36	284	336	286		7.6	4	3	5		7.6	4	11	4		8.36	4148	3934	4014
	1.533	1936	2154	2170		8.428	244	299	273		7.665	2	6	2		7.665	11	4	8		8.428	4635	4417	4386
	1.546	1789	1699	2077		8.497	199	265	235		7.73	3	2	3		7.73	6	1	9		8.497	4925	4959	4900
	1.559	2094	2205	2205		8.566	222	264	213		7.796	6	1	0		7.796	12	8	4		8.566	5197	5269	5325
	1.573	2060	2286	2435		8.636	191	206	202		7.863	2	4	1		7.863	9	8	10		8.636	5341	5320	5173
	1.586	2217	2335	2252		8.706	167	211	186		7.93	3	6	3		7.93	8	9	5		8.706	4150	4362	3942
	1.6	2087	2165	2098		8.777	148	180	178		7.998	4	2	1		7.998	10	8	11		8.777	2736	2726	2428
	1.613	1749	1903	1864		8.849	135	158	169		8.066	7	2	1		8.066	6	8	8		8.849	2118	2017	1787
	1.627	1629	1674	1663		8.921	146	150	125		8.135	3	1	0		8.135	11	10	6		8.921	2440	2137	1967
	1.641	1547	1585	1568		8.993	125	133	111		8.204	6	4	2		8.204	7	6	5		8.993	3716	2911	2859
	1.655	1455	1549	1604		9.067	99	115	92		8.274	1	4	4		8.274	8	11	8		9.067	3925	2850	2702
	1.669	1466	1610	1660		9.14	95	99	81		8.345	2	3	3		8.345	6	4	5		9.14	1896	1256	1091
	1.683	1547	1635	1653		9.215	90	80	99		8.416	6	2	4		8.416	7	7	4		9.215	514	356	332
	1.698	1499	1658	1642		9.29	94	72	79		8.488	4	2	1		8.488	7	3	4		9.29	344	285	250
	1.712	1514	1593	1491		9.366	62	75	59		8.561	4	1	2		8.561	7	10	4		9.366	213	193	184
	1.727	1345	1349	1371		9.442	44	55	51		8.634	3	1	1		8.634	4	5	7		9.442	222	197	201
	1.741	1174	1232	1216		9.519	47	49	55		8.707	5	4	3		8.707	5	1	7		9.519	183	173	177
	1.756	1148	1241	1175		9.596	51	40	52		8.782	1	5	4		8.782	4	8	5		9.596	174	155	166
	1.771	1116	1148	1167		9.674	40	52	37		8.857	2	3	0		8.857	5	4	2		9.674	162	139	132
	1.786	1050	1214	1150		9.753	34	39	42		8.932	2	1	2		8.932	6	5	2		9.753	158	146	143
	1.802	1065	1188	1131		9.833	18	26	34		9.009	2	4	0		9.009	6	2	4		9.833	184	176	161
	1.817	998	1042	1005		9.913	25	32	25		9.086	4	0	2		9.086	4	3	1		9.913	201	149	139
	1.833	907	965	990		9.993	19	20	28		9.163	1	2	3		9.163	7	5	2		9.993	239	199	250
	1.848	790	892	920		10.07	22	21	24		9.241	4	3	0		9.241	6	4	1		10.07	359	360	361
	1.864	814	845	891		10.16	11	16	22		9.32	5	3	5		9.32	2	1	2		10.16	490	422	405
	1.88	769	861	851		10.24	14	10	11		9.4	1	2	1		9.4	5	2	4		10.24	506	440	453
	1.896	725	807	782		10.32	12	12	9		9.48	5	3	2		9.48	4	6	3		10.32	602	610	594
	1.912	706	765	718		10.41	9	10	13		9.561	6	2	2		9.561	2	1	4		10.41	660	706	673
	1.929	616	618	669		10.49	1	5	6		9.643	2	0	3		9.643	4	0	4		10.49	656	641	633
	1.945	643	638	641		10.58	6	5	4		9.725	3	2	4		9.725	1	2	2		10.58	621	567	535
	1.962	524	624	594		10.66	4	5	10		9.808	1	4	0		9.808	3	3	2		10.66	773	694	709
	1.978	496	569	583		10.75	7	6	7		9.892	1	2	2		9.892	5	4	2		10.75	795	627	630
	1.995	483	540	540		10.84	5	6	11		9.976	1	2	0		9.976	4	1	2		10.84	484	418	400
	2.012	435	504	435		10.93	4	4	1		10.06	1	2	0		10.06	4	0	1		10.93	462	421	382
	2.029	439	434	442		11.01	4	2	4		10.15	4	2	1		10.15	5	2	1		11.01	534	469	392
	2.047	380	406	473		11.1	4	2	1		10.23	4	1	1		10.23	3	4	3		11.1	370	279	254
	2.064	347	405	436		11.2	1	0	5		10.32	1	4	0		10.32	1	4	1		11.2	222	189	181
	2.082	326	338	377		11.29	3	2	3		10.41	1	0	0		10.41	2	1	0		11.29	222	181	149
	2.1	311	339	305		11.38	3	3	4		10.5	3	3	1		10.5	1	1	1		11.38	147	144	106
	2.118	269	274	308		11.47	2	3	2		10.59	1	0	0		10.59	2	1	3		11.47	151	122	95
	2.136	228	308	303		11.56	1	2	0		10.68	0	1	0		10.68	0	1	1		11.56	133	134	134
	2.154	237	274	279		11.66	1	0	0		10.77	2	1	1		10.77	2	3	0		11.66	128	143	127
	2.172	194	233	227		11.75	0	2	1		10.86	4	3	0		10.86	1	2	1		11.75	146	116	124
	2.191	198	245	217		11.85	0	0	3		10.95	2	0	3		10.95	1	0	3		11.85	152	130	140
	2.21	186	239	210		11.95	1	1	0		11.05	3	1	0		11.05	2	0	0		11.95	159	149	137
	2.228	185	165	183		12.04	1	0	3		11.14	4	0	0		11.14	3	3	1		12.04	130	129	96
	2.247	137	209	186		12.14	1	1	1		11.24	4	2	1		11.24	4	0	1		12.14	158	134	143
	2.267	157	158	151		12.24	0	0	0		11.33	2	2	3		11.33	1	0	2		12.24	134	97	80
	2.286	131	155	131		12.34	0	0	0		11.43	0	2	2		11.43	3	0	0		12.34	89	86	78
	2.306	105	112	134		12.44	1	2	1		11.53	2	1	2		11.53	1	0	1		12.44	68	74	58
	2.325	108	128	132		12.54	1	2	0		11.63	2	0	1		11.63	2	2	2		12.54	74	54	45
	2.345	85	119	98		12.64	0	0	2		11.73	1	2	2		11.73	1	1	1		12.64	75	51	36
	2.365	75	117	105		12.75	1	0	2		11.83	3	2	0		11.83	1	1	0		12.75	58	51	51
	2.385	78	80	90		12.85	0	0	0		11.93	1	2	2		11.93	2	0	1		12.85	44	43	36
	2.406	60	88	71		12.95	1	0	1		12.03	1	2	0		12.03	2	0	1		12.95	36	49	45
	2.426	64	62	71		13.06	0	0	0		12.13	3	1	0		12.13	0	0	0		13.06	44	40	51
	2.447	73	79	97		13.17	0	0	1		12.23	3	2	0		12.23	2	0	2		13.17	38	47	33
	2.468	66	70	66		13.27	1	3	1		12.34	1	1	1		12.34	1	1	2		13.27	39	40	31
	2.489	41	38	60		13.38	0	0	0		12.44	2	1	1		12.44	2	1	0		13.38	25	25	16
	2.51	47	56	42		13.49	2	2	0		12.55	1	2	1		12.55	3	0	1		13.49	25	26	21
	2.532	36	33	41		13.6	0	0	1		12.66	2	0	0		12.66	1	1	3		13.6	29	21	20
	2.553	31	33	34		13.71	0	0	0		12.77	3	2	2		12.77	1	3	1		13.71	19	14	18
	2.575	32	40	42		13.82	0	1	0		12.88	2	0	0		12.88	1	1	0		13.82	21	14	15
	2.597	22	25	31		13.94	0	1	0		12.99	4	4	2		12.99	1	1	0		13.94	22	11	11
	2.619	23	27	23		14.05	1	1	0		13.1	7	1	1		13.1	0	0	0		14.05	14	13	12
	2.642	19	27	31		14.16	0	0	0		13.21	2	1	1		13.21	0	1	0		14.16	26	13	14
	2.664	23	24	24		14.28	1	0	0		13.32	3	2	1		13.32	1	0	0		14.28	27	13	14
	2.687	16	29	14		14.4	0	0	0		13.43	2	0	3		13.43	3	0	0		14.4	14	10	11
	2.71	19	19	20		14.51	0	1	0		13.55	3	2	0		13.55	0	1	0		14.51	18	10	5
	2.733	19	11	18		14.63	0	0	0		13.66	3	1	3		13.66	2	1	0		14.63	10	6	14
	2.756	19	23	17		14.75	0	0	0		13.78	1	2	0		13.78	3	0	0		14.75	4	11	5
	2.78	22	18	14		14.87	0	0	0		13.9	1	0	0		13.9	0	0	0		14.87	3	8	5
	2.804	13	12	11		14.99	1	0	0		14.02	2	1	1		14.02	0	0	1		14.99	4	10	7
	2.828	18	13	11		15.11	0	1	0		14.14	4	1	0		14.14	1	0	1		15.11	11	6	4
	2.852	13	9	13		15.24	0	0	0		14.26	0	3	2		14.26	3	2	1		15.24	6	3	8
	2.876	9	12	10		15.36	0	0	0		14.38	0	0	0		14.38	0	0	1		15.36	1	1	4
	2.901	18	12	14		15.49	0	0	0		14.5	0	2	0		14.5	0	1	0		15.49	3	4	4
	2.925	7	11	10		15.61	0	0	0		14.63	2	2	0		14.63	2	0	0		15.61	4	4	0
	2.95	9	12	12		15.74	0	0	0		14.75	2	1	1		14.75	2	0	0		15.74	3	6	4
	2.976	13	12	10		15.87	0	0	0		14.88	1	0	1		14.88	0	1	0		15.87	2	6	5
	3.001	4	6	5		16	0	0	0		15	2	2	0		15	1	1	0		16	3	2	2
	3.027	7	6	9		16.13	0	0	0		15.13	1	1	0		15.13	2	1	0		16.13	4	3	2
	3.052	4	8	11		16.26	1	0	0		15.26	3	2	0		15.26	0	0	0		16.26	2	2	0
	3.078	4	7	8		16.39	0	0	0		15.39	0	0	1		15.39	0	0	0		16.39	2	0	3
	3.105	9	7	6		16.52	0	0	0		15.52	3	0	0		15.52	0	1	0		16.52	0	2	1
	3.131	4	7	10		16.66	0	0	0		15.66	0	1	1		15.66	0	1	1		16.66	2	1	0
	3.158	5	9	5		16.79	0	0	0		15.79	1	1	1		15.79	1	0	0		16.79	4	2	1
	3.185	6	10	4		16.93	0	0	0		15.92	2	2	1		15.92	0	0	0		16.93	1	3	3
	3.212	13	7	8		17.07	0	0	0		16.06	3	1	1		16.06	2	0	0		17.07	3	2	0
	3.24	9	6	2		17.21	0	0	0		16.2	1	0	1		16.2	0	0	0		17.21	3	0	0
	3.267	8	10	5		17.35	0	0	0		16.34	1	1	2		16.34	0	0	0		17.35	0	0	1
	3.295	9	5	4		17.49	0	0	0		16.48	1	0	1		16.48	0	0	0		17.49	0	1	2
	3.323	7	5	1		17.63	1	0	1		16.62	2	0	0		16.62	0	0	0		17.63	2	0	3
	3.352	1	8	3		17.77	0	0	0		16.76	1	1	1		16.76	0	0	0		17.77	1	0	0
	3.38	3	5	3		17.92	0	0	0		16.9	0	0	1		16.9	0	0	0		17.92	2	0	0
	3.409	3	7	6		18.07	0	0	0		17.05	1	1	0		17.05	0	0	0		18.07	0	0	0
	3.438	2	3	7		18.21	0	0	0		17.19	1	1	0		17.19	1	0	0		18.21	2	0	0
	3.468	3	3	5		18.36	0	0	0		17.34	1	0	0		17.34	0	0	0		18.36	0	0	0
	3.497	6	1	7		18.51	0	0	0		17.49	0	2	0		17.49	0	0	0		18.51	0	0	0
	3.527	2	3	2		18.66	0	0	0		17.64	2	0	0		17.64	0	0	0		18.66	2	0	1
	3.557	6	5	5		18.81	0	1	0		17.79	0	1	0		17.79	0	1	0		18.81	0	0	1
	3.588	5	0	3		18.97	0	0	0		17.94	0	0	0		17.94	0	0	0		18.97	1	0	1
	3.618	5	6	4		19.12	0	0	0		18.09	2	0	1		18.09	2	1	0		19.12	1	0	0
	3.649	2	4	1		19.28	0	0	0		18.25	1	2	0		18.25	0	0	1		19.28	0	1	0
	3.68	4	3	1		19.43	0	0	0		18.4	1	0	0		18.4	0	0	0		19.43	1	0	0
	3.712	1	8	1		19.59	0	0	0		18.56	0	0	1		18.56	0	2	0		19.59	0	1	0
	3.743	3	3	3		19.75	0	0	0		18.72	0	1	0		18.72	0	0	0		19.75	0	0	0
	3.775	5	1	1		19.91	0	0	0		18.88	0	0	0		18.88	0	1	0		19.91	1	0	1
	3.808	5	2	3		20.07	0	0	0		19.04	0	0	0		19.04	0	0	0		20.07	0	0	1
	3.84	4	0	4		20.24	0	0	0		19.2	1	0	0		19.2	0	1	1		20.24	0	0	0
	3.873	1	3	3		20.4	0	0	0		19.36	1	1	0		19.36	0	0	0		20.4	0	0	0
	3.906	4	2	2		20.57	0	0	0		19.53	1	0	0		19.53	0	1	0		20.57	0	1	0
	3.939	3	2	2		20.74	0	0	0		19.7	3	0	0		19.7	1	0	0		20.74	0	0	0
	3.973	2	7	4		20.9	0	0	0		19.86	0	1	0		19.86	0	0	0		20.9	0	1	0
	4.007	2	2	0		21.08	0	0	0		20.03	1	0	1		20.03	1	0	0		21.08	3	1	0
	4.041	1	3	1		21.25	0	0	0		20.21	0	0	0		20.21	0	1	0		21.25	0	0	0
	4.076	3	3	2		21.42	0	0	0		20.38	1	0	0		20.38	0	0	0		21.42	0	1	0
	4.11	0	1	1		21.59	0	0	0		20.55	1	0	1		20.55	0	0	0		21.59	0	0	0
	4.146	1	1	3		21.77	0	0	0		20.73	2	0	0		20.73	1	0	0		21.77	2	0	0
	4.181	2	2	3		21.95	0	0	0		20.9	0	0	0		20.9	0	0	0		21.95	1	0	0
	4.217	2	1	0		22.13	0	0	0		21.08	0	0	0		21.08	0	1	0		22.13	0	3	0
	4.253	0	2	1		22.31	0	0	0		21.26	0	0	0		21.26	0	1	0		22.31	0	0	0
	4.289	2	1	1		22.49	0	0	0		21.44	1	0	1		21.44	0	0	0		22.49	2	1	0
	4.326	1	3	2		22.67	0	0	0		21.63	0	0	0		21.63	0	0	0		22.67	1	0	0
	4.363	2	0	1		22.86	0	0	0		21.81	1	0	2		21.81	0	1	0		22.86	0	0	0
	4.4	2	2	2		23.04	0	0	0		22	0	0	0		22	1	0	1		23.04	0	0	0
	4.437	1	1	3		23.23	0	0	0		22.19	0	0	0		22.19	1	0	0		23.23	0	0	0
	4.475	2	1	1		23.42	0	0	0		22.38	0	0	0		22.38	0	0	0		23.42	1	0	0
	4.513	1	0	1		23.61	0	0	0		22.57	0	1	0		22.57	0	0	0		23.61	0	0	0
	4.552	0	1	1		23.8	0	0	0		22.76	0	0	0		22.76	0	0	0		23.8	1	0	0
	4.591	2	4	0		24	0	0	0		22.95	0	0	0		22.95	0	0	0		24	0	0	0
	4.63	1	0	0		24.19	0	0	0		23.15	0	0	0		23.15	0	0	0		24.19	0	0	0
	4.67	0	1	2		24.39	0	0	0		23.35	0	1	0		23.35	0	0	0		24.39	0	0	0
	4.709	0	1	1		24.59	0	0	0		23.55	0	0	0		23.55	1	1	0		24.59	0	0	0
	4.75	1	1	0		24.79	0	0	0		23.75	0	1	0		23.75	0	0	0		24.79	0	0	0
	4.79	0	0	0		24.99	0	0	0		23.95	1	0	0		23.95	0	0	0		24.99	0	0	0
	4.831	1	0	0		25.19	0	0	0		24.16	0	0	0		24.16	1	0	0		25.19	0	0	0
	4.872	1	0	0		25.4	0	0	0		24.36	2	0	0		24.36	0	0	0		25.4	0	0	0
	4.914	0	1	1		25.6	0	0	0		24.57	0	0	0		24.57	0	0	0		25.6	0	0	0
	4.956	0	2	0		25.81	0	0	0		24.78	0	0	0		24.78	1	0	0		25.81	0	0	0
	4.998	1	0	3		26.02	0	0	0		24.99	0	0	0		24.99	0	0	0		26.02	1	0	0
	5.041	1	0	2		26.23	0	0	0		25.2	0	0	0		25.2	0	0	0		26.23	0	0	1
	5.084	1	1	0		26.45	0	0	0		25.42	0	0	0		25.42	0	0	0		26.45	0	0	0
	5.127	0	0	0		26.66	0	0	0		25.64	0	0	0		25.64	1	0	0		26.66	0	0	0
	5.171	0	2	1		26.88	0	0	0		25.86	0	0	0		25.86	0	0	0		26.88	0	0	0
	5.215	1	1	0		27.1	0	0	0		26.08	0	0	0		26.08	0	0	0		27.1	0	0	0
	5.26	0	0	1		27.32	0	0	0		26.3	0	0	0		26.3	0	0	0		27.32	0	0	0
	5.305	0	0	1		27.54	0	0	0		26.52	0	0	1		26.52	0	0	0		27.54	0	0	0
	5.35	0	2	0		27.77	0	0	0		26.75	0	0	0		26.75	0	0	0		27.77	0	0	0
	5.396	0	1	0		27.99	0	0	0		26.98	0	0	0		26.98	0	0	0		27.99	0	0	0
	5.442	0	0	0		28.22	0	0	0		27.21	0	0	0		27.21	0	0	0		28.22	0	0	0
	5.488	1	1	0		28.45	0	0	0		27.44	1	0	0		27.44	0	0	0		28.45	0	0	0
	5.535	0	0	1		28.68	0	0	0		27.68	0	0	0		27.68	0	0	0		28.68	0	0	0
	5.583	1	0	0		28.92	0	0	0		27.91	0	0	0		27.91	0	0	0		28.92	0	0	0
	5.63	0	1	0		29.15	0	0	0		28.15	0	0	0		28.15	0	0	0		29.15	0	0	0
	5.678	0	1	0		29.39	0	0	0		28.39	0	0	0		28.39	0	0	0		29.39	0	0	0
	5.727	0	0	0		29.63	0	0	0		28.63	0	0	0		28.63	0	0	0		29.63	0	0	0
	5.776	0	0	1		29.87	0	0	0		28.88	0	0	0		28.88	0	0	0		29.87	0	0	0
	5.825	1	1	0		30.11	0	0	0		29.12	0	0	0		29.12	0	0	0		30.11	0	0	0
	5.875	1	0	0		30.36	0	0	0		29.37	0	1	0		29.37	0	0	0		30.36	0	0	0
	5.925	0	0	0		30.61	0	0	0		29.62	0	0	0		29.62	0	0	0		30.61	1	0	0
	5.975	0	0	0		30.85	0	0	0		29.88	0	0	0		29.88	0	0	0		30.85	0	0	0
	6.026	0	0	0		31.11	0	0	0		30.13	0	0	0		30.13	0	0	0		31.11	0	0	0
	6.078	0	2	0		31.36	0	0	0		30.39	0	0	0		30.39	0	0	0		31.36	0	0	0
	6.13	0	0	0		31.61	0	0	0		30.65	0	0	0		30.65	0	0	0		31.61	0	0	0
	6.182	1	0	0		31.87	0	0	0		30.91	0	0	0		30.91	0	0	0		31.87	0	0	0
	6.235	0	0	0		32.13	0	0	0		31.17	0	0	0		31.17	0	0	0		32.13	0	0	0
	6.288	0	0	0		32.39	1	0	0		31.44	0	0	0		31.44	0	0	0		32.39	0	0	0
	6.342	0	0	0		32.66	0	0	0		31.71	0	0	0		31.71	0	0	0		32.66	0	0	0
	6.396	0	0	0		32.92	0	0	0		31.98	0	0	0		31.98	0	1	0		32.92	0	0	0
	6.451	1	0	0		33.19	0	0	0		32.25	0	0	0		32.25	0	0	0		33.19	0	0	0
	6.506	0	0	0		33.46	0	0	0		32.53	0	0	0		32.53	0	0	0		33.46	0	0	0
	6.561	0	0	0		33.73	0	0	0		32.81	0	0	0		32.81	0	0	0		33.73	0	0	0
	6.617	0	1	0		34.01	0	0	0		33.09	1	0	0		33.09	1	0	0		34.01	0	0	1
	6.674	0	0	0		34.29	0	0	0		33.37	0	0	0		33.37	1	0	0		34.29	0	0	0
	6.731	0	0	0		34.56	0	0	0		33.65	0	0	0		33.65	0	0	0		34.56	0	0	0
	6.788	1	0	1		34.85	0	0	0		33.94	0	0	0		33.94	0	0	0		34.85	0	0	0
	6.846	0	0	0		35.13	0	0	0		34.23	0	0	0		34.23	0	0	0		35.13	0	0	0
	6.905	0	0	1		35.42	0	0	0		34.52	0	0	0		34.52	0	0	0		35.42	0	0	0
	6.964	0	0	1		35.7	0	0	0		34.82	0	0	0		34.82	0	0	0		35.7	0	0	0
	7.023	0	0	0		36	0	0	0		35.12	0	0	0		35.12	0	0	0		36	0	0	0
	7.083	0	0	0		36.29	0	0	0		35.42	0	0	0		35.42	0	0	0		36.29	0	0	0
	7.144	0	0	0		36.58	0	0	0		35.72	0	0	0		35.72	0	0	0		36.58	0	0	0
	7.205	0	0	0		36.88	0	0	0		36.02	0	0	0		36.02	0	0	0		36.88	0	0	0
	7.266	0	0	1		37.18	0	0	0		36.33	0	0	1		36.33	0	0	0		37.18	0	0	0
	7.328	0	0	0		37.48	0	0	0		36.64	0	0	0		36.64	0	0	0		37.48	0	0	0
	7.391	0	0	0		37.79	0	0	0		36.95	0	0	0		36.95	0	0	0		37.79	0	0	0
	7.454	0	0	0		38.1	0	0	0		37.27	0	0	0		37.27	0	0	0		38.1	0	0	0
	7.518	0	0	0		38.41	0	0	0		37.59	0	0	0		37.59	0	0	0		38.41	0	0	0
	7.582	0	0	0		38.72	0	0	0		37.91	0	0	0		37.91	0	0	0		38.72	0	0	0
	7.646	0	0	0		39.04	0	0	0		38.23	0	0	0		38.23	0	0	0		39.04	0	0	0
	7.712	0	0	0		39.35	0	0	0		38.56	0	0	0		38.56	0	0	0		39.35	0	0	0
	7.778	1	0	0		39.67	0	0	0		38.89	0	0	0		38.89	0	0	0		39.67	0	0	0
	7.844	1	0	0		40	0	0	0		39.22	0	0	0		39.22	0	0	0		40	0	0	0
	7.911	0	0	0		40.32	0	0	0		39.56	0	0	0		39.56	0	0	0		40.32	0	0	0
	7.979	0	0	0		40.65	0	0	0		39.89	0	0	0		39.89	0	0	0		40.65	0	0	0
	8.047	0	0	0		40.98	0	0	0		40.23	0	0	0		40.23	0	0	0		40.98	0	0	0
	8.115	0	0	0		41.32	0	0	0		40.58	0	0	0		40.58	0	0	0		41.32	0	0	0
	8.185	0	0	0		41.65	0	0	0		40.92	0	0	0		40.92	0	0	0		41.65	0	0	0
	8.255	0	0	0		41.99	0	0	0		41.27	0	0	0		41.27	0	0	0		41.99	0	0	0
	8.325	0	0	0		42.33	0	0	0		41.63	0	0	0		41.63	0	0	0		42.33	0	0	0
	8.396	0	0	0		42.68	0	0	0		41.98	0	0	1		41.98	0	0	0		42.68	0	0	0
	8.468	0	0	0		43.03	0	0	0		42.34	0	0	0		42.34	0	0	0		43.03	0	0	0
	8.54	0	1	0		43.38	0	0	0		42.7	0	0	0		42.7	1	0	0		43.38	0	0	0
	8.613	0	0	0		43.73	0	0	0		43.07	0	0	1		43.07	0	0	0		43.73	0	0	0
	8.687	0	0	0		44.09	0	0	0		43.43	0	0	0		43.43	0	0	0		44.09	0	0	0
	8.761	0	0	0		44.45	0	0	0		43.8	0	0	0		43.8	0	0	0		44.45	0	0	0
	8.836	0	0	0		44.81	0	0	0		44.18	0	0	0		44.18	0	0	0		44.81	0	0	0
	8.911	0	0	0		45.17	0	0	0		44.56	0	0	0		44.56	0	0	0		45.17	0	0	0
	8.987	0	1	0		45.54	0	0	0		44.94	0	0	0		44.94	0	0	0		45.54	0	0	0
	9.064	0	0	0		45.91	0	0	0		45.32	0	0	0		45.32	0	0	0		45.91	0	0	0
	9.141	0	0	0		46.28	0	0	0		45.71	0	0	0		45.71	0	0	0		46.28	0	0	0
	9.219	0	0	0		46.66	0	0	0		46.1	0	0	0		46.1	0	0	0		46.66	0	0	0
	9.298	0	0	0		47.04	0	0	0		46.49	0	0	0		46.49	0	0	0		47.04	0	0	0
	9.378	0	0	0		47.42	0	0	0		46.89	0	0	0		46.89	0	0	0		47.42	0	0	0
	9.458	0	0	0		47.81	0	0	0		47.29	0	0	0		47.29	0	0	0		47.81	0	0	0
	9.538	0	0	0		48.2	0	0	0		47.69	0	0	0		47.69	0	0	0		48.2	0	0	0
	9.62	0	0	0		48.59	0	0	0		48.1	0	0	0		48.1	0	0	0		48.59	0	0	0
	9.702	0	0	0		48.99	0	0	0		48.51	0	0	0		48.51	0	0	0		48.99	0	0	0
	9.785	0	0	0		49.39	0	0	0		48.92	0	0	0		48.92	0	0	0		49.39	0	0	0
	9.868	0	0	0		49.79	0	0	0		49.34	0	0	0		49.34	0	0	0		49.79	0	0	0
	9.953	0	0	0		50.19	0	0	0		49.76	0	0	0		49.76	0	0	0		50.19	0	0	0
	10.04	0	0	0		50.6	0	0	0		50.19	0	0	0		50.19	0	0	0		50.6	0	0	0
	10.12	0	0	0		51.02	0	0	0		50.62	0	0	0		50.62	0	0	0		51.02	0	0	0
	10.21	0	0	0		51.43	0	0	0		51.05	0	0	0		51.05	0	0	0		51.43	0	0	0
	10.3	0	0	0		51.85	0	0	0		51.49	0	0	0		51.49	0	0	0		51.85	0	0	0
	10.38	0	0	0		52.27	0	0	0		51.92	0	0	0		51.92	0	0	0		52.27	0	0	0
	10.47	0	0	0		52.7	0	0	0		52.37	0	0	0		52.37	0	0	0		52.7	0	0	0
	10.56	0	0	0		53.13	0	0	0		52.82	0	0	0		52.82	0	0	0		53.13	0	0	0
	10.65	0	0	0		53.56	0	0	0		53.27	0	0	0		53.27	0	0	0		53.56	0	0	0
	10.74	0	0	0		54	0	0	0		53.72	0	0	0		53.72	0	0	0		54	0	0	0
	10.84	0	0	0		54.44	0	0	0		54.18	0	0	0		54.18	0	0	0		54.44	0	0	0
	10.93	0	0	0		54.88	0	0	0		54.64	0	0	0		54.64	0	0	0		54.88	0	0	0
	11.02	0	0	0		55.33	0	0	0		55.11	0	0	0		55.11	0	0	0		55.33	0	0	0
	11.12	0	0	0		55.78	0	0	0		55.58	0	0	0		55.58	0	0	0		55.78	0	0	0
	11.21	0	0	0		56.23	0	0	0		56.05	0	0	0		56.05	0	0	0		56.23	0	0	0
	11.31	0	0	0		56.69	0	0	0		56.53	0	0	0		56.53	0	0	0		56.69	0	0	0
	11.4	0	0	0		57.15	0	0	0		57.02	0	0	0		57.02	0	0	0		57.15	0	0	0
	11.5	0	0	0		57.62	0	0	0		57.5	0	0	0		57.5	0	0	0		57.62	0	0	0
	11.6	0	0	0		58.08	0	0	0		57.99	0	0	0		57.99	0	0	0		58.08	0	0	0
	11.7	0	0	0		58.56	0	0	0		58.49	0	0	0		58.49	0	0	0		58.56	0	0	0
	11.8	0	0	0		59.03	0	0	0		58.99	0	0	0		58.99	0	0	0		59.03	0	0	0
	11.9	1	0	0		59.52	0	0	0		59.49	0	0	0		59.49	0	0	0		59.52	0	0	0
	12	0	0	0		60	0	0	0		60	0	0	0		60	0	0	0		60	0	0	0
	Figure 8b. Total uptake (i.e. membrane-bound and/or internalized) of the different anti-CD31 immunomagnetic microparticles (IMPs) by adipose tissue-derived stromal/stem cells (ASCs) after 20 min in suspension (i.e. labeling conditions for magnet-assisted cell sorting) and 48 hr in culture. Presented are the total prevalences (%) of IMP+ ASCs determined by flow cytometry.
	Anti-CD31	0.33 hrs in Suspension			48 hrs in Culture
	IMPs	Donor 1	Donor 2	Donor 3	Donor 1	Donor 2	Donor 3
	0.9 µm	97.4	97	96.7	95.1	92.8	94.5
	3.9 µm	29.8	39.7	48.3	37.6	31.5	33.2
	4.4 µm	0.26	0.26	0.63	28.3	30.9	29
	4.8 µm	0.3	0.26	0.24	6.02	0.8	3.57
	8.7 µm	0.34	0.36	0.26	0.52	0.44	0.3

## Sheet: Fig. 9
	Supplementary Data 3. Source data underlying the graphs and charts presented in the main figures of the manuscript.
	Figure 9b. Effects of alternative target antigens (CD31 vs. CD93), sizes (4.4 µm IMPs vs. 4.8 µm cIMPs), and exposures (introduced vs. excluded from cultures) of immunomagnetic microparticles (IMPs) on the enrichment efficacy of the magnet-assisted cell sorting procedure. Presented are the purities (% CD31+) of the different populations of cells determined by flow cytometry.
				Enrichment
				None			Anti-CD31 IMPs			Anti-CD31 cIMPs			Anti-CD93 cIMPs
				Donor 1	Donor 2	Donor 3	Donor 1	Donor 2	Donor 3	Donor 1	Donor 2	Donor 3	Donor 1	Donor 2	Donor 3
	Isolation	None		14.1	72.5	31.3	97.6	98.8	98.3	98.8	99.5	99.1	98.9	99.5	99.7
		Anti-CD31 IMPs		9.92	63.9	32.1	15.7	74	81.2	26.9	82.2	85.5	32.9	92.5	92.3
		Anti-CD31 cIMPs		15.3	79.2	39.1	73.9	94	94.9	91.6	97.2	97.4	85.9	98.6	98.5
		Anti-CD93 cIMPs		11.7	74	36.4	72.6	88.1	92.2	84.1	95.7	96.3	81.6	97.3	97.8
	Figure 9c. Effect of the target antigen on the enrichment efficacy of the magnet-assisted cell sorting procedure. Presented are the purities (% CD31+) of the different populations of cells determined by flow cytometry.
	Target Antigen used for Enrichment
	None (no enrichment)	CD31	CD93
	14.1	97.6	98.9
	9.92	15.7	32.9
	15.3	73.9	85.9
	11.7	72.6	81.6
	72.5	98.8	99.5
	63.9	26.9	92.5
	79.2	91.6	98.6
	74	84.1	97.3
	31.3	98.8	99.7
	32.1	74	92.3
	39.1	94	98.5
	36.4	88.1	97.8
		98.3
		81.2
		94.9
		92.2
		99.5
		82.2
		97.2
		95.7
		99.1
		85.5
		97.4
		96.3
	Figure 9d. Effect of introducing immunomagnetic microparticles (IMPs) into primary cultures on the efficacy of their sequential enrichment. Presented are the purities (% CD31+) of the different populations of cells determined by flow cytometry.
	IMP Introduced into Culture from Isolation
	None (cleaved cIMPs)	4.6 µm IMPs	5.0 µm cIMPs
	97.6	15.7	73.9
	98.8	74	94
	98.3	81.2	94.9
	98.8	26.9	91.6
	99.5	82.2	97.2
	99.1	85.5	97.4
	98.9	32.9	85.9
	99.5	92.5	98.6
	99.7	92.3	98.5
			88.1
			92.2
			72.6
			95.7
			96.3
			84.1
			97.3
			97.8
			81.6
